# Supplementary material for: Genome-wide transcriptome analysis revealed organelle specific responses to temperature variations in algae
Source: Sci Rep. 2016 Nov 24;6:37770. doi: 10.1038/srep37770 (PMC5121895; doi:10.1038/srep37770)
Supplement: Supplementary Table 4 [file srep37770-s2.xls]

## Sheet: Table S4
Supplementary Table S4. The functional annotation of Tetraselmis sp. KCTC12432BP
Gene	BLAST match to Nr database	BLAST match to Uniprot database	Assigned KEGG orthology ID	Assigned GO terms
TR223123_c0_g1	gi|159478755|ref|XP_001697466.1|-NR- pyrroline-5-carboxylate reductase [Chlamydomonas reinhardtii](5e-108-347)	A8J7M2~Pyrroline-5-carboxylate reductase (EC 1.5.1.2)	K00286#Biosynthesis of amino acids [PATH:ko01230]::E1.5.1.2, proC; pyrroline-5-carboxylate reductase [EC:1.5.1.2]*Arginine and proline metabolism [PATH:ko00330]::E1.5.1.2, proC; pyrroline-5-carboxylate reductase [EC:1.5.1.2]*	GO:0004735||pyrroline-5-carboxylate reductase activity, GO:0005618||cell wall, GO:0006561||proline biosynthetic process, GO:0006567||threonine catabolic process, GO:0008652||cellular amino acid biosynthetic process, GO:0016491||oxidoreductase activity, GO:0055114||oxidation-reduction process, GO:0055129||L-proline biosynthetic process, GO:0004735||pyrroline-5-carboxylate reductase activity, GO:00…
TR229313_c0_g1	gi|760494571|gb|KIX85541.1|-NR- hypothetical protein J120_01060 [candidate division TM6 bacterium JCVI TM6SC1](2e-11-146)	A0A0D2JER2~Candidate division TM6 bacterium JCVI TM6SC1 contig_1_JCVI_TM6SC1_contig_1..464047, whole genome shotgun sequence	K02365#Cell cycle [PATH:ko04110]::ESP1; separase [EC:3.4.22.49]*Cell cycle - yeast [PATH:ko04111]::ESP1; separase [EC:3.4.22.49]*Meiosis - yeast [PATH:ko04113]::ESP1; separase [EC:3.4.22.49]*Oocyte meiosis [PATH:ko04114]::ESP1; separase [EC:3.4.22.49]*,K12897#Spliceosome [PATH:ko03040]::TRA2; transformer-2 protein*	GO:0000166||nucleotide binding, GO:0003676||nucleic acid binding, GO:0000166||nucleotide binding, GO:0003676||nucleic acid binding, GO:0000166||nucleotide binding, GO:0003676||nucleic acid binding, GO:0000166||nucleotide binding, GO:0003676||nucleic acid binding, GO:0000166||nucleotide binding, GO:0003676||nucleic acid binding, GO:0005634||nucleus, GO:0006508||proteolysis, GO:0008233||peptidase a…
TR230893_c0_g2	gi|585107574|gb|EWM25714.1|-NR- leucine-rich repeat-containing protein [Nannochloropsis gaditana](4e-87-2031)	W7TZ73~Leucine-rich repeat-containing protein	K04424#MAPK signaling pathway [PATH:ko04010]::ZAK, MLTK; sterile alpha motif and leucine zipper containing kinase AZK [EC:2.7.11.25]*Tight junction [PATH:ko04530]::ZAK, MLTK; sterile alpha motif and leucine zipper containing kinase AZK [EC:2.7.11.25]*,K14510#Plant hormone signal transduction [PATH:ko04075]::CTR1; serine/threonine-protein kinase CTR1 [EC:2.7.11.1]*	GO:0004672||protein kinase activity, GO:0004674||protein serine/threonine kinase activity, GO:0004713||protein tyrosine kinase activity, GO:0005524||ATP binding, GO:0006468||protein phosphorylation, GO:0018108||peptidyl-tyrosine phosphorylation, GO:0004672||protein kinase activity, GO:0005524||ATP binding, GO:0006468||protein phosphorylation, GO:0004672||protein kinase activity, GO:0005524||ATP b…
TR237374_c0_g1	gi|298711928|emb|CBJ48615.1|-NR- phosphotransferase [Ectocarpus siliculosus](2e-33-528) gi|298711928|emb|CBJ48615.1|-NR- phosphotransferase [Ectocarpus siliculosus](4e-34-528)	D7FZZ0~Phosphotransferase D7FZZ0~Phosphotransferase	K18416#,K18418# K10669#,K18416#,K18418#	GO:0003676||nucleic acid binding, GO:0003676||nucleic acid binding, GO:0006259||DNA metabolic process, GO:0006259||DNA metabolic process, GO:0003676||nucleic acid binding, GO:0003676||nucleic acid binding, GO:0003676||nucleic acid binding, GO:0003676||nucleic acid binding, GO:0003676||nucleic acid binding, GO:0006388||tRNA splicing, via endonucleolytic cleavage and ligation, GO:0016740||transfera…
TR251229_c0_g1	gi|920701482|gb|KOM44707.1|-NR- hypothetical protein LR48_Vigan06g001300 [Vigna angularis](3e-133-1832) gi|763758517|gb|KJB25848.1|-NR- hypothetical protein B456_004G211700 [Gossypium raimondii](2e-133-1349)	A0A0L9UQ38~Uncharacterized protein A0A0D2PFX3~Uncharacterized protein	K11446# K11446#	GO:0000278||mitotic cell cycle, GO:0003677||DNA binding, GO:0003700||transcription factor activity, sequence-specific DNA binding, GO:0005634||nucleus, GO:0006355||regulation of transcription, DNA-templated, GO:0006396||RNA processing, GO:0008270||zinc ion binding, GO:0010228||vegetative to reproductive phase transition of meristem, GO:0010413||glucuronoxylan metabolic process, GO:0016706||oxidor…
TR223111_c0_g11	gi|699041003|emb|CEF71990.1|-NR- unnamed protein product [Fusarium graminearum](0.0-1062)	A0A098D0Q8~Uncharacterized protein	K10380#Proteoglycans in cancer [PATH:ko05205]::ANK; ankyrin*,K15502#,K15503#,K18441#	GO_NA
TR277706_c0_g1	gi|586769430|ref|XP_006856224.1|-NR- PREDICTED: transmembrane protein 147 isoform X1 [Amborella trichopoda](2e-17-229)	U5CWI2~Uncharacterized protein	K06129#Glycerophospholipid metabolism [PATH:ko00564]::LYPLA3; lysophospholipase III [EC:3.1.1.5]*Lysosome [PATH:ko04142]::LYPLA3; lysophospholipase III [EC:3.1.1.5]*	GO:0006629||lipid metabolic process, GO:0008374||O-acyltransferase activity, GO:0016740||transferase activity, GO:0016746||transferase activity, transferring acyl groups
TR141363_c0_g1	gi|913454926|ref|WP_050434335.1|-NR- RNA-binding protein [Chondromyces crocatus](9e-11-141)	A0A0K1EQ62~RNA-binding protein	K11294#Pathogenic Escherichia coli infection [PATH:ko05130]::NCL, NSR1; nucleolin*	GO:0000166||nucleotide binding, GO:0001651||dense fibrillar component, GO:0003676||nucleic acid binding, GO:0003697||single-stranded DNA binding, GO:0003723||RNA binding, GO:0005730||nucleolus, GO:0005739||mitochondrion, GO:0006364||rRNA processing, GO:0000166||nucleotide binding, GO:0003676||nucleic acid binding, GO:0000166||nucleotide binding, GO:0003676||nucleic acid binding, GO:0000166||nucle…
TR27957_c0_g1	gi|829127181|gb|KLP02190.1|-NR- Uncharacterized protein Y057_2349 [Fusarium fujikuroi](3e-50-426)	A0A0I9Z2Z0~Uncharacterized protein	K14803#	GO:0003824||catalytic activity, GO:0004721||phosphoprotein phosphatase activity, GO:0004722||protein serine/threonine phosphatase activity, GO:0006470||protein dephosphorylation, GO:0016787||hydrolase activity, GO:0043169||cation binding, GO:0046872||metal ion binding, GO:0003824||catalytic activity, GO:0004721||phosphoprotein phosphatase activity, GO:0004722||protein serine/threonine phosphatase…
TR60422_c0_g1	gi|308803601|ref|XP_003079113.1|-NR- unnamed protein product [Ostreococcus tauri](1e-25-330)	Q01A04~NLI interacting factor	New_kegg_NA	GO_NA
TR177550_c0_g2	gi|194476856|ref|YP_002049035.1|-NR- aspartyl-tRNA synthetase (chromatophore) [Paulinella chromatophora](7e-42-607)	B1X4F6~Aspartyl-tRNA synthetase	K01876#Aminoacyl-tRNA biosynthesis [PATH:ko00970]::DARS, aspS; aspartyl-tRNA synthetase [EC:6.1.1.12]*	GO:0000166||nucleotide binding, GO:0003676||nucleic acid binding, GO:0004812||aminoacyl-tRNA ligase activity, GO:0005524||ATP binding, GO:0005737||cytoplasm, GO:0006412||translation, GO:0006418||tRNA aminoacylation for protein translation, GO:0016874||ligase activity, GO:0050560||aspartate-tRNA(Asn) ligase activity, GO:0000166||nucleotide binding, GO:0003676||nucleic acid binding, GO:0004812||ami…
TR138764_c0_g1	gi|829125647|gb|KLP00951.1|-NR- Uncharacterized protein Y057_14774 [Fusarium fujikuroi](3e-95-636)	A0A0I9Z0N8~Uncharacterized protein	K10772#Base excision repair [PATH:ko03410]::APEX2; AP endonuclease 2 [EC:4.2.99.18]*	GO:0000737||DNA catabolic process, endonucleolytic, GO:0000738||DNA catabolic process, exonucleolytic, GO:0003677||DNA binding, GO:0003906||DNA-(apurinic or apyrimidinic site) lyase activity, GO:0004518||nuclease activity, GO:0004519||endonuclease activity, GO:0005622||intracellular, GO:0005634||nucleus, GO:0006281||DNA repair, GO:0006284||base-excision repair, GO:0008081||phosphoric diester hydr…
TR70024_c0_g1	gi|698811134|ref|XP_009838596.1|-NR- hypothetical protein H257_12913 [Aphanomyces astaci](5e-64-358)	W4FZR8~Uncharacterized protein	K01520#Pyrimidine metabolism [PATH:ko00240]::dut, DUT; dUTP pyrophosphatase [EC:3.6.1.23]*,K03701#Nucleotide excision repair [PATH:ko03420]::uvrA; excinuclease ABC subunit A*,K11261#Carbon metabolism [PATH:ko01200]::fwdE, fmdE; formylmethanofuran dehydrogenase subunit E [EC:1.2.99.5]*Methane metabolism [PATH:ko00680]::fwdE, fmdE; formylmethanofuran dehydrogenase subunit E [EC:1.2.99.5]*	GO:0008168||methyltransferase activity, GO:0016491||oxidoreductase activity, GO:0016740||transferase activity, GO:0018493||formylmethanofuran dehydrogenase activity, GO:0032259||methylation, GO:0055114||oxidation-reduction process, GO:0016787||hydrolase activity, GO:0046080||dUTP metabolic process, GO:0004170||dUTP diphosphatase activity, GO:0008168||methyltransferase activity, GO:0016740||transf…
TR228035_c0_g1	gi|759269040|gb|KIW45560.1|-NR- hypothetical protein PV06_03941 [Exophiala oligosperma](6e-24-365)	A0A0D2DSX4~Uncharacterized protein	K10223#Primary bile acid biosynthesis [PATH:ko00120]::CH25H; cholesterol 25-hydroxylase [EC:1.14.99.38]*	GO:0005506||iron ion binding, GO:0006633||fatty acid biosynthetic process, GO:0016020||membrane, GO:0016021||integral component of membrane, GO:0016491||oxidoreductase activity, GO:0055114||oxidation-reduction process, GO:0005506||iron ion binding, GO:0006633||fatty acid biosynthetic process, GO:0016020||membrane, GO:0016021||integral component of membrane, GO:0016491||oxidoreductase activity, GO…
TR268721_c1_g1	gi|729372561|ref|XP_010548655.1|-NR- PREDICTED: WD repeat-containing protein 61 [Tarenaya hassleriana](7e-93-321)	No_uniprot_assigned~NA	K12602#RNA degradation [PATH:ko03018]::WDR61, REC14, SKI8; WD repeat-containing protein 61*	GO_NA
TR215766_c0_g1	gi|498010368|ref|WP_010324524.1|-NR- hypothetical protein [Marinobacterium stanieri](5e-15-306)	No_uniprot_assigned~NA	New_kegg_NA	GO_NA
TR243726_c1_g1	gi|255083599|ref|XP_002508374.1|-NR- hypothetical protein MICPUN_91735 [Micromonas sp. RCC299](5e-119-241)	C1FHZ1~Uncharacterized protein	K00939#Purine metabolism [PATH:ko00230]::E2.7.4.3, adk; adenylate kinase [EC:2.7.4.3]*	GO:0004017||adenylate kinase activity, GO:0005524||ATP binding, GO:0006139||nucleobase-containing compound metabolic process, GO:0016301||kinase activity, GO:0016310||phosphorylation, GO:0016740||transferase activity, GO:0016776||phosphotransferase activity, phosphate group as acceptor, GO:0019205||nucleobase-containing compound kinase activity, GO:0046939||nucleotide phosphorylation, GO:0004017|…
TR219068_c0_g1	gi|930442430|gb|KPI40989.1|-NR- ATP-dependent RNA helicase eIF4A [Phialophora attae](4e-12-333)	A0A0N0NN57~ATP-dependent RNA helicase eIF4A	K03257#RNA transport [PATH:ko03013]::EIF4A; translation initiation factor 4A*	GO:0003676||nucleic acid binding, GO:0004386||helicase activity, GO:0005524||ATP binding, GO:0008152||metabolic process, GO:0016787||hydrolase activity, GO:0000166||nucleotide binding, GO:0003676||nucleic acid binding, GO:0004386||helicase activity, GO:0005524||ATP binding, GO:0008152||metabolic process, GO:0016787||hydrolase activity, GO:0000166||nucleotide binding, GO:0003676||nucleic acid bind…
TR256139_c1_g2	gi|836005704|ref|XP_012703157.1|-NR- PREDICTED: putative methyltransferase At1g22800 [Setaria italica](2e-81-349) gi|836005704|ref|XP_012703157.1|-NR- PREDICTED: putative methyltransferase At1g22800 [Setaria italica](1e-81-349) gi|223975545|gb|ACN31960.1|-NR- unknown [Zea mays](9e-56-343) gi|836005704|ref|XP_012703157.1|-NR- PREDICTED: putative methyltransferase At1g22800 [Setaria italica](1e-81-…	K3Y8D5~Uncharacterized protein K3Y8D5~Uncharacterized protein C0PCR5~Uncharacterized protein K3Y8D5~Uncharacterized protein B6T632~Putative uncharacterized protein	K18162# K18162# K18162# K18162# K18162#	GO:0008152||metabolic process, GO:0008152||metabolic process, GO:0008152||metabolic process, GO:0008152||metabolic process, GO:0008152||metabolic process, GO:0008168||methyltransferase activity, GO:0008168||methyltransferase activity, GO:0008168||methyltransferase activity, GO:0008168||methyltransferase activity, GO:0008168||methyltransferase activity, GO:0019243||methylglyoxal catabolic process …
TR271246_c0_g1	gi|698809040|ref|XP_009837549.1|-NR- TKL protein kinase [Aphanomyces astaci](3e-19-733)	W4G1F5~TKL protein kinase	K04427#MAPK signaling pathway [PATH:ko04010]::MAP3K7, TAK1; mitogen-activated protein kinase kinase kinase 7 [EC:2.7.11.25]*Wnt signaling pathway [PATH:ko04310]::MAP3K7, TAK1; mitogen-activated protein kinase kinase kinase 7 [EC:2.7.11.25]*NF-kappa B signaling pathway [PATH:ko04064]::MAP3K7, TAK1; mitogen-activated protein kinase kinase kinase 7 [EC:2.7.11.25]*TNF signaling pathway [PATH:ko04668]…	GO:0004672||protein kinase activity, GO:0005524||ATP binding, GO:0006468||protein phosphorylation, GO:0004672||protein kinase activity, GO:0005524||ATP binding, GO:0006468||protein phosphorylation, GO:0004672||protein kinase activity, GO:0004674||protein serine/threonine kinase activity, GO:0005524||ATP binding, GO:0006468||protein phosphorylation, GO:0000166||nucleotide binding, GO:0004672||prot…
TR36135_c0_g1	gi|913897608|emb|CRK13527.1|-NR- hypothetical protein BN1723_010072, partial [Verticillium longisporum](5e-38-161)	No_uniprot_assigned~NA	K03676#	GO:0005634||nucleus, GO:0005829||cytosol, GO:0009055||electron carrier activity, GO:0015035||protein disulfide oxidoreductase activity, GO:0015038||glutathione disulfide oxidoreductase activity, GO:0019430||removal of superoxide radicals, GO:0045454||cell redox homeostasis, GO:0055114||oxidation-reduction process, GO:0005623||cell, GO:0009055||electron carrier activity, GO:0015035||protein disulf…
TR208988_c1_g1	gi|506339911|ref|WP_015859630.1|-NR- translation initiation factor IF-2 [Thermococcus gammatolerans](7e-26-142)	C5A2A8~Translation initiation factor 2 subunit beta (aIF2-beta) (eIF-2-beta)	K03238#RNA transport [PATH:ko03013]::EIF2S2; translation initiation factor 2 subunit 2*	GO:0003743||translation initiation factor activity, GO:0006413||translational initiation, GO:0003743||translation initiation factor activity, GO:0006413||translational initiation, GO:0003743||translation initiation factor activity, GO:0006413||translational initiation, GO:0003743||translation initiation factor activity, GO:0006413||translational initiation, GO:0003743||translation initiation fact…
TR41315_c0_g1	gi|729183232|emb|CEJ92162.1|-NR- hypothetical protein VHEMI07830 [Torrubiella hemipterigena](3e-104-315)	No_uniprot_assigned~NA	K05986#	GO:0003676||nucleic acid binding, GO:0004519||endonuclease activity, GO:0005575||cellular_component, GO:0006308||DNA catabolic process, GO:0016788||hydrolase activity, acting on ester bonds, GO:0090305||nucleic acid phosphodiester bond hydrolysis, GO:0003676||nucleic acid binding, GO:0004518||nuclease activity, GO:0004519||endonuclease activity, GO:0005575||cellular_component, GO:0006308||DNA cat…
TR275167_c1_g1	gi|698813662|ref|XP_009839860.1|-NR- T-complex protein 1, zeta subunit [Aphanomyces astaci](0.0-544)	W4FV16~T-complex protein 1, zeta subunit	K09498#	GO:0000166||nucleotide binding, GO:0005524||ATP binding, GO:0005737||cytoplasm, GO:0006457||protein folding, GO:0051082||unfolded protein binding, GO:0000166||nucleotide binding, GO:0005524||ATP binding, GO:0005737||cytoplasm, GO:0006457||protein folding, GO:0051082||unfolded protein binding, GO:0000166||nucleotide binding, GO:0005524||ATP binding, GO:0005737||cytoplasm, GO:0006457||protein foldi…
TR266215_c1_g1	gi|633907761|gb|KDD73792.1|-NR- hypothetical protein H632_c1833p0, partial [Helicosporidium sp. ATCC 50920](3e-74-520)	A0A059LHG3~Uncharacterized protein (Fragment)	K15280#	GO:0016020||membrane, GO:0016021||integral component of membrane, GO:0016020||membrane, GO:0016021||integral component of membrane, GO:0016020||membrane, GO:0016021||integral component of membrane, GO:0005793||endoplasmic reticulum-Golgi intermediate compartment, GO:0006863||purine nucleobase transport, GO:0015786||UDP-glucose transport, GO:0016020||membrane, GO:0016021||integral component of mem…
TR15339_c0_g1	gi|697154047|ref|XP_009631277.1|-NR- PREDICTED: protein CutA, chloroplastic [Nicotiana tomentosiformis](3e-24-182)	No_uniprot_assigned~NA	K03926#	GO:0010038||response to metal ion, GO:0016020||membrane, GO:0016021||integral component of membrane, GO:0010038||response to metal ion, GO:0016020||membrane, GO:0016021||integral component of membrane, GO:0010038||response to metal ion, GO:0010038||response to metal ion, GO:0010038||response to metal ion
TR172815_c0_g6	gi|11465767|ref|NP_053911.1|-NR- ribosomal protein S8 [Porphyra purpurea](2e-39-133)	P51301~30S ribosomal protein S8, chloroplastic	K02994#Ribosome [PATH:ko03010]::RP-S8, rpsH; small subunit ribosomal protein S8*	GO:0003723||RNA binding, GO:0003735||structural constituent of ribosome, GO:0005840||ribosome, GO:0006412||translation, GO:0019843||rRNA binding, GO:0030529||intracellular ribonucleoprotein complex, GO:0003723||RNA binding, GO:0003735||structural constituent of ribosome, GO:0005840||ribosome, GO:0006412||translation, GO:0019843||rRNA binding, GO:0030529||intracellular ribonucleoprotein complex, G…
TR158857_c0_g1	gi|938951373|ref|WP_054730836.1|-NR- hypothetical protein [Algibacter sp. HZ22](2e-15-166)	No_uniprot_assigned~NA	New_kegg_NA	GO_NA
TR264105_c0_g2	gi|308806503|ref|XP_003080563.1|-NR- rRNA processing protein (ISS) [Ostreococcus tauri](6e-134-419)	Q014E9~Ribosomal RNA assembly KRR1	K06961#	GO:0003676||nucleic acid binding, GO:0003723||RNA binding, GO:0005634||nucleus, GO:0005730||nucleolus, GO:0006364||rRNA processing, GO:0008150||biological_process, GO:0030529||intracellular ribonucleoprotein complex, GO:0042254||ribosome biogenesis, GO:0003676||nucleic acid binding, GO:0003723||RNA binding, GO:0005634||nucleus, GO:0005730||nucleolus, GO:0006364||rRNA processing, GO:0030529||intra…
TR205377_c0_g1	gi|727437765|ref|XP_010500213.1|-NR- PREDICTED: glyceraldehyde-3-phosphate dehydrogenase GAPB, chloroplastic-like [Camelina sativa](0.0-447)	No_uniprot_assigned~NA	K05298#Carbon metabolism [PATH:ko01200]::GAPA; glyceraldehyde-3-phosphate dehydrogenase (NADP+) (phosphorylating) [EC:1.2.1.13]*Carbon fixation in photosynthetic organisms [PATH:ko00710]::GAPA; glyceraldehyde-3-phosphate dehydrogenase (NADP+) (phosphorylating) [EC:1.2.1.13]*	GO:0006006||glucose metabolic process, GO:0016491||oxidoreductase activity, GO:0016620||oxidoreductase activity, acting on the aldehyde or oxo group of donors, NAD or NADP as acceptor, GO:0050661||NADP binding, GO:0051287||NAD binding, GO:0055114||oxidation-reduction process, GO:0004365||glyceraldehyde-3-phosphate dehydrogenase (NAD+) (phosphorylating) activity, GO:0006006||glucose metabolic proc…
TR218111_c0_g3	gi|738938803|ref|WP_036824594.1|-NR- hypothetical protein [Polaribacter sp. Hel1_85](1e-17-382)	A0A099Y0U7~Uncharacterized protein	New_kegg_NA	GO_NA
TR222851_c0_g1	gi|729704935|emb|CEI98424.1|-NR- Putative Isocitrate dehydrogenase, NAD-dependent [Rhizopus microsporus](7e-101-380)	No_uniprot_assigned~NA	K00030#Carbon metabolism [PATH:ko01200]::IDH3; isocitrate dehydrogenase (NAD+) [EC:1.1.1.41]*2-Oxocarboxylic acid metabolism [PATH:ko01210]::IDH3; isocitrate dehydrogenase (NAD+) [EC:1.1.1.41]*Biosynthesis of amino acids [PATH:ko01230]::IDH3; isocitrate dehydrogenase (NAD+) [EC:1.1.1.41]*Citrate cycle (TCA cycle) [PATH:ko00020]::IDH3; isocitrate dehydrogenase (NAD+) [EC:1.1.1.41]*	GO:0000287||magnesium ion binding, GO:0004449||isocitrate dehydrogenase (NAD+) activity, GO:0006099||tricarboxylic acid cycle, GO:0016616||oxidoreductase activity, acting on the CH-OH group of donors, NAD or NADP as acceptor, GO:0051287||NAD binding, GO:0055114||oxidation-reduction process, GO:0000287||magnesium ion binding, GO:0004449||isocitrate dehydrogenase (NAD+) activity, GO:0006099||tricar…
TR246967_c6_g3	gi|901806047|gb|KMZ63421.1|-NR- Long-Chain Acyl-CoA Synthetase [Zostera marina](0.0-703)	A0A0K9P2Z4~Long-Chain Acyl-CoA Synthetase	K01897#Fatty acid metabolism [PATH:ko01212]::ACSL, fadD; long-chain acyl-CoA synthetase [EC:6.2.1.3]*Fatty acid degradation [PATH:ko00071]::ACSL, fadD; long-chain acyl-CoA synthetase [EC:6.2.1.3]*Peroxisome [PATH:ko04146]::ACSL, fadD; long-chain acyl-CoA synthetase [EC:6.2.1.3]*Adipocytokine signaling pathway [PATH:ko04920]::ACSL, fadD; long-chain acyl-CoA synthetase [EC:6.2.1.3]*PPAR signaling p…	GO:0003824||catalytic activity, GO:0008152||metabolic process, GO:0003824||catalytic activity, GO:0008152||metabolic process, GO:0003824||catalytic activity, GO:0008152||metabolic process, GO:0003824||catalytic activity, GO:0008152||metabolic process, GO:0003824||catalytic activity, GO:0008152||metabolic process
TR30329_c0_g1	gi|700486515|gb|KGO72129.1|-NR- Cytochrome c, class IA/ IB [Penicillium italicum](2e-47-146)	A0A0A2KWE7~Cytochrome c, class IA/ IB	K08738#Sulfur metabolism [PATH:ko00920]::CYC; cytochrome c*Two-component system [PATH:ko02020]::CYC; cytochrome c*Apoptosis [PATH:ko04210]::CYC; cytochrome c*p53 signaling pathway [PATH:ko04115]::CYC; cytochrome c*Pathways in cancer [PATH:ko05200]::CYC; cytochrome c*Colorectal cancer [PATH:ko05210]::CYC; cytochrome c*Small cell lung cancer [PATH:ko05222]::CYC; cytochrome c*Alzheimer's disease [PA…	GO:0005739||mitochondrion, GO:0005743||mitochondrial inner membrane, GO:0005758||mitochondrial intermembrane space, GO:0005829||cytosol, GO:0006119||oxidative phosphorylation, GO:0006122||mitochondrial electron transport, ubiquinol to cytochrome c, GO:0006123||mitochondrial electron transport, cytochrome c to oxygen, GO:0009055||electron carrier activity, GO:0020037||heme binding, GO:0043280||pos…
TR124476_c1_g1	gi|326517338|dbj|BAK00036.1|-NR- predicted protein [Hordeum vulgare subsp. vulgare](2e-21-118)	F2DY64~Predicted protein (Uncharacterized protein)	New_kegg_NA	GO_NA
TR214243_c0_g1	gi|15226715|ref|NP_181591.1|-NR- 40S ribosomal protein S26-1 [Arabidopsis thaliana](2e-29-131)	P49206~40S ribosomal protein S26-1	K02976#Ribosome [PATH:ko03010]::RP-S26e, RPS26; small subunit ribosomal protein S26e*	GO:0003735||structural constituent of ribosome, GO:0005622||intracellular, GO:0005840||ribosome, GO:0006412||translation, GO:0003735||structural constituent of ribosome, GO:0005622||intracellular, GO:0005840||ribosome, GO:0006412||translation, GO:0003735||structural constituent of ribosome, GO:0005622||intracellular, GO:0005840||ribosome, GO:0006412||translation, GO:0003729||mRNA binding, GO:0003…
TR234386_c0_g1	gi|302819663|ref|XP_002991501.1|-NR- hypothetical protein SELMODRAFT_236315 [Selaginella moellendorffii](2e-28-368)	D8T7G6~Putative uncharacterized protein	K09562#Protein processing in endoplasmic reticulum [PATH:ko04141]::HSPBP1; hsp70-interacting protein*	GO_NA
TR175650_c0_g1	gi|590675376|ref|XP_007039430.1|-NR- No lysine kinase 10 isoform 1 [Theobroma cacao](2e-92-620)	A0A061G2W9~No lysine kinase 10 isoform 1	K08867#	GO:0004672||protein kinase activity, GO:0004674||protein serine/threonine kinase activity, GO:0005524||ATP binding, GO:0006468||protein phosphorylation, GO:0016740||transferase activity, GO:0004672||protein kinase activity, GO:0004674||protein serine/threonine kinase activity, GO:0005524||ATP binding, GO:0006468||protein phosphorylation, GO:0004672||protein kinase activity, GO:0004674||protein se…
TR15411_c0_g1	gi|302844307|ref|XP_002953694.1|-NR- prohibitin [Volvox carteri f. nagariensis](7e-82-316)	D8U4Q8~Prohibitin	K17081#	GO:0016020||membrane, GO:0016021||integral component of membrane, GO:0016020||membrane, GO:0016021||integral component of membrane, GO:0016020||membrane, GO:0016020||membrane, GO:0001302||replicative cell aging, GO:0005739||mitochondrion, GO:0005743||mitochondrial inner membrane, GO:0006508||proteolysis, GO:0016020||membrane, GO:0016021||integral component of membrane, GO:0070129||regulation of m…
TR175730_c0_g1	gi|506426311|ref|WP_015946030.1|-NR- hypothetical protein [Desulfovibrio vulgaris](2e-16-274)	B8DIP0~Uncharacterized protein	New_kegg_NA	GO_NA
TR22753_c0_g1	gi|924825163|gb|KOS23100.1|-NR- 26S proteasome regulatory subunit rpn-8 [Escovopsis weberi](0.0-346)	A0A0M8N9Y8~26S proteasome regulatory subunit rpn-8	K03038#Proteasome [PATH:ko03050]::PSMD7, RPN8; 26S proteasome regulatory subunit N8*Epstein-Barr virus infection [PATH:ko05169]::PSMD7, RPN8; 26S proteasome regulatory subunit N8*	GO:0005634||nucleus, GO:0005635||nuclear envelope, GO:0005829||cytosol, GO:0008541||proteasome regulatory particle, lid subcomplex, GO:0034515||proteasome storage granule, GO:0045842||positive regulation of mitotic metaphase/anaphase transition, GO:0000502||proteasome complex, GO:0000502||proteasome complex, GO:0005634||nucleus, GO:0005635||nuclear envelope, GO:0005829||cytosol, GO:0045842||posit…
TR19175_c0_g2	gi|729718238|emb|CEI85631.1|-NR- Putative DUF866 domain-containing protein [Rhizopus microsporus](2e-15-161)	No_uniprot_assigned~NA	New_kegg_NA	GO_NA
TR40796_c0_g2	gi|568036386|gb|ETM33997.1|-NR- hypothetical protein L914_18820 [Phytophthora parasitica](2e-65-1067)	W2MCC5~Uncharacterized protein	K10597#Protein processing in endoplasmic reticulum [PATH:ko04141]::UBE4B, UFD2; ubiquitin conjugation factor E4 B [EC:6.3.2.19]*Ubiquitin mediated proteolysis [PATH:ko04120]::UBE4B, UFD2; ubiquitin conjugation factor E4 B [EC:6.3.2.19]*	GO:0000151||ubiquitin ligase complex, GO:0004842||ubiquitin-protein transferase activity, GO:0005634||nucleus, GO:0005737||cytoplasm, GO:0006511||ubiquitin-dependent protein catabolic process, GO:0016567||protein ubiquitination, GO:0034450||ubiquitin-ubiquitin ligase activity, GO:0000151||ubiquitin ligase complex, GO:0004842||ubiquitin-protein transferase activity, GO:0006511||ubiquitin-dependent…
TR265419_c1_g1	gi|302854567|ref|XP_002958790.1|-NR- hypothetical protein VOLCADRAFT_100103 [Volvox carteri f. nagariensis](5e-23-1672) gi|302854567|ref|XP_002958790.1|-NR- hypothetical protein VOLCADRAFT_100103 [Volvox carteri f. nagariensis](5e-23-1672)	D8UJF5~Putative uncharacterized protein D8UJF5~Putative uncharacterized protein	K00777#,K06666#Cell cycle - yeast [PATH:ko04111]::TUP1; glucose repression regulatory protein TUP1*,K12602#RNA degradation [PATH:ko03018]::WDR61, REC14, SKI8; WD repeat-containing protein 61* K00777#,K06666#Cell cycle - yeast [PATH:ko04111]::TUP1; glucose repression regulatory protein TUP1*,K12602#RNA degradation [PATH:ko03018]::WDR61, REC14, SKI8; WD repeat-containing protein 61*	GO:0006468||protein phosphorylation, GO:0006468||protein phosphorylation, GO:0008152||metabolic process, GO:0008152||metabolic process, GO:0016740||transferase activity, GO:0016740||transferase activity, GO:0016905||myosin heavy chain kinase activity, GO:0016905||myosin heavy chain kinase activity, GO:0003824||catalytic activity, GO:0003824||catalytic activity, GO:0005575||cellular_component, GO:…
TR271480_c0_g1	gi|758350334|dbj|GAN07505.1|-NR- proteasome regulatory particle subunit [Mucor ambiguus](8e-79-386)	A0A0C9LVW9~Proteasome regulatory particle subunit	K03039#Proteasome [PATH:ko03050]::PSMD13, RPN9; 26S proteasome regulatory subunit N9*Epstein-Barr virus infection [PATH:ko05169]::PSMD13, RPN9; 26S proteasome regulatory subunit N9*	GO:0000502||proteasome complex, GO:0005198||structural molecule activity, GO:0005634||nucleus, GO:0005829||cytosol, GO:0006511||ubiquitin-dependent protein catabolic process, GO:0008541||proteasome regulatory particle, lid subcomplex, GO:0043248||proteasome assembly
TR30047_c0_g1	gi|302767540|ref|XP_002967190.1|-NR- hypothetical protein SELMODRAFT_408005 [Selaginella moellendorffii](2e-15-113)	D8R6W6~Transcription and mRNA export factor SUS1	K11368#	GO:0000124||SAGA complex, GO:0003713||transcription coactivator activity, GO:0005634||nucleus, GO:0005643||nuclear pore, GO:0005654||nucleoplasm, GO:0006351||transcription, DNA-templated, GO:0006355||regulation of transcription, DNA-templated, GO:0006368||transcription elongation from RNA polymerase II promoter, GO:0006406||mRNA export from nucleus, GO:0006810||transport, GO:0015031||protein tran…
TR99964_c0_g1	gi|914749324|gb|AKV95328.1|-NR- alkaline phosphatase [Marinobacter sp. CP1](4e-35-244)	A0A0K1U6A4~Alkaline phosphatase	New_kegg_NA	GO_NA
TR25821_c0_g1	gi|552848937|ref|XP_005852224.1|-NR- hypothetical protein CHLNCDRAFT_133483 [Chlorella variabilis](2e-164-341)	E1Z373~Putative uncharacterized protein	K05956#	GO:0003824||catalytic activity, GO:0004663||Rab geranylgeranyltransferase activity, GO:0005968||Rab-protein geranylgeranyltransferase complex, GO:0018344||protein geranylgeranylation, GO:0003824||catalytic activity, GO:0004663||Rab geranylgeranyltransferase activity, GO:0018344||protein geranylgeranylation, GO:0003824||catalytic activity, GO:0004663||Rab geranylgeranyltransferase activity, GO:001…
TR219028_c0_g1	gi|527209902|gb|EPS74511.1|-NR- hypothetical protein M569_00228 [Genlisea aurea](2e-16-127) gi|527209902|gb|EPS74511.1|-NR- hypothetical protein M569_00228 [Genlisea aurea](2e-13-127)	S8DAH6~Uncharacterized protein S8DAH6~Uncharacterized protein	K00973#Polyketide sugar unit biosynthesis [PATH:ko00523]::E2.7.7.24, rfbA, rffH; glucose-1-phosphate thymidylyltransferase [EC:2.7.7.24]*Streptomycin biosynthesis [PATH:ko00521]::E2.7.7.24, rfbA, rffH; glucose-1-phosphate thymidylyltransferase [EC:2.7.7.24]* K00973#Polyketide sugar unit biosynthesis [PATH:ko00523]::E2.7.7.24, rfbA, rffH; glucose-1-phosphate thymidylyltransferase [EC:2.7.7.24]*Str…	GO:0008879||glucose-1-phosphate thymidylyltransferase activity, GO:0008879||glucose-1-phosphate thymidylyltransferase activity, GO:0009058||biosynthetic process, GO:0009058||biosynthetic process, GO:0016779||nucleotidyltransferase activity, GO:0016779||nucleotidyltransferase activity, GO:0045226||extracellular polysaccharide biosynthetic process, GO:0045226||extracellular polysaccharide biosynthe…
TR179702_c0_g1	gi|308809613|ref|XP_003082116.1|-NR- unnamed protein product [Ostreococcus tauri](7e-44-240)	No_uniprot_assigned~NA	New_kegg_NA	GO_NA
TR25126_c0_g1	gi|545712678|ref|XP_005708643.1|-NR- hypothetical protein Gasu_05410 [Galdieria sulphuraria](6e-16-144)	M2Y7R4~Uncharacterized protein	New_kegg_NA	GO_NA
TR75839_c0_g1	gi|168069753|ref|XP_001786566.1|-NR- predicted protein [Physcomitrella patens](8e-11-717)	A9U6T1~Predicted protein (Fragment)	K00936#,K07677#Two-component system [PATH:ko02020]::rcsC; two-component system, NarL family, capsular synthesis sensor histidine kinase RcsC [EC:2.7.13.3]*,K10126#Two-component system [PATH:ko02020]::dctD; two-component system, NtrC family, C4-dicarboxylate transport response regulator DctD*,K13584#Two-component system [PATH:ko02020]::ctrA; two-component system, cell cycle response regulator CtrA…	GO:0000160||phosphorelay signal transduction system, GO:0000166||nucleotide binding, GO:0003677||DNA binding, GO:0005524||ATP binding, GO:0005622||intracellular, GO:0006351||transcription, DNA-templated, GO:0006355||regulation of transcription, DNA-templated, GO:0008134||transcription factor binding, GO:0000155||phosphorelay sensor kinase activity, GO:0000160||phosphorelay signal transduction sys…
TR207386_c0_g1	gi|821073281|gb|KKY28209.1|-NR- putative membrane protein [Diplodia seriata](5e-15-184) gi|821073281|gb|KKY28209.1|-NR- putative membrane protein [Diplodia seriata](7e-15-184)	A0A0G2F1J9~Putative membrane protein A0A0G2F1J9~Putative membrane protein	K01881#Aminoacyl-tRNA biosynthesis [PATH:ko00970]::PARS, proS; prolyl-tRNA synthetase [EC:6.1.1.15]* K01881#Aminoacyl-tRNA biosynthesis [PATH:ko00970]::PARS, proS; prolyl-tRNA synthetase [EC:6.1.1.15]*	GO:0000166||nucleotide binding, GO:0000166||nucleotide binding, GO:0004812||aminoacyl-tRNA ligase activity, GO:0004812||aminoacyl-tRNA ligase activity, GO:0004827||proline-tRNA ligase activity, GO:0004827||proline-tRNA ligase activity, GO:0005524||ATP binding, GO:0005524||ATP binding, GO:0005737||cytoplasm, GO:0005737||cytoplasm, GO:0006418||tRNA aminoacylation for protein translation, GO:0006418…
TR222570_c0_g1	gi|935609587|ref|WP_054470034.1|-NR- Clp protease ClpX, partial [Planktothricoides sp. SR001](7e-40-555)	A0A0M1JLY9~Clp protease ClpX (Fragment)	K03696#	GO:0000166||nucleotide binding, GO:0005524||ATP binding, GO:0019538||protein metabolic process, GO:0000166||nucleotide binding, GO:0005524||ATP binding, GO:0019538||protein metabolic process, GO:0000166||nucleotide binding, GO:0005524||ATP binding, GO:0019538||protein metabolic process, GO:0000166||nucleotide binding, GO:0005524||ATP binding, GO:0019538||protein metabolic process, GO:0000166||nuc…
TR193967_c0_g1	gi|671689071|emb|CDS03389.1|-NR- hypothetical protein LRAMOSA00791 [Lichtheimia ramosa](0.0-518)	A0A077W9W1~Uncharacterized protein	K03106#Protein export [PATH:ko03060]::SRP54, ffh; signal recognition particle subunit SRP54*Bacterial secretion system [PATH:ko03070]::SRP54, ffh; signal recognition particle subunit SRP54*	GO:0003924||GTPase activity, GO:0005525||GTP binding, GO:0006614||SRP-dependent cotranslational protein targeting to membrane, GO:0008152||metabolic process, GO:0008312||7S RNA binding, GO:0048500||signal recognition particle, GO:0003924||GTPase activity, GO:0005525||GTP binding, GO:0006614||SRP-dependent cotranslational protein targeting to membrane, GO:0008152||metabolic process, GO:0008312||7S…
TR276596_c0_g1	gi|695380731|ref|XP_009516886.1|-NR- hypothetical protein PHYSODRAFT_284485 [Phytophthora sojae](1e-81-591)	G4YE30~Choline dehydrogenase (EC 1.1.99.1)	K00108#Glycine, serine and threonine metabolism [PATH:ko00260]::E1.1.99.1, betA, CHDH; choline dehydrogenase [EC:1.1.99.1]*	GO:0008812||choline dehydrogenase activity, GO:0016491||oxidoreductase activity, GO:0016614||oxidoreductase activity, acting on CH-OH group of donors, GO:0050660||flavin adenine dinucleotide binding, GO:0055114||oxidation-reduction process, GO:0016491||oxidoreductase activity, GO:0016614||oxidoreductase activity, acting on CH-OH group of donors, GO:0050660||flavin adenine dinucleotide binding, GO…
TR79431_c0_g1	gi|931374594|gb|KPJ65403.1|-NR- hypothetical protein AMJ43_10795, partial [Coxiella sp. DG_40](4e-13-187)	No_uniprot_assigned~NA	K09667#Other types of O-glycan biosynthesis [PATH:ko00514]::OGT; polypeptide N-acetylglucosaminyltransferase [EC:2.4.1.-]*,K12600#RNA degradation [PATH:ko03018]::SKI3, TTC37; superkiller protein 3*	GO:0006396||RNA processing, GO:0008152||metabolic process, GO:0016740||transferase activity, GO:0016757||transferase activity, transferring glycosyl groups, GO:0042802||identical protein binding
TR247391_c0_g1	gi|635370628|emb|CCI41219.1|-NR- unnamed protein product [Albugo candida](4e-41-420)	No_uniprot_assigned~NA	K13989#Protein processing in endoplasmic reticulum [PATH:ko04141]::DERL2_3; Derlin-2/3*	GO:0016020||membrane, GO:0016021||integral component of membrane, GO:0016020||membrane, GO:0016021||integral component of membrane, GO:0016020||membrane, GO:0016021||integral component of membrane, GO:0016020||membrane, GO:0016021||integral component of membrane, GO:0016020||membrane, GO:0016021||integral component of membrane
TR67044_c0_g1	gi|754887030|ref|WP_042246087.1|-NR- ferredoxin [Jejuia pallidilutea](1e-48-117)	A0A090W9Z6~Ferredoxin	K05337#	GO_NA
TR243672_c0_g1	gi|870846851|gb|KMS99325.1|-NR- hypothetical protein BVRB_2g045980 [Beta vulgaris subsp. vulgaris](0.0-623)	A0A0J8E869~Uncharacterized protein	K02145#Oxidative phosphorylation [PATH:ko00190]::ATPeVA, ATP6A1; V-type H+-transporting ATPase subunit A [EC:3.6.3.14]*Phagosome [PATH:ko04145]::ATPeVA, ATP6A1; V-type H+-transporting ATPase subunit A [EC:3.6.3.14]*Collecting duct acid secretion [PATH:ko04966]::ATPeVA, ATP6A1; V-type H+-transporting ATPase subunit A [EC:3.6.3.14]*Synaptic vesicle cycle [PATH:ko04721]::ATPeVA, ATP6A1; V-type H+-tr…	GO:0005524||ATP binding, GO:0006810||transport, GO:0006811||ion transport, GO:0015991||ATP hydrolysis coupled proton transport, GO:0015992||proton transport, GO:0016820||hydrolase activity, acting on acid anhydrides, catalyzing transmembrane movement of substances, GO:0033178||proton-transporting two-sector ATPase complex, catalytic domain, GO:0033180||proton-transporting V-type ATPase, V1 domain…
TR191619_c0_g1	gi|224092930|ref|XP_002309759.1|-NR- DNAJ chaperone C-terminal domain-containing family protein [Populus trichocarpa](2e-34-345)	B9HGR3~DNAJ chaperone C-terminal domain-containing family protein	K09510#	GO:0006457||protein folding, GO:0051082||unfolded protein binding, GO:0006457||protein folding, GO:0051082||unfolded protein binding, GO:0006457||protein folding, GO:0051082||unfolded protein binding, GO:0006457||protein folding, GO:0051082||unfolded protein binding, GO:0006457||protein folding, GO:0051082||unfolded protein binding
TR261387_c0_g23	gi|915598405|ref|WP_050858121.1|-NR- hypothetical protein [Aeromonas salmonicida](2e-12-68)	No_uniprot_assigned~NA	New_kegg_NA	GO_NA
TR136814_c0_g1	gi|818160738|gb|KKP00930.1|-NR- SET domain-containing protein [Trichoderma harzianum](6e-129-378)	A0A0F9X8Q6~SET domain-containing protein	K12592#RNA degradation [PATH:ko03018]::C1D, LRP1; exosome complex protein LRP1*,K19199#	GO:0000790||nuclear chromatin, GO:0003713||transcription coactivator activity, GO:0010452||histone H3-K36 methylation, GO:0018023||peptidyl-lysine trimethylation, GO:0018026||peptidyl-lysine monomethylation, GO:0018027||peptidyl-lysine dimethylation, GO:0042800||histone methyltransferase activity (H3-K4 specific), GO:0045944||positive regulation of transcription from RNA polymerase II promoter, G…
TR247169_c0_g1	gi|947165641|ref|WP_055936718.1|-NR- molecular chaperone DnaJ [Duganella sp. Root336D2](4e-17-97)	No_uniprot_assigned~NA	K19371#	GO:0005783||endoplasmic reticulum, GO:0030968||endoplasmic reticulum unfolded protein response, GO:0005737||cytoplasm, GO:0005783||endoplasmic reticulum, GO:0030968||endoplasmic reticulum unfolded protein response, GO:0005783||endoplasmic reticulum, GO:0016020||membrane, GO:0016021||integral component of membrane, GO:0030968||endoplasmic reticulum unfolded protein response
TR141517_c0_g1	gi|901668690|emb|CQB89151.1|-NR- Uncharacterised protein [Chlamydia trachomatis](2e-29-232)	No_uniprot_assigned~NA	K08157#	GO:0016020||membrane, GO:0016021||integral component of membrane, GO:0055085||transmembrane transport, GO:0016020||membrane, GO:0016021||integral component of membrane, GO:0055085||transmembrane transport, GO:0016020||membrane, GO:0016021||integral component of membrane, GO:0055085||transmembrane transport, GO:0016020||membrane, GO:0016021||integral component of membrane, GO:0055085||transmembran…
TR236621_c0_g1	gi|298706625|emb|CBJ29563.1|-NR- Hypoxia-inducible factor 1 alpha inhibitor (Hypoxia-inducible factor asparagine hydroxylase) [Ectocarpus siliculosus](5e-75-829)	D7FL26~Hypoxia-inducible factor 1 alpha inhibitor (Hypoxia-inducible factor asparagine hydroxylase)	K18055#	GO:0005112||Notch binding, GO:0005506||iron ion binding, GO:0005634||nucleus, GO:0005654||nucleoplasm, GO:0005737||cytoplasm, GO:0008270||zinc ion binding, GO:0016706||oxidoreductase activity, acting on paired donors, with incorporation or reduction of molecular oxygen, 2-oxoglutarate as one donor, and incorporation of one atom each of oxygen into both donors, GO:0031406||carboxylic acid binding,…
TR252956_c0_g1	gi|751352583|gb|KIL90305.1|-NR- hypothetical protein FAVG1_06035 [Fusarium avenaceum](0.0-470)	No_uniprot_assigned~NA	K08257#	GO:0003824||catalytic activity, GO:0008496||mannan endo-1,6-alpha-mannosidase activity, GO:0016020||membrane, GO:0016021||integral component of membrane, GO:0016052||carbohydrate catabolic process, GO:0016787||hydrolase activity, GO:0003824||catalytic activity, GO:0008496||mannan endo-1,6-alpha-mannosidase activity, GO:0016020||membrane, GO:0016021||integral component of membrane, GO:0016052||car…
TR208998_c3_g1	gi|297739393|emb|CBI29424.3|-NR- unnamed protein product [Vitis vinifera](1e-142-287)	No_uniprot_assigned~NA	K07374#Phagosome [PATH:ko04145]::TUBA; tubulin alpha*Gap junction [PATH:ko04540]::TUBA; tubulin alpha*Pathogenic Escherichia coli infection [PATH:ko05130]::TUBA; tubulin alpha*	GO:0000166||nucleotide binding, GO:0003924||GTPase activity, GO:0005200||structural constituent of cytoskeleton, GO:0005525||GTP binding, GO:0005737||cytoplasm, GO:0005856||cytoskeleton, GO:0005874||microtubule, GO:0007017||microtubule-based process, GO:0008152||metabolic process, GO:0000166||nucleotide binding, GO:0003924||GTPase activity, GO:0005200||structural constituent of cytoskeleton, GO:0…
TR253086_c0_g6	gi|641866491|gb|KDO85176.1|-NR- hypothetical protein CISIN_1g012940mg [Citrus sinensis](7e-96-329) gi|87331042|gb|ABD37965.1|-NR- glyceraldehyde-3-phosphate dehydrogenase subunit B [Mesostigma viride](1e-25-415)	A0A067HBS7~Uncharacterized protein Q20FB4~Glyceraldehyde-3-phosphate dehydrogenase (EC 1.2.1.-)	K05298#Carbon metabolism [PATH:ko01200]::GAPA; glyceraldehyde-3-phosphate dehydrogenase (NADP+) (phosphorylating) [EC:1.2.1.13]*Carbon fixation in photosynthetic organisms [PATH:ko00710]::GAPA; glyceraldehyde-3-phosphate dehydrogenase (NADP+) (phosphorylating) [EC:1.2.1.13]* K05298#Carbon metabolism [PATH:ko01200]::GAPA; glyceraldehyde-3-phosphate dehydrogenase (NADP+) (phosphorylating) [EC:1.2.1…	GO:0006006||glucose metabolic process, GO:0016491||oxidoreductase activity, GO:0016620||oxidoreductase activity, acting on the aldehyde or oxo group of donors, NAD or NADP as acceptor, GO:0050661||NADP binding, GO:0051287||NAD binding, GO:0055114||oxidation-reduction process, GO:0006006||glucose metabolic process, GO:0016491||oxidoreductase activity, GO:0016620||oxidoreductase activity, acting on…
TR220395_c0_g1	gi|134140874|gb|ABO61149.1|-NR- acyl-CoA oxidase 1, partial [Nicotiana attenuata](8e-21-185)	A4LA74~Acyl-CoA oxidase 1 (Fragment)	K00232#Fatty acid metabolism [PATH:ko01212]::E1.3.3.6, ACOX1, ACOX3; acyl-CoA oxidase [EC:1.3.3.6]*Fatty acid degradation [PATH:ko00071]::E1.3.3.6, ACOX1, ACOX3; acyl-CoA oxidase [EC:1.3.3.6]*alpha-Linolenic acid metabolism [PATH:ko00592]::E1.3.3.6, ACOX1, ACOX3; acyl-CoA oxidase [EC:1.3.3.6]*Biosynthesis of unsaturated fatty acids [PATH:ko01040]::E1.3.3.6, ACOX1, ACOX3; acyl-CoA oxidase [EC:1.3.…	GO:0000062||fatty-acyl-CoA binding, GO:0003995||acyl-CoA dehydrogenase activity, GO:0003997||acyl-CoA oxidase activity, GO:0005777||peroxisome, GO:0006635||fatty acid beta-oxidation, GO:0008152||metabolic process, GO:0009055||electron carrier activity, GO:0016627||oxidoreductase activity, acting on the CH-CH group of donors, GO:0033539||fatty acid beta-oxidation using acyl-CoA dehydrogenase, GO:0…
TR44517_c0_g1	gi|632917579|gb|KDB17056.1|-NR- DUF292 domain-containing protein [Ustilaginoidea virens](1e-99-308)	A0A063C400~DUF292 domain-containing protein (Uncharacterized protein)	K19476#	GO:0005737||cytoplasm, GO:0005768||endosome, GO:0015031||protein transport, GO:0032511||late endosome to vacuole transport via multivesicular body sorting pathway, GO:0015031||protein transport, GO:0015031||protein transport, GO:0015031||protein transport, GO:0005634||nucleus, GO:0005794||Golgi apparatus, GO:0005829||cytosol, GO:0015031||protein transport
TR196515_c0_g2	gi|758353707|dbj|GAN04181.1|-NR- MFS general substrate transporter [Mucor ambiguus](2e-92-570) gi|758353707|dbj|GAN04181.1|-NR- MFS general substrate transporter [Mucor ambiguus](1e-93-570)	A0A0C9M4I9~MFS general substrate transporter A0A0C9M4I9~MFS general substrate transporter	K00680#Tyrosine metabolism [PATH:ko00350]::E2.3.1.-; [EC:2.3.1.-]*Phenylalanine metabolism [PATH:ko00360]::E2.3.1.-; [EC:2.3.1.-]*Limonene and pinene degradation [PATH:ko00903]::E2.3.1.-; [EC:2.3.1.-]*Benzoate degradation [PATH:ko00362]::E2.3.1.-; [EC:2.3.1.-]*Aminobenzoate degradation [PATH:ko00627]::E2.3.1.-; [EC:2.3.1.-]*Ethylbenzene degradation [PATH:ko00642]::E2.3.1.-; [EC:2.3.1.-]*,K03372#G…	GO:0008152||metabolic process, GO:0008152||metabolic process, GO:0008521||acetyl-CoA transporter activity, GO:0008521||acetyl-CoA transporter activity, GO:0015876||acetyl-CoA transport, GO:0015876||acetyl-CoA transport, GO:0016020||membrane, GO:0016020||membrane, GO:0016021||integral component of membrane, GO:0016021||integral component of membrane, GO:0016740||transferase activity, GO:0016740||t…
TR37392_c0_g1	gi|694319732|ref|XP_009348368.1|-NR- PREDICTED: eukaryotic peptide chain release factor GTP-binding subunit ERF3A-like [Pyrus x bretschneideri](0.0-515)	No_uniprot_assigned~NA	K03267#mRNA surveillance pathway [PATH:ko03015]::ERF3, GSPT; peptide chain release factor subunit 3*	GO:0000166||nucleotide binding, GO:0003747||translation release factor activity, GO:0003924||GTPase activity, GO:0005525||GTP binding, GO:0006415||translational termination, GO:0000166||nucleotide binding, GO:0002184||cytoplasmic translational termination, GO:0003747||translation release factor activity, GO:0003924||GTPase activity, GO:0005525||GTP binding, GO:0005829||cytosol, GO:0018444||transl…
TR98125_c0_g1	gi|567948861|gb|ETK74598.1|-NR- T-complex protein 1, alpha subunit [Phytophthora parasitica](0.0-546)	W2K7V0~T-complex protein 1, alpha subunit	K09493#	GO:0000166||nucleotide binding, GO:0005524||ATP binding, GO:0005737||cytoplasm, GO:0006457||protein folding, GO:0051082||unfolded protein binding, GO:0000166||nucleotide binding, GO:0005524||ATP binding, GO:0005737||cytoplasm, GO:0006457||protein folding, GO:0051082||unfolded protein binding, GO:0000166||nucleotide binding, GO:0005524||ATP binding, GO:0005737||cytoplasm, GO:0006457||protein foldi…
TR268570_c0_g1	gi|298705071|emb|CBJ28530.1|-NR- Dynein light chain 4, axonemal [Ectocarpus siliculosus](6e-19-134)	D7FHG8~Dynein light chain 4, axonemal	K10412#Huntington's disease [PATH:ko05016]::DNAL4; dynein light chain 4, axonemal*	GO:0005875||microtubule associated complex, GO:0007017||microtubule-based process, GO:0005875||microtubule associated complex, GO:0007017||microtubule-based process, GO:0003777||microtubule motor activity, GO:0005875||microtubule associated complex, GO:0007017||microtubule-based process, GO:0005875||microtubule associated complex, GO:0007017||microtubule-based process, GO:0005875||microtubule ass…
TR99_c0_g2	gi|585112119|gb|EWM29548.1|-NR- hypothetical protein Naga_100006g69 [Nannochloropsis gaditana](2e-69-554)	W7U198~Uncharacterized protein	K08176#	GO:0005215||transporter activity, GO:0016020||membrane, GO:0016021||integral component of membrane, GO:0055085||transmembrane transport, GO:0005215||transporter activity, GO:0005887||integral component of plasma membrane, GO:0016020||membrane, GO:0016021||integral component of membrane, GO:0022891||substrate-specific transmembrane transporter activity, GO:0055085||transmembrane transport, GO:0005…
TR27938_c0_g1	gi|936412834|gb|KPM41324.1|-NR- putative rhomboid protein [Neonectria ditissima](0.0-539)	No_uniprot_assigned~NA	K18932#,K19225#	GO:0004252||serine-type endopeptidase activity, GO:0006508||proteolysis, GO:0016020||membrane, GO:0016021||integral component of membrane, GO:0004252||serine-type endopeptidase activity, GO:0006508||proteolysis, GO:0016020||membrane, GO:0016021||integral component of membrane, GO:0004252||serine-type endopeptidase activity, GO:0006508||proteolysis, GO:0008233||peptidase activity, GO:0008236||seri…
TR114238_c0_g3	gi|308813061|ref|XP_003083837.1|-NR- D-isomer specific 2-hydroxyacid dehydrogenase, catalytic region:D-isomer specific 2-hydroxyacid dehydrogenase, NAD-binding (ISS) [Ostreococcus tauri](1e-75-371)	No_uniprot_assigned~NA	K00018#Carbon metabolism [PATH:ko01200]::hprA; glycerate dehydrogenase [EC:1.1.1.29]*Glyoxylate and dicarboxylate metabolism [PATH:ko00630]::hprA; glycerate dehydrogenase [EC:1.1.1.29]*Methane metabolism [PATH:ko00680]::hprA; glycerate dehydrogenase [EC:1.1.1.29]*Glycine, serine and threonine metabolism [PATH:ko00260]::hprA; glycerate dehydrogenase [EC:1.1.1.29]*	GO:0008152||metabolic process, GO:0016491||oxidoreductase activity, GO:0016616||oxidoreductase activity, acting on the CH-OH group of donors, NAD or NADP as acceptor, GO:0047964||glyoxylate reductase activity, GO:0051287||NAD binding, GO:0055114||oxidation-reduction process, GO:0008152||metabolic process, GO:0016616||oxidoreductase activity, acting on the CH-OH group of donors, NAD or NADP as acc…
TR91804_c0_g1	gi|159466262|ref|XP_001691328.1|-NR- mitochondrial carrier protein [Chlamydomonas reinhardtii](3e-70-411)	A8IPJ0~Mitochondrial carrier protein	K15109#	GO:0003735||structural constituent of ribosome, GO:0006412||translation, GO:0006810||transport, GO:0016020||membrane, GO:0016021||integral component of membrane, GO:0003735||structural constituent of ribosome, GO:0006412||translation, GO:0006810||transport, GO:0016020||membrane, GO:0016021||integral component of membrane, GO:0006810||transport, GO:0016020||membrane, GO:0016021||integral component…
TR254938_c0_g1	gi|802694814|ref|XP_012083273.1|-NR- PREDICTED: protein CURVATURE THYLAKOID 1A, chloroplastic [Jatropha curcas](8e-36-167)	A0A067K0D7~Uncharacterized protein	K01885#Porphyrin and chlorophyll metabolism [PATH:ko00860]::EARS, gltX; glutamyl-tRNA synthetase [EC:6.1.1.17]*Aminoacyl-tRNA biosynthesis [PATH:ko00970]::EARS, gltX; glutamyl-tRNA synthetase [EC:6.1.1.17]*	GO:0000049||tRNA binding, GO:0000166||nucleotide binding, GO:0004812||aminoacyl-tRNA ligase activity, GO:0004818||glutamate-tRNA ligase activity, GO:0005524||ATP binding, GO:0005737||cytoplasm, GO:0006412||translation, GO:0006418||tRNA aminoacylation for protein translation, GO:0006424||glutamyl-tRNA aminoacylation, GO:0016874||ligase activity, GO:0016876||ligase activity, forming aminoacyl-tRNA …
TR271987_c0_g1	gi|902236453|gb|KNA24391.1|-NR- hypothetical protein SOVF_015420 [Spinacia oleracea](8e-55-156) gi|731339312|ref|XP_010680782.1|-NR- PREDICTED: ubiquitin-conjugating enzyme E2 2-like isoform X1 [Beta vulgaris subsp. vulgaris](2e-56-156) gi|731339312|ref|XP_010680782.1|-NR- PREDICTED: ubiquitin-conjugating enzyme E2 2-like isoform X1 [Beta vulgaris subsp. vulgaris](2e-57-156) gi|901670285|emb|CQB8…	A0A0K9RXZ1~Uncharacterized protein A0A0J8C9X3~Uncharacterized protein A0A0J8C9X3~Uncharacterized protein No_uniprot_assigned~NA	K10573#Ubiquitin mediated proteolysis [PATH:ko04120]::UBE2A, UBC2, RAD6A; ubiquitin-conjugating enzyme E2 A [EC:6.3.2.19]* K10573#Ubiquitin mediated proteolysis [PATH:ko04120]::UBE2A, UBC2, RAD6A; ubiquitin-conjugating enzyme E2 A [EC:6.3.2.19]* K10573#Ubiquitin mediated proteolysis [PATH:ko04120]::UBE2A, UBC2, RAD6A; ubiquitin-conjugating enzyme E2 A [EC:6.3.2.19]* K10573#Ubiquitin mediated prot…	GO:0000166||nucleotide binding, GO:0000166||nucleotide binding, GO:0000166||nucleotide binding, GO:0005524||ATP binding, GO:0005524||ATP binding, GO:0005524||ATP binding, GO:0000166||nucleotide binding, GO:0005524||ATP binding, GO:0000166||nucleotide binding, GO:0000166||nucleotide binding, GO:0005524||ATP binding, GO:0005524||ATP binding, GO:0008152||metabolic process, GO:0008152||metabolic proc…
TR196841_c0_g2	gi|225464483|ref|XP_002268591.1|-NR- PREDICTED: cleavage and polyadenylation specificity factor subunit 2 isoform X1 [Vitis vinifera](3e-150-740)	E0CV08~Putative uncharacterized protein	K14402#mRNA surveillance pathway [PATH:ko03015]::CPSF2, CFT2; cleavage and polyadenylation specificity factor subunit 2*	GO:0005847||mRNA cleavage and polyadenylation specificity factor complex, GO:0006378||mRNA polyadenylation, GO:0006379||mRNA cleavage, GO:0005847||mRNA cleavage and polyadenylation specificity factor complex, GO:0006378||mRNA polyadenylation, GO:0006379||mRNA cleavage, GO:0000278||mitotic cell cycle, GO:0005847||mRNA cleavage and polyadenylation specificity factor complex, GO:0006306||DNA methyla…
TR113640_c0_g2	gi|763358919|ref|WP_044216466.1|-NR- hypothetical protein [Phaeodactylibacter xiamenensis](3e-49-315)	A0A098SCI2~Uncharacterized protein	New_kegg_NA	GO_NA
TR267487_c0_g1	gi|566215969|ref|XP_006372279.1|-NR- hypothetical protein POPTR_0018s14920g [Populus trichocarpa](1e-70-430)	U5FJK2~Alpha-galactosidase (EC 3.2.1.22) (Melibiase)	K07407#Galactose metabolism [PATH:ko00052]::E3.2.1.22B, galA, rafA; alpha-galactosidase [EC:3.2.1.22]*Glycerolipid metabolism [PATH:ko00561]::E3.2.1.22B, galA, rafA; alpha-galactosidase [EC:3.2.1.22]*Sphingolipid metabolism [PATH:ko00600]::E3.2.1.22B, galA, rafA; alpha-galactosidase [EC:3.2.1.22]*Arachidonic acid metabolism [PATH:ko00590]::E3.2.1.22B, galA, rafA; alpha-galactosidase [EC:3.2.1.22]…	GO:0003824||catalytic activity, GO:0004553||hydrolase activity, hydrolyzing O-glycosyl compounds, GO:0004557||alpha-galactosidase activity, GO:0005737||cytoplasm, GO:0005975||carbohydrate metabolic process, GO:0008152||metabolic process, GO:0016139||glycoside catabolic process, GO:0016787||hydrolase activity, GO:0016798||hydrolase activity, acting on glycosyl bonds, GO:0052692||raffinose alpha-ga…
TR270453_c0_g3	gi|298715029|emb|CBJ27736.1|-NR- Hypothetical leucine rich repeat protein [Ectocarpus siliculosus](3e-18-362)	D7G7J7~Hypothetical leucine rich repeat protein	K04308#Neuroactive ligand-receptor interaction [PATH:ko04080]::LGR5, GPR49; leucine-rich repeat-containing G protein-coupled receptor 5*,K17256#	GO:0005654||nucleoplasm, GO:0042567||insulin-like growth factor ternary complex, GO:0070062||extracellular exosome, GO:0001942||hair follicle development, GO:0004888||transmembrane signaling receptor activity, GO:0004930||G-protein coupled receptor activity, GO:0005887||integral component of plasma membrane, GO:0007186||G-protein coupled receptor signaling pathway, GO:0009994||oocyte differentiat…
TR3616_c0_g1	gi|397635102|gb|EJK71720.1|-NR- hypothetical protein THAOC_06812 [Thalassiosira oceanica](1e-35-539)	K0T1U5~Uncharacterized protein	K14456#Glycerolipid metabolism [PATH:ko00561]::MOGAT3, MGAT3; 2-acylglycerol O-acyltransferase 3 [EC:2.3.1.20 2.3.1.22]*Fat digestion and absorption [PATH:ko04975]::MOGAT3, MGAT3; 2-acylglycerol O-acyltransferase 3 [EC:2.3.1.20 2.3.1.22]*,K14457#Fat digestion and absorption [PATH:ko04975]::MOGAT2, MGAT2; 2-acylglycerol O-acyltransferase 2 [EC:2.3.1.22]*	GO:0008152||metabolic process, GO:0016747||transferase activity, transferring acyl groups other than amino-acyl groups, GO:0008152||metabolic process, GO:0016020||membrane, GO:0016021||integral component of membrane, GO:0016746||transferase activity, transferring acyl groups, GO:0016747||transferase activity, transferring acyl groups other than amino-acyl groups, GO:0008152||metabolic process, GO…
TR238224_c0_g1	gi|159479950|ref|XP_001698049.1|-NR- hypothetical protein CHLREDRAFT_151272 [Chlamydomonas reinhardtii](2e-40-366) gi|567156060|ref|XP_006418254.1|-NR- hypothetical protein EUTSA_v10008339mg [Eutrema salsugineum](6e-28-295)	A8J8V1~Predicted protein (Fragment) V4L2V8~Uncharacterized protein	K06998# K06998#	GO:0003824||catalytic activity, GO:0009058||biosynthetic process, GO:0003824||catalytic activity, GO:0009058||biosynthetic process, GO:0003824||catalytic activity, GO:0009058||biosynthetic process, GO:0003824||catalytic activity, GO:0009058||biosynthetic process, GO:0003824||catalytic activity, GO:0009058||biosynthetic process, GO:0016853||isomerase activity, GO:0003824||catalytic activity, GO:00…
TR270772_c0_g1	gi|823203140|ref|XP_012436044.1|-NR- PREDICTED: probable DNA helicase MCM9 isoform X1 [Gossypium raimondii](0.0-667) gi|590688266|ref|XP_007042899.1|-NR- Minichromosome maintenance 9 isoform 1 [Theobroma cacao](2e-143-791)	A0A0D2R758~Uncharacterized protein A0A061E1B5~Minichromosome maintenance 9 isoform 1	K10738# K10738#	GO:0000166||nucleotide binding, GO:0000166||nucleotide binding, GO:0003677||DNA binding, GO:0003677||DNA binding, GO:0005524||ATP binding, GO:0005524||ATP binding, GO:0006260||DNA replication, GO:0006260||DNA replication, GO:0000166||nucleotide binding, GO:0000166||nucleotide binding, GO:0003677||DNA binding, GO:0003677||DNA binding, GO:0005524||ATP binding, GO:0005524||ATP binding, GO:0006260||D…
TR130982_c0_g1	gi|922347451|ref|XP_013450636.1|-NR- pumilio-family RNA-binding repeatprotein [Medicago truncatula](2e-13-743)	A0A072U4J4~Pumilio-family RNA-binding repeatprotein (Uncharacterized protein)	K14790#	GO:0003723||RNA binding, GO:0003723||RNA binding, GO:0003723||RNA binding, GO:0003723||RNA binding, GO:0003723||RNA binding
TR213526_c1_g2	gi|904547906|emb|CSZ27411.1|-NR- alanyl-tRNA synthetase [Shigella sonnei](9e-44-448)	No_uniprot_assigned~NA	K01872#Aminoacyl-tRNA biosynthesis [PATH:ko00970]::AARS, alaS; alanyl-tRNA synthetase [EC:6.1.1.7]*	GO:0000166||nucleotide binding, GO:0003676||nucleic acid binding, GO:0004812||aminoacyl-tRNA ligase activity, GO:0004813||alanine-tRNA ligase activity, GO:0005524||ATP binding, GO:0005737||cytoplasm, GO:0006419||alanyl-tRNA aminoacylation, GO:0016874||ligase activity, GO:0016876||ligase activity, forming aminoacyl-tRNA and related compounds, GO:0043039||tRNA aminoacylation, GO:0000166||nucleotide…
TR195981_c0_g1	gi|397577946|gb|EJK50744.1|-NR- hypothetical protein THAOC_30165 [Thalassiosira oceanica](2e-17-942)	K0RES8~Uncharacterized protein	K03406#Two-component system [PATH:ko02020]::mcp; methyl-accepting chemotaxis protein*Bacterial chemotaxis [PATH:ko02030]::mcp; methyl-accepting chemotaxis protein*,K05916#Salmonella infection [PATH:ko05132]::hmp, YHB1; nitric oxide dioxygenase [EC:1.14.12.17]*	GO:0005344||oxygen transporter activity, GO:0006810||transport, GO:0015671||oxygen transport, GO:0019825||oxygen binding, GO:0020037||heme binding, GO:0005344||oxygen transporter activity, GO:0006810||transport, GO:0008941||nitric oxide dioxygenase activity, GO:0015671||oxygen transport, GO:0016491||oxidoreductase activity, GO:0019825||oxygen binding, GO:0020037||heme binding, GO:0051213||dioxyge…
TR272455_c0_g2	gi|674874208|emb|CDY59206.1|-NR- BnaA09g54000D [Brassica napus](5e-86-529)	A0A078J512~BnaA09g54000D protein	K05339#Two-component system [PATH:ko02020]::lrgB; holin-like protein LrgB*	GO:0005886||plasma membrane, GO:0012501||programmed cell death, GO:0016020||membrane, GO:0016021||integral component of membrane, GO:0019835||cytolysis, GO:0005886||plasma membrane, GO:0012501||programmed cell death, GO:0016020||membrane, GO:0016021||integral component of membrane, GO:0019835||cytolysis, GO:0016020||membrane, GO:0016021||integral component of membrane, GO:0005886||plasma membrane…
TR12841_c0_g1	gi|552824804|ref|XP_005846677.1|-NR- hypothetical protein CHLNCDRAFT_35967 [Chlorella variabilis](1e-98-332)	E1ZI53~Putative uncharacterized protein	New_kegg_NA	GO_NA
TR257504_c0_g1	gi|676380701|ref|XP_009033629.1|-NR- hypothetical protein AURANDRAFT_61577 [Aureococcus anophagefferens](9e-13-260)	F0Y0K7~Putative uncharacterized protein	New_kegg_NA	GO_NA
TR56195_c0_g2	gi|936413533|gb|KPM41981.1|-NR- hypothetical protein AK830_g4596 [Neonectria ditissima](2e-66-218)	No_uniprot_assigned~NA	K03671#	GO:0005623||cell, GO:0006662||glycerol ether metabolic process, GO:0015035||protein disulfide oxidoreductase activity, GO:0045454||cell redox homeostasis, GO:0055114||oxidation-reduction process, GO:0005623||cell, GO:0006662||glycerol ether metabolic process, GO:0015035||protein disulfide oxidoreductase activity, GO:0045454||cell redox homeostasis, GO:0055114||oxidation-reduction process, GO:0005…
TR200375_c1_g1	gi|159469155|ref|XP_001692733.1|-NR- DNA recombination protein [Chlamydomonas reinhardtii](1e-150-343)	Q6Q242~DNA recombination protein (Putative DNA repair protein RAD51)	K04482#Homologous recombination [PATH:ko03440]::RAD51; DNA repair protein RAD51*Fanconi anemia pathway [PATH:ko03460]::RAD51; DNA repair protein RAD51*Pathways in cancer [PATH:ko05200]::RAD51; DNA repair protein RAD51*Pancreatic cancer [PATH:ko05212]::RAD51; DNA repair protein RAD51*Glioma [PATH:ko05214]::RAD51; DNA repair protein RAD51*	GO:0000150||recombinase activity, GO:0000166||nucleotide binding, GO:0000400||four-way junction DNA binding, GO:0000724||double-strand break repair via homologous recombination, GO:0000730||DNA recombinase assembly, GO:0000794||condensed nuclear chromosome, GO:0003677||DNA binding, GO:0003690||double-stranded DNA binding, GO:0003697||single-stranded DNA binding, GO:0005524||ATP binding, GO:000565…
TR239709_c1_g1	gi|743889744|ref|XP_011038839.1|-NR- PREDICTED: DNA-directed RNA polymerases I and III subunit RPAC1 [Populus euphratica](1e-104-390)	No_uniprot_assigned~NA	K03027#Purine metabolism [PATH:ko00230]::RPC40, POLR1C; DNA-directed RNA polymerases I and III subunit RPAC1*Pyrimidine metabolism [PATH:ko00240]::RPC40, POLR1C; DNA-directed RNA polymerases I and III subunit RPAC1*RNA polymerase [PATH:ko03020]::RPC40, POLR1C; DNA-directed RNA polymerases I and III subunit RPAC1*Cytosolic DNA-sensing pathway [PATH:ko04623]::RPC40, POLR1C; DNA-directed RNA polymer…	GO:0003677||DNA binding, GO:0003899||DNA-directed RNA polymerase activity, GO:0005666||DNA-directed RNA polymerase III complex, GO:0005736||DNA-directed RNA polymerase I complex, GO:0006351||transcription, DNA-templated, GO:0006360||transcription from RNA polymerase I promoter, GO:0006383||transcription from RNA polymerase III promoter, GO:0046983||protein dimerization activity, GO:0001054||RNA p…
TR234731_c0_g1	gi|388504116|gb|AFK40124.1|-NR- unknown [Lotus japonicus](2e-62-155) gi|902151781|gb|KNA05560.1|-NR- hypothetical protein SOVF_189190 [Spinacia oleracea](0.0-477)	I3SIN2~Uncharacterized protein A0A0K9QE71~Uncharacterized protein	K01696#Biosynthesis of amino acids [PATH:ko01230]::trpB; tryptophan synthase beta chain [EC:4.2.1.20]*Glycine, serine and threonine metabolism [PATH:ko00260]::trpB; tryptophan synthase beta chain [EC:4.2.1.20]*Phenylalanine, tyrosine and tryptophan biosynthesis [PATH:ko00400]::trpB; tryptophan synthase beta chain [EC:4.2.1.20]* K01696#Biosynthesis of amino acids [PATH:ko01230]::trpB; tryptophan s…	GO:0000162||tryptophan biosynthetic process, GO:0004834||tryptophan synthase activity, GO:0006568||tryptophan metabolic process, GO:0030170||pyridoxal phosphate binding, GO:0000162||tryptophan biosynthetic process, GO:0000162||tryptophan biosynthetic process, GO:0004834||tryptophan synthase activity, GO:0004834||tryptophan synthase activity, GO:0006568||tryptophan metabolic process, GO:0006568||t…
TR61339_c0_g2	gi|357126262|ref|XP_003564807.1|-NR- PREDICTED: serine/threonine-protein kinase rio2 [Brachypodium distachyon](3e-49-487)	I1HU45~Uncharacterized protein	K07179#Ribosome biogenesis in eukaryotes [PATH:ko03008]::RIOK2; RIO kinase 2 [EC:2.7.11.1]*	GO:0004672||protein kinase activity, GO:0004674||protein serine/threonine kinase activity, GO:0005524||ATP binding, GO:0006468||protein phosphorylation, GO:0004672||protein kinase activity, GO:0004674||protein serine/threonine kinase activity, GO:0005524||ATP binding, GO:0006468||protein phosphorylation, GO:0004672||protein kinase activity, GO:0004674||protein serine/threonine kinase activity, GO…
TR256065_c1_g1	gi|923914285|ref|XP_013726740.1|-NR- PREDICTED: protein SAND-like [Brassica napus](2e-91-587) gi|802551473|ref|XP_012064818.1|-NR- PREDICTED: protein SAND [Jatropha curcas](6e-91-621) gi|802551473|ref|XP_012064818.1|-NR- PREDICTED: protein SAND [Jatropha curcas](3e-85-621) gi|947077565|gb|KRH26405.1|-NR- hypothetical protein GLYMA_12G172200 [Glycine max](1e-85-542) gi|923914285|ref|XP_013726740.1…	No_uniprot_assigned~NA A0A067L9X7~Uncharacterized protein A0A067L9X7~Uncharacterized protein No_uniprot_assigned~NA No_uniprot_assigned~NA No_uniprot_assigned~NA A0A0D3B7A5~Uncharacterized protein No_uniprot_assigned~NA	K03869#Ubiquitin mediated proteolysis [PATH:ko04120]::CUL3; cullin 3*,K11266# K03869#Ubiquitin mediated proteolysis [PATH:ko04120]::CUL3; cullin 3*,K11266# K03869#Ubiquitin mediated proteolysis [PATH:ko04120]::CUL3; cullin 3*,K11266# K03869#Ubiquitin mediated proteolysis [PATH:ko04120]::CUL3; cullin 3*,K11266# K03869#Ubiquitin mediated proteolysis [PATH:ko04120]::CUL3; cullin 3*,K11266# K03869#Ub…	GO:0005768||endosome, GO:0005768||endosome, GO:0005768||endosome, GO:0005768||endosome, GO:0005768||endosome, GO:0005768||endosome, GO:0005768||endosome, GO:0005768||endosome, GO:0005773||vacuole, GO:0005773||vacuole, GO:0005773||vacuole, GO:0005773||vacuole, GO:0005773||vacuole, GO:0005773||vacuole, GO:0005773||vacuole, GO:0005773||vacuole, GO:0005774||vacuolar membrane, GO:0005774||vacuolar mem…
TR30188_c0_g1	gi|218547073|sp|B1XJS8.1|RL24_SYNP2-NR-RL24_SYNP2 RecName: Full=50S ribosomal protein L24(8e-20-116)	B1XJS8~50S ribosomal protein L24	K02895#Ribosome [PATH:ko03010]::RP-L24, MRPL24, rplX; large subunit ribosomal protein L24*	GO:0003735||structural constituent of ribosome, GO:0005622||intracellular, GO:0005840||ribosome, GO:0006412||translation, GO:0009570||chloroplast stroma, GO:0009941||chloroplast envelope, GO:0019288||isopentenyl diphosphate biosynthetic process, methylerythritol 4-phosphate pathway, GO:0032544||plastid translation, GO:0003735||structural constituent of ribosome, GO:0005622||intracellular, GO:0005…
TR236329_c1_g1	gi|926798263|ref|XP_013906555.1|-NR- Cleavage and polyadenylation specificity factor subunit 3 [Monoraphidium neglectum](0.0-756)	A0A0D2NTP6~Cleavage and polyadenylation specificity factor subunit 3 (EC 3.1.27.-)	K14403#mRNA surveillance pathway [PATH:ko03015]::CPSF3, YSH1; cleavage and polyadenylation specificity factor subunit 3 [EC:3.1.27.-]*	GO:0000278||mitotic cell cycle, GO:0006346||methylation-dependent chromatin silencing, GO:0006396||RNA processing, GO:0009855||determination of bilateral symmetry, GO:0010014||meristem initiation, GO:0010073||meristem maintenance, GO:0016246||RNA interference, GO:0031507||heterochromatin assembly, GO:0045787||positive regulation of cell cycle, GO:0008152||metabolic process, GO:0016787||hydrolase …
TR213633_c0_g1	gi|302828682|ref|XP_002945908.1|-NR- hypothetical protein VOLCADRAFT_72551 [Volvox carteri f. nagariensis](0.0-478)	D8TIK5~UDP-glucose 6-dehydrogenase (EC 1.1.1.22)	K00012#Pentose and glucuronate interconversions [PATH:ko00040]::UGDH, ugd; UDPglucose 6-dehydrogenase [EC:1.1.1.22]*Ascorbate and aldarate metabolism [PATH:ko00053]::UGDH, ugd; UDPglucose 6-dehydrogenase [EC:1.1.1.22]*Starch and sucrose metabolism [PATH:ko00500]::UGDH, ugd; UDPglucose 6-dehydrogenase [EC:1.1.1.22]*Amino sugar and nucleotide sugar metabolism [PATH:ko00520]::UGDH, ugd; UDPglucose 6…	GO:0003979||UDP-glucose 6-dehydrogenase activity, GO:0005634||nucleus, GO:0005829||cytosol, GO:0005975||carbohydrate metabolic process, GO:0006024||glycosaminoglycan biosynthetic process, GO:0006065||UDP-glucuronate biosynthetic process, GO:0016491||oxidoreductase activity, GO:0016616||oxidoreductase activity, acting on the CH-OH group of donors, NAD or NADP as acceptor, GO:0051287||NAD binding, …
TR215858_c0_g1	gi|568860951|ref|XP_006483975.1|-NR- PREDICTED: serine/threonine-protein kinase AFC2-like [Citrus sinensis](4e-104-432) gi|671686577|emb|CDS11137.1|-NR- hypothetical protein LRAMOSA03400 [Lichtheimia ramosa](8e-104-533)	No_uniprot_assigned~NA A0A077WWE2~Uncharacterized protein	K08823# K08823#	GO:0000166||nucleotide binding, GO:0000166||nucleotide binding, GO:0004672||protein kinase activity, GO:0004672||protein kinase activity, GO:0005524||ATP binding, GO:0005524||ATP binding, GO:0006468||protein phosphorylation, GO:0006468||protein phosphorylation, GO:0000166||nucleotide binding, GO:0000166||nucleotide binding, GO:0004672||protein kinase activity, GO:0004672||protein kinase activity,…
TR216815_c3_g15	gi|676390313|ref|XP_009038435.1|-NR- hypothetical protein AURANDRAFT_65305 [Aureococcus anophagefferens](7e-19-941)	F0YDS4~Putative uncharacterized protein	New_kegg_NA	GO_NA
TR4692_c0_g1	gi|729702739|emb|CEJ00476.1|-NR- hypothetical protein RMCBS344292_14531 [Rhizopus microsporus](1e-27-119)	No_uniprot_assigned~NA	New_kegg_NA	GO_NA
TR57381_c0_g1	gi|727144373|emb|CEG73363.1|-NR- Putative ATP synthase (E/31 kDa) subunit [Rhizopus microsporus](6e-36-229)	No_uniprot_assigned~NA	K02150#Oxidative phosphorylation [PATH:ko00190]::ATPeVE, ATP6E; V-type H+-transporting ATPase subunit E [EC:3.6.3.14]*Phagosome [PATH:ko04145]::ATPeVE, ATP6E; V-type H+-transporting ATPase subunit E [EC:3.6.3.14]*Collecting duct acid secretion [PATH:ko04966]::ATPeVE, ATP6E; V-type H+-transporting ATPase subunit E [EC:3.6.3.14]*Synaptic vesicle cycle [PATH:ko04721]::ATPeVE, ATP6E; V-type H+-transp…	GO:0015991||ATP hydrolysis coupled proton transport, GO:0033178||proton-transporting two-sector ATPase complex, catalytic domain, GO:0046961||proton-transporting ATPase activity, rotational mechanism, GO:0015991||ATP hydrolysis coupled proton transport, GO:0033178||proton-transporting two-sector ATPase complex, catalytic domain, GO:0046961||proton-transporting ATPase activity, rotational mechanis…
TR241044_c0_g1	gi|159476452|ref|XP_001696325.1|-NR- guanylate cyclase [Chlamydomonas reinhardtii](2e-36-191)	A8HXH3~Guanylate cyclase (Fragment)	K01769#Purine metabolism [PATH:ko00230]::E4.6.1.2; guanylate cyclase, other [EC:4.6.1.2]*,K12319#Purine metabolism [PATH:ko00230]::GUCY1B; guanylate cyclase soluble subunit beta [EC:4.6.1.2]*Gap junction [PATH:ko04540]::GUCY1B; guanylate cyclase soluble subunit beta [EC:4.6.1.2]*Vascular smooth muscle contraction [PATH:ko04270]::GUCY1B; guanylate cyclase soluble subunit beta [EC:4.6.1.2]*Vascular…	GO:0004383||guanylate cyclase activity, GO:0005886||plasma membrane, GO:0006182||cGMP biosynthetic process, GO:0007165||signal transduction, GO:0008074||guanylate cyclase complex, soluble, GO:0009190||cyclic nucleotide biosynthetic process, GO:0016849||phosphorus-oxygen lyase activity, GO:0020037||heme binding, GO:0035556||intracellular signal transduction, GO:0004016||adenylate cyclase activity,…
TR271838_c0_g1	gi|585106192|gb|EWM24670.1|-NR- Plastid lipid-associated protein/fibrillin conserved domain protein [Nannochloropsis gaditana](1e-20-316)	W7TCE0~Plastid lipid-associated protein/fibrillin conserved domain protein	New_kegg_NA	GO_NA
TR212088_c0_g2	gi|915188900|ref|XP_013319645.1|-NR- hypothetical protein PV05_03542 [Exophiala xenobiotica](9e-21-249)	A0A0D2C2N7~Uncharacterized protein	K05997#,K13628#	GO:0005198||structural molecule activity, GO:0016226||iron-sulfur cluster assembly, GO:0051536||iron-sulfur cluster binding, GO:0005198||structural molecule activity, GO:0016226||iron-sulfur cluster assembly, GO:0051536||iron-sulfur cluster binding, GO:0005198||structural molecule activity, GO:0016226||iron-sulfur cluster assembly, GO:0051536||iron-sulfur cluster binding, GO:0005198||structural m…
TR60431_c0_g1	gi|596540678|gb|EYB21478.1|-NR- hypothetical protein FG05_04214 [Fusarium graminearum](0.0-386)	A0A016P7V0~Uncharacterized protein	K00148#Carbon metabolism [PATH:ko01200]::fdhA; glutathione-independent formaldehyde dehydrogenase [EC:1.2.1.46]*Methane metabolism [PATH:ko00680]::fdhA; glutathione-independent formaldehyde dehydrogenase [EC:1.2.1.46]*Chloroalkane and chloroalkene degradation [PATH:ko00625]::fdhA; glutathione-independent formaldehyde dehydrogenase [EC:1.2.1.46]*	GO:0008270||zinc ion binding, GO:0016491||oxidoreductase activity, GO:0018467||formaldehyde dehydrogenase activity, GO:0046872||metal ion binding, GO:0055114||oxidation-reduction process, GO:0008270||zinc ion binding, GO:0016491||oxidoreductase activity, GO:0046872||metal ion binding, GO:0055114||oxidation-reduction process, GO:0008270||zinc ion binding, GO:0016491||oxidoreductase activity, GO:00…
TR168469_c0_g1	gi|700197179|gb|KGN52356.1|-NR- hypothetical protein Csa_5G627130 [Cucumis sativus](5e-50-162)	A0A0A0KX17~Uncharacterized protein	K10704#	GO:0005634||nucleus, GO:0005737||cytoplasm, GO:0006301||postreplication repair, GO:0031625||ubiquitin protein ligase binding, GO:0061630||ubiquitin protein ligase activity, GO:0070534||protein K63-linked ubiquitination
TR7596_c0_g1	gi|298708665|emb|CBJ26152.1|-NR- conserved unknown protein [Ectocarpus siliculosus](8e-12-399)	D7FQZ8~Uncharacterized protein	New_kegg_NA	GO_NA
TR252754_c1_g1	gi|552827087|ref|XP_005847167.1|-NR- hypothetical protein CHLNCDRAFT_35847 [Chlorella variabilis](8e-100-311)	E1ZH61~Putative uncharacterized protein	K01764#Porphyrin and chlorophyll metabolism [PATH:ko00860]::E4.4.1.17; cytochrome c heme-lyase [EC:4.4.1.17]*	GO:0004408||holocytochrome-c synthase activity, GO:0005739||mitochondrion, GO:0008152||metabolic process, GO:0016829||lyase activity, GO:0004408||holocytochrome-c synthase activity, GO:0005739||mitochondrion, GO:0008152||metabolic process, GO:0004408||holocytochrome-c synthase activity, GO:0005739||mitochondrion, GO:0008152||metabolic process, GO:0004408||holocytochrome-c synthase activity, GO:00…
TR57274_c0_g1	gi|913801136|emb|CRK12272.1|-NR- hypothetical protein BN1708_010415 [Verticillium longisporum](7e-17-72)	No_uniprot_assigned~NA	New_kegg_NA	GO_NA
TR146629_c0_g1	gi|659097503|ref|XP_008449662.1|-NR- PREDICTED: GA-binding protein subunit beta-1 isoform X2 [Cucumis melo](7e-18-153)	No_uniprot_assigned~NA	K06272#Focal adhesion [PATH:ko04510]::ILK; integrin-linked kinase [EC:2.7.11.1]*PPAR signaling pathway [PATH:ko03320]::ILK; integrin-linked kinase [EC:2.7.11.1]*Endometrial cancer [PATH:ko05213]::ILK; integrin-linked kinase [EC:2.7.11.1]*Bacterial invasion of epithelial cells [PATH:ko05100]::ILK; integrin-linked kinase [EC:2.7.11.1]*,K10327#,K15502#,K17535#	GO:0004672||protein kinase activity, GO:0005524||ATP binding, GO:0006468||protein phosphorylation, GO:0016740||transferase activity, GO:0004672||protein kinase activity, GO:0005524||ATP binding, GO:0006468||protein phosphorylation, GO:0016740||transferase activity, GO:0005622||intracellular, GO:0016020||membrane, GO:0016021||integral component of membrane, GO:0016567||protein ubiquitination, GO:0…
TR44068_c0_g1	gi|903025248|emb|CSD41531.1|-NR- Uncharacterised protein [Vibrio cholerae](3e-14-88)	No_uniprot_assigned~NA	New_kegg_NA	GO_NA
TR265225_c2_g1	gi|567956807|gb|ETK82424.1|-NR- calmodulin, partial [Phytophthora parasitica](6e-87-194) gi|567956807|gb|ETK82424.1|-NR- calmodulin, partial [Phytophthora parasitica](6e-87-194)	W2GHQ4~Calmodulin (Fragment) W2GHQ4~Calmodulin (Fragment)	K02183#Ras signaling pathway [PATH:ko04014]::CALM; calmodulin*Rap1 signaling pathway [PATH:ko04015]::CALM; calmodulin*Calcium signaling pathway [PATH:ko04020]::CALM; calmodulin*Phosphatidylinositol signaling system [PATH:ko04070]::CALM; calmodulin*PI3K-Akt signaling pathway [PATH:ko04151]::CALM; calmodulin*Oocyte meiosis [PATH:ko04114]::CALM; calmodulin*Insulin signaling pathway [PATH:ko04910]::C…	GO:0005509||calcium ion binding, GO:0005509||calcium ion binding, GO:0005509||calcium ion binding, GO:0005509||calcium ion binding, GO:0005509||calcium ion binding, GO:0005509||calcium ion binding, GO:0005509||calcium ion binding, GO:0005509||calcium ion binding, GO:0000922||spindle pole, GO:0000922||spindle pole, GO:0005509||calcium ion binding, GO:0005509||calcium ion binding, GO:0005515||prote…
TR225706_c0_g1	gi|673023168|ref|XP_008865545.1|-NR- 60S ribosomal protein L37a [Aphanomyces invadans](2e-42-95)	A0A024UJG3~60S ribosomal protein L37a	K02921#Ribosome [PATH:ko03010]::RP-L37Ae, RPL37A; large subunit ribosomal protein L37Ae*	GO:0003735||structural constituent of ribosome, GO:0005622||intracellular, GO:0005840||ribosome, GO:0006412||translation, GO:0003735||structural constituent of ribosome, GO:0005622||intracellular, GO:0005840||ribosome, GO:0006412||translation, GO:0003735||structural constituent of ribosome, GO:0005622||intracellular, GO:0005840||ribosome, GO:0006412||translation, GO:0003735||structural constituen…
TR247272_c0_g1	gi|698811112|ref|XP_009838585.1|-NR- hypothetical protein, variant 1 [Aphanomyces astaci](6e-57-530)	W4FXC3~Uncharacterized protein	K07427#,K15747#Carotenoid biosynthesis [PATH:ko00906]::LUT5, CYP97A3; cytochrome P450, family 97, subfamily A (beta-ring hydroxylase) [EC:1.14.-.-]*,K17953#	GO:0000023||maltose metabolic process, GO:0004497||monooxygenase activity, GO:0005506||iron ion binding, GO:0006636||unsaturated fatty acid biosynthetic process, GO:0006655||phosphatidylglycerol biosynthetic process, GO:0009941||chloroplast envelope, GO:0010291||carotene beta-ring hydroxylase activity, GO:0015995||chlorophyll biosynthetic process, GO:0016123||xanthophyll biosynthetic process, GO:…
TR223121_c0_g1	gi|302830021|ref|XP_002946577.1|-NR- chloroplast ribosome-associated protein [Volvox carteri f. nagariensis](1e-14-440)	D8TJA2~Chloroplast ribosome-associated protein	New_kegg_NA	GO_NA
TR114004_c0_g1	gi|919586717|ref|WP_052884478.1|-NR- hypothetical protein [Thermofilum sp. 1807-2](3e-58-316)	No_uniprot_assigned~NA	K07179#Ribosome biogenesis in eukaryotes [PATH:ko03008]::RIOK2; RIO kinase 2 [EC:2.7.11.1]*	GO:0004672||protein kinase activity, GO:0004674||protein serine/threonine kinase activity, GO:0005524||ATP binding, GO:0006468||protein phosphorylation, GO:0016020||membrane, GO:0016021||integral component of membrane, GO:0004672||protein kinase activity, GO:0004674||protein serine/threonine kinase activity, GO:0005524||ATP binding, GO:0006468||protein phosphorylation, GO:0004672||protein kinase …
TR245867_c0_g1	gi|764576104|ref|XP_011463158.1|-NR- PREDICTED: vacuolar fusion protein CCZ1 homolog isoform X1 [Fragaria vesca subsp. vesca](9e-40-525) gi|764576104|ref|XP_011463158.1|-NR- PREDICTED: vacuolar fusion protein CCZ1 homolog isoform X1 [Fragaria vesca subsp. vesca](7e-21-525)	No_uniprot_assigned~NA No_uniprot_assigned~NA	New_kegg_NA New_kegg_NA	GO_NA
TR193538_c0_g1	gi|567957731|gb|ETK83329.1|-NR- hypothetical protein L915_11399 [Phytophthora parasitica](6e-66-543)	W2GK74~Uncharacterized protein	K09649#	GO:0004185||serine-type carboxypeptidase activity, GO:0005764||lysosome, GO:0005768||endosome, GO:0006508||proteolysis, GO:0008236||serine-type peptidase activity, GO:0008239||dipeptidyl-peptidase activity, GO:0004185||serine-type carboxypeptidase activity, GO:0005764||lysosome, GO:0005768||endosome, GO:0006508||proteolysis, GO:0008236||serine-type peptidase activity, GO:0008239||dipeptidyl-pepti…
TR234117_c0_g1	gi|763772011|gb|KJB39134.1|-NR- hypothetical protein B456_007G025200, partial [Gossypium raimondii](4e-79-177) gi|763772011|gb|KJB39134.1|-NR- hypothetical protein B456_007G025200, partial [Gossypium raimondii](3e-79-177) gi|763772011|gb|KJB39134.1|-NR- hypothetical protein B456_007G025200, partial [Gossypium raimondii](3e-79-177)	A0A0D2S454~Uncharacterized protein (Fragment) A0A0D2S454~Uncharacterized protein (Fragment) A0A0D2S454~Uncharacterized protein (Fragment)	K06689#Protein processing in endoplasmic reticulum [PATH:ko04141]::UBE2D_E, UBC4, UBC5; ubiquitin-conjugating enzyme E2 D/E [EC:6.3.2.19]*Ubiquitin mediated proteolysis [PATH:ko04120]::UBE2D_E, UBC4, UBC5; ubiquitin-conjugating enzyme E2 D/E [EC:6.3.2.19]* K06689#Protein processing in endoplasmic reticulum [PATH:ko04141]::UBE2D_E, UBC4, UBC5; ubiquitin-conjugating enzyme E2 D/E [EC:6.3.2.19]*Ubiq…	GO:0000166||nucleotide binding, GO:0000166||nucleotide binding, GO:0000166||nucleotide binding, GO:0005524||ATP binding, GO:0005524||ATP binding, GO:0005524||ATP binding, GO:0000166||nucleotide binding, GO:0000166||nucleotide binding, GO:0000166||nucleotide binding, GO:0005524||ATP binding, GO:0005524||ATP binding, GO:0005524||ATP binding, GO:0006511||ubiquitin-dependent protein catabolic process…
TR218094_c0_g1	gi|760446633|ref|XP_011400385.1|-NR- Putative pumilio-like protein 8, chloroplastic [Auxenochlorella protothecoides](5e-144-418)	A0A087SNW4~Putative pumilio-like protein 8, chloroplastic	K17943#	GO:0003723||RNA binding, GO:0003723||RNA binding, GO:0003723||RNA binding, GO:0003723||RNA binding, GO:0003723||RNA binding
TR267829_c0_g1	gi|729706115|emb|CEI97314.1|-NR- hypothetical protein RMCBS344292_11449 [Rhizopus microsporus](1e-47-508)	No_uniprot_assigned~NA	K13111#	GO_NA
TR215588_c0_g2	gi|695391105|ref|XP_009519922.1|-NR- hypothetical protein PHYSODRAFT_460986, partial [Phytophthora sojae](4e-37-265)	G4Z077~Putative uncharacterized protein (Fragment)	K09527#,K17766#,K17768#	GO:0005634||nucleus, GO:0005654||nucleoplasm, GO:0005737||cytoplasm, GO:0005739||mitochondrion, GO:0005741||mitochondrial outer membrane, GO:0006626||protein targeting to mitochondrion, GO:0016020||membrane, GO:0031072||heat shock protein binding, GO:0005634||nucleus, GO:0005654||nucleoplasm, GO:0005737||cytoplasm, GO:0005739||mitochondrion, GO:0005741||mitochondrial outer membrane, GO:0006626||p…
TR224011_c0_g2	gi|567971395|gb|ETK96404.1|-NR- hypothetical protein L915_00841 [Phytophthora parasitica](5e-67-445)	W2JTQ1~Uncharacterized protein	K10130#NF-kappa B signaling pathway [PATH:ko04064]::LRDD, PIDD; leucine-rich repeats and death domain-containing protein*p53 signaling pathway [PATH:ko04115]::LRDD, PIDD; leucine-rich repeats and death domain-containing protein*,K10641#,K13730#Bacterial invasion of epithelial cells [PATH:ko05100]::inlA; internalin A*	GO:0005525||GTP binding, GO:0005622||intracellular, GO:0007165||signal transduction, GO:0007264||small GTPase mediated signal transduction, GO:0005634||nucleus, GO:0005737||cytoplasm, GO:0005794||Golgi apparatus, GO:0006915||apoptotic process, GO:0006919||activation of cysteine-type endopeptidase activity involved in apoptotic process, GO:0006974||cellular response to DNA damage stimulus, GO:0006…
TR18281_c0_g2	gi|567954203|gb|ETK79841.1|-NR- hypothetical protein L915_14325 [Phytophthora parasitica](1e-16-175)	W2GCA4~40S ribosomal protein S12	K02951#Ribosome [PATH:ko03010]::RP-S12e, RPS12; small subunit ribosomal protein S12e*	GO:0003735||structural constituent of ribosome, GO:0005622||intracellular, GO:0005840||ribosome, GO:0006412||translation, GO:0022627||cytosolic small ribosomal subunit, GO:0030529||intracellular ribonucleoprotein complex, GO:0003735||structural constituent of ribosome, GO:0005622||intracellular, GO:0005840||ribosome, GO:0006412||translation, GO:0022627||cytosolic small ribosomal subunit, GO:00305…
TR209131_c0_g1	gi|674217369|dbj|GAK66987.1|-NR- vacuolar assembly protein DID2 [Pseudozyma antarctica](3e-51-209)	A0A081CJZ1~Vacuolar assembly protein DID2	K12197#Endocytosis [PATH:ko04144]::CHMP1, VPS46, DID2; charged multivesicular body protein 1*	GO:0005622||intracellular, GO:0007034||vacuolar transport, GO:0005622||intracellular, GO:0007034||vacuolar transport, GO:0005622||intracellular, GO:0007034||vacuolar transport, GO:0005622||intracellular, GO:0007034||vacuolar transport, GO:0005622||intracellular, GO:0007034||vacuolar transport
TR257229_c1_g1	gi|552829079|ref|XP_005847616.1|-NR- hypothetical protein CHLNCDRAFT_59671 [Chlorella variabilis](3e-76-163)	E1ZEL2~Putative uncharacterized protein	K12394#Lysosome [PATH:ko04142]::AP1S1_2; AP-1 complex subunit sigma 1/2*	GO:0006810||transport, GO:0006886||intracellular protein transport, GO:0008565||protein transporter activity, GO:0015031||protein transport, GO:0016192||vesicle-mediated transport, GO:0030117||membrane coat, GO:0006810||transport, GO:0006886||intracellular protein transport, GO:0008565||protein transporter activity, GO:0015031||protein transport, GO:0016192||vesicle-mediated transport, GO:0030117…
TR255664_c0_g1	gi|159476162|ref|XP_001696180.1|-NR- hypothetical protein CHLREDRAFT_142043 [Chlamydomonas reinhardtii](7e-27-1391)	A8HVC3~Predicted protein	K11502#	GO:0005814||centriole, GO:0015631||tubulin binding, GO:0046599||regulation of centriole replication, GO:0051301||cell division, GO:0003713||transcription coactivator activity, GO:0005515||protein binding, GO:0005737||cytoplasm, GO:0005813||centrosome, GO:0005814||centriole, GO:0005815||microtubule organizing center, GO:0005856||cytoskeleton, GO:0005874||microtubule, GO:0007099||centriole replicat…
TR61737_c0_g1	gi|922855703|gb|KOO24128.1|-NR- wd repeat-containing protein 92 [Chrysochromulina sp. CCMP291](9e-106-360)	A0A0M0JD24~Wd repeat-containing protein 92	K12857#Spliceosome [PATH:ko03040]::SNRNP40, PRP8BP; Prp8 binding protein*,K14848#,K14850#,K18643#	GO:0005634||nucleus, GO:0008168||methyltransferase activity, GO:0032259||methylation, GO:0019013||viral nucleocapsid, GO:0030529||intracellular ribonucleoprotein complex
TR193976_c0_g35	gi|760437213|ref|XP_011395675.1|-NR- putative fructose-bisphosphate aldolase 3, chloroplastic [Auxenochlorella protothecoides](9e-31-523) gi|302831241|ref|XP_002947186.1|-NR- hypothetical protein VOLCADRAFT_79447 [Volvox carteri f. nagariensis](1e-27-377)	A0A087SAQ5~Fructose-bisphosphate aldolase (EC 4.1.2.13) D8TKY4~Putative uncharacterized protein	K01623#Carbon metabolism [PATH:ko01200]::ALDO; fructose-bisphosphate aldolase, class I [EC:4.1.2.13]*Biosynthesis of amino acids [PATH:ko01230]::ALDO; fructose-bisphosphate aldolase, class I [EC:4.1.2.13]*Glycolysis / Gluconeogenesis [PATH:ko00010]::ALDO; fructose-bisphosphate aldolase, class I [EC:4.1.2.13]*Pentose phosphate pathway [PATH:ko00030]::ALDO; fructose-bisphosphate aldolase, class I […	GO:0003824||catalytic activity, GO:0003824||catalytic activity, GO:0004332||fructose-bisphosphate aldolase activity, GO:0004332||fructose-bisphosphate aldolase activity, GO:0006096||glycolytic process, GO:0006096||glycolytic process, GO:0016829||lyase activity, GO:0016829||lyase activity, GO:0003824||catalytic activity, GO:0003824||catalytic activity, GO:0004332||fructose-bisphosphate aldolase ac…
TR275400_c0_g2	gi|168006632|ref|XP_001756013.1|-NR- predicted protein [Physcomitrella patens](0.0-423) gi|168006632|ref|XP_001756013.1|-NR- predicted protein [Physcomitrella patens](0.0-423)	A9RPJ4~Phosphoribulokinase (EC 2.7.1.19) A9RPJ4~Phosphoribulokinase (EC 2.7.1.19)	K00855#Carbon metabolism [PATH:ko01200]::PRK, prkB; phosphoribulokinase [EC:2.7.1.19]*Carbon fixation in photosynthetic organisms [PATH:ko00710]::PRK, prkB; phosphoribulokinase [EC:2.7.1.19]* K00855#Carbon metabolism [PATH:ko01200]::PRK, prkB; phosphoribulokinase [EC:2.7.1.19]*Carbon fixation in photosynthetic organisms [PATH:ko00710]::PRK, prkB; phosphoribulokinase [EC:2.7.1.19]*	GO:0000165||MAPK cascade, GO:0000165||MAPK cascade, GO:0000166||nucleotide binding, GO:0000166||nucleotide binding, GO:0004849||uridine kinase activity, GO:0004849||uridine kinase activity, GO:0005524||ATP binding, GO:0005524||ATP binding, GO:0005829||cytosol, GO:0005829||cytosol, GO:0005975||carbohydrate metabolic process, GO:0005975||carbohydrate metabolic process, GO:0006098||pentose-phosphate…
TR205016_c0_g3	gi|922860946|gb|KOO28765.1|-NR- hypothetical protein Ctob_010825, partial [Chrysochromulina sp. CCMP291](1e-14-245) gi|922867891|gb|KOO34420.1|-NR- hypothetical protein Ctob_016080 [Chrysochromulina sp. CCMP291](2e-14-1458)	A0A0M0JQK5~Uncharacterized protein (Fragment) A0A0M0K6H1~Uncharacterized protein	K14319#RNA transport [PATH:ko03013]::RANGAP1; Ran GTPase-activating protein 1* K14319#RNA transport [PATH:ko03013]::RANGAP1; Ran GTPase-activating protein 1*	GO:0000280||nuclear division, GO:0000280||nuclear division, GO:0000911||cytokinesis by cell plate formation, GO:0000911||cytokinesis by cell plate formation, GO:0005886||plasma membrane, GO:0005886||plasma membrane, GO:0006346||methylation-dependent chromatin silencing, GO:0006346||methylation-dependent chromatin silencing, GO:0006406||mRNA export from nucleus, GO:0006406||mRNA export from nucleu…
TR2152_c0_g1	gi|685358146|ref|XP_009113766.1|-NR- PREDICTED: uncharacterized protein LOC103839041 isoform X1 [Brassica rapa](2e-31-204)	No_uniprot_assigned~NA	K09158#	GO_NA
TR97253_c0_g1	gi|255595624|ref|XP_002536358.1|-NR- conserved hypothetical protein [Ricinus communis](3e-61-461)	B9TDN9~Putative uncharacterized protein	K00791#Zeatin biosynthesis [PATH:ko00908]::miaA, TRIT1; tRNA dimethylallyltransferase [EC:2.5.1.75]*	GO:0000166||nucleotide binding, GO:0005524||ATP binding, GO:0008033||tRNA processing, GO:0016740||transferase activity, GO:0052381||tRNA dimethylallyltransferase activity, GO:0000166||nucleotide binding, GO:0005524||ATP binding, GO:0008033||tRNA processing, GO:0016740||transferase activity, GO:0052381||tRNA dimethylallyltransferase activity, GO:0000166||nucleotide binding, GO:0005524||ATP binding…
TR261946_c0_g1	gi|671684005|emb|CDS13039.1|-NR- hypothetical protein LRAMOSA05223 [Lichtheimia ramosa](2e-49-286)	A0A077X0Q0~Uncharacterized protein	K06221#	GO:0016491||oxidoreductase activity, GO:0055114||oxidation-reduction process, GO:0016491||oxidoreductase activity, GO:0055114||oxidation-reduction process, GO:0016491||oxidoreductase activity, GO:0055114||oxidation-reduction process, GO:0016491||oxidoreductase activity, GO:0055114||oxidation-reduction process, GO:0016491||oxidoreductase activity, GO:0055114||oxidation-reduction process
TR195157_c0_g1	gi|633912610|gb|KDD76452.1|-NR- hypothetical protein H632_c221p1 [Helicosporidium sp. ATCC 50920](6e-11-310)	A0A059LQ02~Uncharacterized protein	New_kegg_NA	GO_NA
TR263703_c0_g1	gi|568029490|gb|ETM03414.1|-NR- hypothetical protein L917_00360 [Phytophthora parasitica](4e-33-284)	W2M0Y5~Uncharacterized protein	K01312#Neuroactive ligand-receptor interaction [PATH:ko04080]::PRSS; trypsin [EC:3.4.21.4]*Pancreatic secretion [PATH:ko04972]::PRSS; trypsin [EC:3.4.21.4]*Protein digestion and absorption [PATH:ko04974]::PRSS; trypsin [EC:3.4.21.4]*Influenza A [PATH:ko05164]::PRSS; trypsin [EC:3.4.21.4]*	GO:0004252||serine-type endopeptidase activity, GO:0005576||extracellular region, GO:0005615||extracellular space, GO:0006508||proteolysis, GO:0007586||digestion, GO:0008233||peptidase activity, GO:0008236||serine-type peptidase activity, GO:0016787||hydrolase activity, GO:0004252||serine-type endopeptidase activity, GO:0005576||extracellular region, GO:0005737||cytoplasm, GO:0006508||proteolysis…
TR217804_c0_g1	gi|397620797|gb|EJK65916.1|-NR- hypothetical protein THAOC_13183 [Thalassiosira oceanica](5e-39-520)	K0SY21~Uncharacterized protein	K00472#Arginine and proline metabolism [PATH:ko00330]::E1.14.11.2; prolyl 4-hydroxylase [EC:1.14.11.2]*	GO:0005506||iron ion binding, GO:0016491||oxidoreductase activity, GO:0016705||oxidoreductase activity, acting on paired donors, with incorporation or reduction of molecular oxygen, GO:0031418||L-ascorbic acid binding, GO:0055114||oxidation-reduction process, GO:0005506||iron ion binding, GO:0016705||oxidoreductase activity, acting on paired donors, with incorporation or reduction of molecular ox…
TR14243_c0_g2	gi|194477015|ref|YP_002049194.1|-NR- 30S ribosomal protein S10 (chromatophore) [Paulinella chromatophora](1e-36-106) gi|194477015|ref|YP_002049194.1|-NR- 30S ribosomal protein S10 (chromatophore) [Paulinella chromatophora](6e-37-106)	B1X4W5~30S ribosomal protein S10 B1X4W5~30S ribosomal protein S10	K02946#Ribosome [PATH:ko03010]::RP-S10, MRPS10, rpsJ; small subunit ribosomal protein S10* K02946#Ribosome [PATH:ko03010]::RP-S10, MRPS10, rpsJ; small subunit ribosomal protein S10*	GO:0000049||tRNA binding, GO:0000049||tRNA binding, GO:0003723||RNA binding, GO:0003723||RNA binding, GO:0003735||structural constituent of ribosome, GO:0003735||structural constituent of ribosome, GO:0005622||intracellular, GO:0005622||intracellular, GO:0005840||ribosome, GO:0005840||ribosome, GO:0006412||translation, GO:0006412||translation, GO:0030529||intracellular ribonucleoprotein complex, …
TR207459_c0_g1	gi|902221380|gb|KNA18907.1|-NR- hypothetical protein SOVF_066440 [Spinacia oleracea](2e-139-503) gi|902221380|gb|KNA18907.1|-NR- hypothetical protein SOVF_066440 [Spinacia oleracea](9e-140-503)	A0A0K9RJ69~Glutamate decarboxylase (EC 4.1.1.15) A0A0K9RJ69~Glutamate decarboxylase (EC 4.1.1.15)	K01580#Butanoate metabolism [PATH:ko00650]::E4.1.1.15, gadB, gadA, GAD; glutamate decarboxylase [EC:4.1.1.15]*Alanine, aspartate and glutamate metabolism [PATH:ko00250]::E4.1.1.15, gadB, gadA, GAD; glutamate decarboxylase [EC:4.1.1.15]*beta-Alanine metabolism [PATH:ko00410]::E4.1.1.15, gadB, gadA, GAD; glutamate decarboxylase [EC:4.1.1.15]*Taurine and hypotaurine metabolism [PATH:ko00430]::E4.1.1…	GO:0003824||catalytic activity, GO:0003824||catalytic activity, GO:0004351||glutamate decarboxylase activity, GO:0004351||glutamate decarboxylase activity, GO:0006536||glutamate metabolic process, GO:0006536||glutamate metabolic process, GO:0016829||lyase activity, GO:0016829||lyase activity, GO:0016831||carboxy-lyase activity, GO:0016831||carboxy-lyase activity, GO:0019752||carboxylic acid metab…
TR204255_c1_g1	gi|168041999|ref|XP_001773477.1|-NR- protein arginine N-methyltransferase [Physcomitrella patens](0.0-658)	A9T4F9~Protein arginine N-methyltransferase	K02516#RNA transport [PATH:ko03013]::PRMT5, HSL7; protein arginine N-methyltransferase 5 [EC:2.1.1.125]*Cell cycle - yeast [PATH:ko04111]::PRMT5, HSL7; protein arginine N-methyltransferase 5 [EC:2.1.1.125]*	GO:0005634||nucleus, GO:0005829||cytosol, GO:0006355||regulation of transcription, DNA-templated, GO:0006479||protein methylation, GO:0008168||methyltransferase activity, GO:0008469||histone-arginine N-methyltransferase activity, GO:0016740||transferase activity, GO:0019918||peptidyl-arginine methylation, to symmetrical-dimethyl arginine, GO:0032259||methylation, GO:0034969||histone arginine meth…
TR206186_c0_g1	gi|298708403|emb|CBJ48466.1|-NR- conserved unknown protein [Ectocarpus siliculosus](2e-17-217)	D7FQD4~Uncharacterized protein	K02183#Ras signaling pathway [PATH:ko04014]::CALM; calmodulin*Rap1 signaling pathway [PATH:ko04015]::CALM; calmodulin*Calcium signaling pathway [PATH:ko04020]::CALM; calmodulin*Phosphatidylinositol signaling system [PATH:ko04070]::CALM; calmodulin*PI3K-Akt signaling pathway [PATH:ko04151]::CALM; calmodulin*Oocyte meiosis [PATH:ko04114]::CALM; calmodulin*Insulin signaling pathway [PATH:ko04910]::C…	GO:0005509||calcium ion binding, GO:0005509||calcium ion binding, GO:0005509||calcium ion binding, GO:0005509||calcium ion binding, GO:0005509||calcium ion binding, GO:0046872||metal ion binding
TR25822_c0_g2	gi|829109325|gb|KLO85881.1|-NR- uncharacterized protein LW93_14503 [Fusarium fujikuroi](0.0-365)	A0A0I9XPK2~Uncharacterized protein	New_kegg_NA	GO_NA
TR196850_c0_g1	gi|567985569|gb|ETL35908.1|-NR- hypothetical protein L916_12027 [Phytophthora parasitica](9e-23-281)	W2IR79~Uncharacterized protein	K00287#Folate biosynthesis [PATH:ko00790]::folA; dihydrofolate reductase [EC:1.5.1.3]*One carbon pool by folate [PATH:ko00670]::folA; dihydrofolate reductase [EC:1.5.1.3]*,K02183#Ras signaling pathway [PATH:ko04014]::CALM; calmodulin*Rap1 signaling pathway [PATH:ko04015]::CALM; calmodulin*Calcium signaling pathway [PATH:ko04020]::CALM; calmodulin*Phosphatidylinositol signaling system [PATH:ko0407…	GO:0016020||membrane, GO:0016021||integral component of membrane, GO:0016020||membrane, GO:0016021||integral component of membrane, GO:0005509||calcium ion binding, GO:0005509||calcium ion binding, GO:0000166||nucleotide binding, GO:0004146||dihydrofolate reductase activity, GO:0005524||ATP binding, GO:0005829||cytosol, GO:0006545||glycine biosynthetic process, GO:0006730||one-carbon metabolic pr…
TR208658_c0_g2	gi|585109915|gb|EWM27645.1|-NR- abl-philin [Nannochloropsis gaditana](2e-30-471) gi|159470333|ref|XP_001693314.1|-NR- predicted protein [Chlamydomonas reinhardtii](2e-30-182)	W7TKM1~Palmitoyltransferase (EC 2.3.1.225) A8IX50~S-acyltransferase (EC 2.3.1.225) (Palmitoyltransferase)	K18932# K18932#	GO:0008152||metabolic process, GO:0008152||metabolic process, GO:0008270||zinc ion binding, GO:0008270||zinc ion binding, GO:0016020||membrane, GO:0016020||membrane, GO:0016021||integral component of membrane, GO:0016021||integral component of membrane, GO:0016740||transferase activity, GO:0016740||transferase activity, GO:0016746||transferase activity, transferring acyl groups, GO:0016746||trans…
TR85744_c0_g1	gi|734341960|gb|KHN09883.1|-NR- NAD(P)H-dependent 6'-deoxychalcone synthase [Glycine soja](3e-31-107)	A0A0B2PQD2~NAD(P)H-dependent 6'-deoxychalcone synthase (EC 1.1.1.21)	K00011#Pentose and glucuronate interconversions [PATH:ko00040]::E1.1.1.21, AKR1; aldehyde reductase [EC:1.1.1.21]*Fructose and mannose metabolism [PATH:ko00051]::E1.1.1.21, AKR1; aldehyde reductase [EC:1.1.1.21]*Galactose metabolism [PATH:ko00052]::E1.1.1.21, AKR1; aldehyde reductase [EC:1.1.1.21]*Pyruvate metabolism [PATH:ko00620]::E1.1.1.21, AKR1; aldehyde reductase [EC:1.1.1.21]*Glycerolipid m…	GO:0016491||oxidoreductase activity, GO:0055114||oxidation-reduction process, GO:0016491||oxidoreductase activity, GO:0055114||oxidation-reduction process, GO:0016491||oxidoreductase activity, GO:0055114||oxidation-reduction process, GO:0016491||oxidoreductase activity, GO:0055114||oxidation-reduction process, GO:0016491||oxidoreductase activity, GO:0055114||oxidation-reduction process
TR193123_c0_g1	gi|586643574|ref|XP_006826836.1|-NR- PREDICTED: COMM domain-containing protein 2 [Amborella trichopoda](5e-11-215)	W1NF49~Uncharacterized protein	K01555#Tyrosine metabolism [PATH:ko00350]::FAH, fahA; fumarylacetoacetase [EC:3.7.1.2]*Styrene degradation [PATH:ko00643]::FAH, fahA; fumarylacetoacetase [EC:3.7.1.2]*	GO:0003824||catalytic activity, GO:0004334||fumarylacetoacetase activity, GO:0008152||metabolic process, GO:0009072||aromatic amino acid family metabolic process
TR193346_c0_g1	gi|729437620|ref|XP_010520814.1|-NR- PREDICTED: xylulose kinase-like [Tarenaya hassleriana](6e-109-558)	No_uniprot_assigned~NA	K00854#Pentose and glucuronate interconversions [PATH:ko00040]::xylB, XYLB; xylulokinase [EC:2.7.1.17]*	GO:0005975||carbohydrate metabolic process, GO:0016773||phosphotransferase activity, alcohol group as acceptor, GO:0005975||carbohydrate metabolic process, GO:0016301||kinase activity, GO:0016310||phosphorylation, GO:0016773||phosphotransferase activity, alcohol group as acceptor, GO:0004856||xylulokinase activity, GO:0005737||cytoplasm, GO:0005829||cytosol, GO:0005975||carbohydrate metabolic pro…
TR217185_c0_g3	gi|936413605|gb|KPM42050.1|-NR- hypothetical protein AK830_g4528 [Neonectria ditissima](2e-102-161)	No_uniprot_assigned~NA	K12394#Lysosome [PATH:ko04142]::AP1S1_2; AP-1 complex subunit sigma 1/2*	GO:0006810||transport, GO:0008565||protein transporter activity, GO:0015031||protein transport, GO:0006810||transport, GO:0006886||intracellular protein transport, GO:0008565||protein transporter activity, GO:0015031||protein transport, GO:0016192||vesicle-mediated transport, GO:0030117||membrane coat, GO:0006810||transport, GO:0006886||intracellular protein transport, GO:0008565||protein transpo…
TR39706_c0_g1	gi|699032008|emb|CEF85731.1|-NR- unnamed protein product [Fusarium graminearum](1e-34-161)	A0A098DV22~Uncharacterized protein	K01561#Chloroalkane and chloroalkene degradation [PATH:ko00625]::dehH; haloacetate dehalogenase [EC:3.8.1.3]*Chlorocyclohexane and chlorobenzene degradation [PATH:ko00361]::dehH; haloacetate dehalogenase [EC:3.8.1.3]*	GO:0008152||metabolic process, GO:0016787||hydrolase activity, GO:0008152||metabolic process, GO:0016787||hydrolase activity, GO:0008152||metabolic process, GO:0016787||hydrolase activity, GO:0008152||metabolic process, GO:0016787||hydrolase activity, GO:0008152||metabolic process, GO:0016787||hydrolase activity
TR116627_c0_g1	gi|751358423|gb|KIL96145.1|-NR- hypothetical protein FAVG1_00887 [Fusarium avenaceum](1e-20-175)	No_uniprot_assigned~NA	New_kegg_NA	GO_NA
TR20312_c0_g1	gi|567965128|gb|ETK90601.1|-NR- hypothetical protein L915_05665 [Phytophthora parasitica](2e-97-275)	W2NQV9~Uncharacterized protein	K03386#	GO:0016209||antioxidant activity, GO:0016491||oxidoreductase activity, GO:0051920||peroxiredoxin activity, GO:0055114||oxidation-reduction process, GO:0098869||cellular oxidant detoxification, GO:0004601||peroxidase activity, GO:0016209||antioxidant activity, GO:0016491||oxidoreductase activity, GO:0051920||peroxiredoxin activity, GO:0055114||oxidation-reduction process, GO:0098869||cellular oxid…
TR52787_c0_g1	gi|729182038|emb|CEJ93199.1|-NR- Putative Cwf15/Cwc15 cell cycle control protein [Torrubiella hemipterigena](8e-52-242)	No_uniprot_assigned~NA	K12863#Spliceosome [PATH:ko03040]::CWC15; protein CWC15*	GO:0000398||mRNA splicing, via spliceosome, GO:0005681||spliceosomal complex, GO:0000398||mRNA splicing, via spliceosome, GO:0005681||spliceosomal complex, GO:0000398||mRNA splicing, via spliceosome, GO:0005681||spliceosomal complex, GO:0000398||mRNA splicing, via spliceosome, GO:0005681||spliceosomal complex, GO:0000398||mRNA splicing, via spliceosome, GO:0005681||spliceosomal complex
TR262438_c2_g1	gi|633912538|gb|KDD76404.1|-NR- hypothetical protein H632_c237p0 [Helicosporidium sp. ATCC 50920](1e-30-413)	A0A059LQS4~Uncharacterized protein	New_kegg_NA	GO_NA
TR100821_c0_g1	gi|902864352|gb|KNB46298.1|-NR- septum formation protein MAF [Blastocystis sp. ST4](5e-55-523)	No_uniprot_assigned~NA	K06287#	GO:0005737||cytoplasm, GO:0005737||cytoplasm, GO:0005737||cytoplasm, GO:0005737||cytoplasm, GO:0005737||cytoplasm
TR199730_c0_g1	gi|567957773|gb|ETK83371.1|-NR- hypothetical protein L915_11422 [Phytophthora parasitica](7e-13-328)	W2IRC4~Uncharacterized protein	K08574#,K12486#Endocytosis [PATH:ko04144]::SMAP; stromal membrane-associated protein*	GO:0004198||calcium-dependent cysteine-type endopeptidase activity, GO:0005622||intracellular, GO:0006508||proteolysis, GO:0008233||peptidase activity, GO:0016787||hydrolase activity, GO:0004198||calcium-dependent cysteine-type endopeptidase activity, GO:0005622||intracellular, GO:0006508||proteolysis, GO:0008233||peptidase activity, GO:0008234||cysteine-type peptidase activity, GO:0016787||hydro…
TR275524_c0_g1	gi|527209430|gb|EPS74145.1|-NR- hypothetical protein M569_00609, partial [Genlisea aurea](3e-23-102)	S8D406~Uncharacterized protein (Fragment)	K02975#Ribosome [PATH:ko03010]::RP-S25e, RPS25; small subunit ribosomal protein S25e*	GO:0003735||structural constituent of ribosome, GO:0005840||ribosome, GO:0006412||translation, GO:0022627||cytosolic small ribosomal subunit, GO:0030529||intracellular ribonucleoprotein complex, GO:0005840||ribosome
TR244362_c0_g2	gi|670388373|ref|XP_008674675.1|-NR- PREDICTED: ABC transporter B family member 26, chloroplastic [Zea mays](5e-140-683)	No_uniprot_assigned~NA	K05656#ABC transporters [PATH:ko02010]::ABCB9, TAPL; ATP-binding cassette, subfamily B (MDR/TAP), member 9*Lysosome [PATH:ko04142]::ABCB9, TAPL; ATP-binding cassette, subfamily B (MDR/TAP), member 9*	GO:0000166||nucleotide binding, GO:0005524||ATP binding, GO:0006810||transport, GO:0008152||metabolic process, GO:0016020||membrane, GO:0016021||integral component of membrane, GO:0016887||ATPase activity, GO:0042626||ATPase activity, coupled to transmembrane movement of substances, GO:0055085||transmembrane transport, GO:0000166||nucleotide binding, GO:0000302||response to reactive oxygen specie…
TR218932_c1_g1	gi|922862018|gb|KOO29697.1|-NR- NAD mitochondrial [Chrysochromulina sp. CCMP291](5e-99-1067)	A0A0M0JTM5~NAD mitochondrial	K00323#Nicotinate and nicotinamide metabolism [PATH:ko00760]::NNT; NAD(P) transhydrogenase [EC:1.6.1.2]*	GO:0005743||mitochondrial inner membrane, GO:0006740||NADPH regeneration, GO:0008746||NAD(P)+ transhydrogenase activity, GO:0008750||NAD(P)+ transhydrogenase (AB-specific) activity, GO:0015992||proton transport, GO:0016020||membrane, GO:0016021||integral component of membrane, GO:0016491||oxidoreductase activity, GO:0050661||NADP binding, GO:0051287||NAD binding, GO:0055114||oxidation-reduction p…
TR220475_c1_g2	gi|302831329|ref|XP_002947230.1|-NR- hypothetical protein VOLCADRAFT_120428 [Volvox carteri f. nagariensis](3e-157-909) gi|302831329|ref|XP_002947230.1|-NR- hypothetical protein VOLCADRAFT_120428 [Volvox carteri f. nagariensis](4e-157-909)	D8TL71~Putative uncharacterized protein D8TL71~Putative uncharacterized protein	New_kegg_NA New_kegg_NA	GO_NA
TR128363_c0_g1	gi|829110485|gb|KLO87014.1|-NR- putative MDH1-malate dehydrogenase precursor, mitochondrial [Fusarium fujikuroi](3e-55-336)	A0A0I9XYQ7~Malate dehydrogenase (EC 1.1.1.37)	K00026#Carbon metabolism [PATH:ko01200]::MDH2; malate dehydrogenase [EC:1.1.1.37]*Citrate cycle (TCA cycle) [PATH:ko00020]::MDH2; malate dehydrogenase [EC:1.1.1.37]*Pyruvate metabolism [PATH:ko00620]::MDH2; malate dehydrogenase [EC:1.1.1.37]*Glyoxylate and dicarboxylate metabolism [PATH:ko00630]::MDH2; malate dehydrogenase [EC:1.1.1.37]*Carbon fixation in photosynthetic organisms [PATH:ko00710]::…	GO:0003824||catalytic activity, GO:0005975||carbohydrate metabolic process, GO:0006099||tricarboxylic acid cycle, GO:0006108||malate metabolic process, GO:0016491||oxidoreductase activity, GO:0016615||malate dehydrogenase activity, GO:0016616||oxidoreductase activity, acting on the CH-OH group of donors, NAD or NADP as acceptor, GO:0019752||carboxylic acid metabolic process, GO:0030060||L-malate …
TR98234_c0_g4	gi|612391126|ref|XP_007511084.1|-NR- alpha/beta knot family protein [Bathycoccus prasinos](1e-12-239)	K8FIC7~Alpha/beta knot family protein	K05515#Peptidoglycan biosynthesis [PATH:ko00550]::mrdA; penicillin-binding protein 2*	GO:0008152||metabolic process, GO:0008658||penicillin binding, GO:0008955||peptidoglycan glycosyltransferase activity, GO:0016020||membrane, GO:0016021||integral component of membrane, GO:0016740||transferase activity, GO:0016757||transferase activity, transferring glycosyl groups, GO:0008152||metabolic process, GO:0008658||penicillin binding, GO:0016020||membrane, GO:0016021||integral component …
TR271240_c0_g2	gi|494261497|ref|WP_007152512.1|-NR- PEP-CTERM domain protein [Marinobacter algicola](1e-80-227) gi|494261497|ref|WP_007152512.1|-NR- PEP-CTERM domain protein [Marinobacter algicola](1e-79-227) gi|494261497|ref|WP_007152512.1|-NR- PEP-CTERM domain protein [Marinobacter algicola](6e-80-227)	A6EWW1~Uncharacterized protein A6EWW1~Uncharacterized protein A6EWW1~Uncharacterized protein	New_kegg_NA New_kegg_NA New_kegg_NA	GO_NA
TR236305_c0_g2	gi|255071927|ref|XP_002499638.1|-NR- predicted protein [Micromonas sp. RCC299](2e-174-454) gi|255071927|ref|XP_002499638.1|-NR- predicted protein [Micromonas sp. RCC299](8e-166-454)	C1DY75~Uncharacterized protein C1DY75~Uncharacterized protein	K01696#Biosynthesis of amino acids [PATH:ko01230]::trpB; tryptophan synthase beta chain [EC:4.2.1.20]*Glycine, serine and threonine metabolism [PATH:ko00260]::trpB; tryptophan synthase beta chain [EC:4.2.1.20]*Phenylalanine, tyrosine and tryptophan biosynthesis [PATH:ko00400]::trpB; tryptophan synthase beta chain [EC:4.2.1.20]* K01696#Biosynthesis of amino acids [PATH:ko01230]::trpB; tryptophan s…	GO:0000162||tryptophan biosynthetic process, GO:0000162||tryptophan biosynthetic process, GO:0004834||tryptophan synthase activity, GO:0004834||tryptophan synthase activity, GO:0006568||tryptophan metabolic process, GO:0006568||tryptophan metabolic process, GO:0008652||cellular amino acid biosynthetic process, GO:0008652||cellular amino acid biosynthetic process, GO:0009073||aromatic amino acid f…
TR162201_c0_g1	gi|921166510|ref|WP_053112284.1|-NR- peptidase C39 [Marinobacter sp. CP1](0.0-266)	A0A0K1U4X8~Peptidase C39	K06992#	GO:0005524||ATP binding, GO:0006508||proteolysis, GO:0008233||peptidase activity, GO:0016021||integral component of membrane, GO:0005524||ATP binding, GO:0006508||proteolysis, GO:0008233||peptidase activity, GO:0016021||integral component of membrane, GO:0005524||ATP binding, GO:0006508||proteolysis, GO:0008233||peptidase activity, GO:0016021||integral component of membrane, GO:0005524||ATP bindi…
TR22286_c0_g1	gi|723707921|ref|XP_010322477.1|-NR- PREDICTED: tRNA-dihydrouridine(20) synthase [NAD(P)+]-like [Solanum lycopersicum](3e-14-326)	No_uniprot_assigned~NA	K05543#	GO:0002943||tRNA dihydrouridine synthesis, GO:0003824||catalytic activity, GO:0008033||tRNA processing, GO:0017150||tRNA dihydrouridine synthase activity, GO:0050660||flavin adenine dinucleotide binding, GO:0055114||oxidation-reduction process, GO:0002943||tRNA dihydrouridine synthesis, GO:0003824||catalytic activity, GO:0008033||tRNA processing, GO:0017150||tRNA dihydrouridine synthase activity,…
TR123553_c0_g1	gi|676384871|ref|XP_009035714.1|-NR- hypothetical protein AURANDRAFT_53321 [Aureococcus anophagefferens](1e-21-328)	F0Y672~Putative uncharacterized protein	K01373#Lysosome [PATH:ko04142]::CTSF; cathepsin F [EC:3.4.22.41]*	GO:0004869||cysteine-type endopeptidase inhibitor activity, GO:0006508||proteolysis, GO:0008233||peptidase activity, GO:0008234||cysteine-type peptidase activity, GO:0010466||negative regulation of peptidase activity, GO:0010951||negative regulation of endopeptidase activity, GO:0016787||hydrolase activity, GO:0030414||peptidase inhibitor activity, GO:0004197||cysteine-type endopeptidase activity…
TR213454_c1_g1	gi|302848703|ref|XP_002955883.1|-NR- hypothetical protein VOLCADRAFT_106968 [Volvox carteri f. nagariensis](5e-22-354)	D8UB03~Putative uncharacterized protein	New_kegg_NA	GO_NA
TR267227_c0_g1	gi|922866129|gb|KOO33046.1|-NR- coiled-coil domain-containing protein 65-like protein [Chrysochromulina sp. CCMP291](4e-142-915)	A0A0M0K2E9~Coiled-coil domain-containing protein 65-like protein	New_kegg_NA	GO_NA
TR243221_c1_g1	gi|552168229|ref|WP_022988010.1|-NR- antibiotic biosynthesis monooxygenase [Marinobacter sp. ES-1](2e-49-97)	U7GE43~Antibiotic biosynthesis monooxygenase	K04085#Sulfur relay system [PATH:ko04122]::tusA, sirA; tRNA 2-thiouridine synthesizing protein A [EC:2.8.1.-]*	GO:0005737||cytoplasm, GO:0008152||metabolic process, GO:0016740||transferase activity, GO:0016783||sulfurtransferase activity, GO:0008152||metabolic process, GO:0016740||transferase activity, GO:0005737||cytoplasm, GO:0008152||metabolic process, GO:0016740||transferase activity, GO:0016783||sulfurtransferase activity, GO:0008152||metabolic process, GO:0016740||transferase activity
TR55831_c0_g2	gi|913853906|emb|CRK25497.1|-NR- hypothetical protein BN1723_013583 [Verticillium longisporum](1e-24-151)	No_uniprot_assigned~NA	K02924#Ribosome [PATH:ko03010]::RP-L39e, RPL39; large subunit ribosomal protein L39e*	GO:0003735||structural constituent of ribosome, GO:0005622||intracellular, GO:0005840||ribosome, GO:0006412||translation, GO:0002181||cytoplasmic translation, GO:0003735||structural constituent of ribosome, GO:0005622||intracellular, GO:0005840||ribosome, GO:0006412||translation, GO:0022625||cytosolic large ribosomal subunit, GO:0002181||cytoplasmic translation, GO:0003735||structural constituent…
TR197581_c0_g2	gi|295637885|emb|CAZ85831.1|-NR- unnamed protein product [Tuber melanosporum](2e-11-235)	D5GMT8~Uncharacterized protein	New_kegg_NA	GO_NA
TR219016_c0_g1	gi|108796787|ref|YP_636426.1|-NR- translational initiation factor 1 (chloroplast) [Staurastrum punctulatum](6e-25-84)	Q32RV0~Translation initiation factor IF-1, chloroplastic	K02518#	GO:0003723||RNA binding, GO:0003743||translation initiation factor activity, GO:0005737||cytoplasm, GO:0006412||translation, GO:0006413||translational initiation, GO:0019843||rRNA binding, GO:0043022||ribosome binding, GO:0003723||RNA binding, GO:0003743||translation initiation factor activity, GO:0005737||cytoplasm, GO:0006412||translation, GO:0006413||translational initiation, GO:0019843||rRNA …
TR198879_c0_g2	gi|727492071|ref|XP_010422073.1|-NR- PREDICTED: protein SGT1 homolog B-like [Camelina sativa](2e-15-358)	No_uniprot_assigned~NA	K12795#NOD-like receptor signaling pathway [PATH:ko04621]::SUGT1, SGT1; suppressor of G2 allele of SKP1*Plant-pathogen interaction [PATH:ko04626]::SUGT1, SGT1; suppressor of G2 allele of SKP1*	GO:0002376||immune system process, GO:0005515||protein binding, GO:0005634||nucleus, GO:0005737||cytoplasm, GO:0005829||cytosol, GO:0006511||ubiquitin-dependent protein catabolic process, GO:0006952||defense response, GO:0009408||response to heat, GO:0009734||auxin-activated signaling pathway, GO:0009867||jasmonic acid mediated signaling pathway, GO:0010187||negative regulation of seed germinatio…
TR211349_c1_g1	gi|302851438|ref|XP_002957243.1|-NR- hypothetical protein VOLCADRAFT_84021 [Volvox carteri f. nagariensis](4e-162-525)	D8UF23~Putative uncharacterized protein	K01259#Arginine and proline metabolism [PATH:ko00330]::pip; proline iminopeptidase [EC:3.4.11.5]*	GO:0004177||aminopeptidase activity, GO:0006508||proteolysis, GO:0008233||peptidase activity, GO:0016787||hydrolase activity, GO:0004177||aminopeptidase activity, GO:0006508||proteolysis, GO:0008233||peptidase activity, GO:0016787||hydrolase activity, GO:0004177||aminopeptidase activity, GO:0006508||proteolysis, GO:0008233||peptidase activity, GO:0004177||aminopeptidase activity, GO:0006508||prot…
TR226060_c0_g1	gi|585112171|gb|EWM29600.1|-NR- e3 ubiquitin-protein ligase upl6 [Nannochloropsis gaditana](3e-102-1287)	W7TQY7~E3 ubiquitin-protein ligase upl6	K10589#Ubiquitin mediated proteolysis [PATH:ko04120]::UBE3C; ubiquitin-protein ligase E3 C [EC:6.3.2.19]*	GO:0004842||ubiquitin-protein transferase activity, GO:0008152||metabolic process, GO:0016567||protein ubiquitination, GO:0016874||ligase activity, GO:0004842||ubiquitin-protein transferase activity, GO:0016874||ligase activity, GO:0042787||protein ubiquitination involved in ubiquitin-dependent protein catabolic process, GO:0004842||ubiquitin-protein transferase activity, GO:0008152||metabolic pr…
TR243479_c0_g1	gi|297592180|gb|ADI46964.1|-NR- PR46bm [Volvox carteri f. nagariensis](8e-45-262)	D9CJA4~PR46bm	New_kegg_NA	GO_NA
TR192775_c0_g2	gi|552846983|ref|XP_005851754.1|-NR- hypothetical protein CHLNCDRAFT_133134 [Chlorella variabilis](4e-80-184)	E1Z2F6~Putative uncharacterized protein	K02900#Ribosome [PATH:ko03010]::RP-L27Ae, RPL27A; large subunit ribosomal protein L27Ae*	GO:0003735||structural constituent of ribosome, GO:0005622||intracellular, GO:0005840||ribosome, GO:0006412||translation, GO:0015934||large ribosomal subunit, GO:0022625||cytosolic large ribosomal subunit, GO:0030529||intracellular ribonucleoprotein complex, GO:0003735||structural constituent of ribosome, GO:0005622||intracellular, GO:0005840||ribosome, GO:0006412||translation, GO:0015934||large …
TR272271_c0_g1	gi|729185002|emb|CEJ90856.1|-NR- Putative Protein MGR2 [Torrubiella hemipterigena](3e-60-111)	No_uniprot_assigned~NA	New_kegg_NA	GO_NA
TR261522_c0_g1	gi|926793091|ref|XP_013905019.1|-NR- putative PRP4 pre-mRNA processing factor 4 like protein [Monoraphidium neglectum](5e-147-520)	A0A0D2MTV8~Putative PRP4 pre-mRNA processing factor 4 like protein (EC 2.3.1.48)	K12662#Spliceosome [PATH:ko03040]::PRPF4, PRP4; U4/U6 small nuclear ribonucleoprotein PRP4*	GO:0000398||mRNA splicing, via spliceosome, GO:0008380||RNA splicing, GO:0017070||U6 snRNA binding, GO:0030621||U4 snRNA binding, GO:0046540||U4/U6 x U5 tri-snRNP complex
TR55096_c0_g1	gi|760449171|ref|XP_011401654.1|-NR- 50S ribosomal protein L13, chloroplastic [Auxenochlorella protothecoides](3e-68-230)	A0A087SSB4~50S ribosomal protein L13, chloroplastic	K02871#Ribosome [PATH:ko03010]::RP-L13, MRPL13, rplM; large subunit ribosomal protein L13*	GO:0003729||mRNA binding, GO:0003735||structural constituent of ribosome, GO:0005840||ribosome, GO:0006412||translation, GO:0009570||chloroplast stroma, GO:0009579||thylakoid, GO:0009941||chloroplast envelope, GO:0030529||intracellular ribonucleoprotein complex, GO:0045036||protein targeting to chloroplast, GO:0003729||mRNA binding, GO:0003735||structural constituent of ribosome, GO:0005840||ribo…
TR219921_c0_g1	gi|930438294|gb|KPI36871.1|-NR- Cysteine dioxygenase [Phialophora attae](2e-24-235)	A0A0N0NJE0~Cysteine dioxygenase	K00456#Cysteine and methionine metabolism [PATH:ko00270]::CDO1; cysteine dioxygenase [EC:1.13.11.20]*Taurine and hypotaurine metabolism [PATH:ko00430]::CDO1; cysteine dioxygenase [EC:1.13.11.20]*	GO:0005506||iron ion binding, GO:0017172||cysteine dioxygenase activity, GO:0046439||L-cysteine metabolic process, GO:0046872||metal ion binding, GO:0055114||oxidation-reduction process, GO:0005506||iron ion binding, GO:0017172||cysteine dioxygenase activity, GO:0046439||L-cysteine metabolic process, GO:0046872||metal ion binding, GO:0051213||dioxygenase activity, GO:0055114||oxidation-reduction …
TR216624_c0_g1	gi|302853018|ref|XP_002958026.1|-NR- hypothetical protein VOLCADRAFT_119828 [Volvox carteri f. nagariensis](9e-16-275)	D8UHA0~Putative uncharacterized protein	K08077#	GO:0008152||metabolic process, GO:0016787||hydrolase activity, GO:0016818||hydrolase activity, acting on acid anhydrides, in phosphorus-containing anhydrides, GO:0046872||metal ion binding, GO:0008152||metabolic process, GO:0016787||hydrolase activity, GO:0016818||hydrolase activity, acting on acid anhydrides, in phosphorus-containing anhydrides, GO:0046872||metal ion binding, GO:0008152||metabol…
TR106084_c0_g1	gi|693900135|dbj|BAP69240.1|-NR- FK506-binding protein 2 [Kluyveromyces marxianus](2e-11-140)	A0A090BG47~Peptidyl-prolyl cis-trans isomerase	K09568#,K09569#	GO:0000413||protein peptidyl-prolyl isomerization, GO:0003755||peptidyl-prolyl cis-trans isomerase activity, GO:0006457||protein folding, GO:0008152||metabolic process, GO:0016853||isomerase activity, GO:0000413||protein peptidyl-prolyl isomerization, GO:0003755||peptidyl-prolyl cis-trans isomerase activity, GO:0006457||protein folding, GO:0008152||metabolic process, GO:0016853||isomerase activit…
TR235664_c0_g1	gi|326508250|dbj|BAJ99392.1|-NR- predicted protein, partial [Hordeum vulgare subsp. vulgare](5e-33-197)	F2DWC1~Predicted protein (Fragment)	K17790#	GO:0016020||membrane, GO:0016021||integral component of membrane, GO:0015266||protein channel activity, GO:0016020||membrane, GO:0016021||integral component of membrane, GO:0033365||protein localization to organelle, GO:0071806||protein transmembrane transport, GO:0016020||membrane, GO:0016021||integral component of membrane, GO:0016020||membrane, GO:0016021||integral component of membrane, GO:00…
TR41731_c0_g1	gi|761761239|emb|CEP61198.1|-NR- LALA0S02e08922g1_1 [Lachancea lanzarotensis](9e-61-156)	A0A0C7N6Z7~LALA0S02e08922g1_1	K02949#Ribosome [PATH:ko03010]::RP-S11e, RPS11; small subunit ribosomal protein S11e*	GO:0003735||structural constituent of ribosome, GO:0005622||intracellular, GO:0005840||ribosome, GO:0006412||translation, GO:0003735||structural constituent of ribosome, GO:0005622||intracellular, GO:0005840||ribosome, GO:0006412||translation, GO:0030529||intracellular ribonucleoprotein complex, GO:0003723||RNA binding, GO:0003735||structural constituent of ribosome, GO:0005622||intracellular, GO…
TR209249_c0_g4	gi|299117262|emb|CBN75224.1|-NR- conserved unknown protein [Ectocarpus siliculosus](7e-60-490)	D8LSG7~Palmitoyltransferase (EC 2.3.1.225)	K18932#	GO:0008150||biological_process, GO:0008152||metabolic process, GO:0008270||zinc ion binding, GO:0016020||membrane, GO:0016021||integral component of membrane, GO:0016740||transferase activity, GO:0016746||transferase activity, transferring acyl groups, GO:0019706||protein-cysteine S-palmitoyltransferase activity, GO:0046872||metal ion binding, GO:0008150||biological_process, GO:0008152||metabolic…
TR19079_c0_g2	gi|926781210|ref|XP_013899079.1|-NR- enolase-phosphatase E1 [Monoraphidium neglectum](1e-12-504)	A0A0D2M9T3~Probable bifunctional methylthioribulose-1-phosphate dehydratase/enolase-phosphatase E1	K08964#Cysteine and methionine metabolism [PATH:ko00270]::mtnB; methylthioribulose-1-phosphate dehydratase [EC:4.2.1.109]*	GO:0005737||cytoplasm, GO:0008270||zinc ion binding, GO:0008652||cellular amino acid biosynthetic process, GO:0009086||methionine biosynthetic process, GO:0016829||lyase activity, GO:0019284||L-methionine biosynthetic process from S-adenosylmethionine, GO:0019509||L-methionine biosynthetic process from methylthioadenosine, GO:0046570||methylthioribulose 1-phosphate dehydratase activity, GO:004687…
TR202286_c1_g1	gi|449436257|ref|XP_004135909.1|-NR- PREDICTED: uroporphyrinogen-III C-methyltransferase [Cucumis sativus](2e-100-372)	A0A0A0KBI8~Uncharacterized protein	K02302#Porphyrin and chlorophyll metabolism [PATH:ko00860]::cysG; uroporphyrin-III C-methyltransferase / precorrin-2 dehydrogenase / sirohydrochlorin ferrochelatase [EC:2.1.1.107 1.3.1.76 4.99.1.4]*,K02303#Porphyrin and chlorophyll metabolism [PATH:ko00860]::cobA; uroporphyrin-III C-methyltransferase [EC:2.1.1.107]*	GO:0004851||uroporphyrin-III C-methyltransferase activity, GO:0006779||porphyrin-containing compound biosynthetic process, GO:0008152||metabolic process, GO:0008168||methyltransferase activity, GO:0016740||transferase activity, GO:0032259||methylation, GO:0043115||precorrin-2 dehydrogenase activity, GO:0055114||oxidation-reduction process, GO:0004851||uroporphyrin-III C-methyltransferase activity…
TR187917_c0_g1	gi|939127755|ref|WP_054833250.1|-NR- hypothetical protein [Pseudomonas putida](2e-44-84)	No_uniprot_assigned~NA	K00520#	GO:0005623||cell, GO:0016152||mercury (II) reductase activity, GO:0016491||oxidoreductase activity, GO:0016668||oxidoreductase activity, acting on a sulfur group of donors, NAD(P) as acceptor, GO:0030001||metal ion transport, GO:0045340||mercury ion binding, GO:0045454||cell redox homeostasis, GO:0046872||metal ion binding, GO:0050660||flavin adenine dinucleotide binding, GO:0050661||NADP binding…
TR257277_c1_g1	gi|827050898|gb|KLL02537.1|-NR- hypothetical protein MRERC_1c150 [Mycoplasmataceae bacterium RC_NB112A](7e-27-610)	A0A0H1S673~Uncharacterized protein	K15255#	GO:0000002||mitochondrial genome maintenance, GO:0000166||nucleotide binding, GO:0000723||telomere maintenance, GO:0003677||DNA binding, GO:0003678||DNA helicase activity, GO:0004386||helicase activity, GO:0005524||ATP binding, GO:0005634||nucleus, GO:0005739||mitochondrion, GO:0006281||DNA repair, GO:0006310||DNA recombination, GO:0006974||cellular response to DNA damage stimulus, GO:0010521||te…
TR207288_c0_g1	gi|948034245|ref|WP_056693474.1|-NR- glycosyl transferase [Sphingobium sp. Leaf26](6e-17-305)	No_uniprot_assigned~NA	K00771#Glycosaminoglycan biosynthesis - chondroitin sulfate / dermatan sulfate [PATH:ko00532]::XYLT; protein xylosyltransferase [EC:2.4.2.26]*Glycosaminoglycan biosynthesis - heparan sulfate / heparin [PATH:ko00534]::XYLT; protein xylosyltransferase [EC:2.4.2.26]*	GO:0008152||metabolic process, GO:0008375||acetylglucosaminyltransferase activity, GO:0016020||membrane, GO:0016740||transferase activity, GO:0008152||metabolic process, GO:0008375||acetylglucosaminyltransferase activity, GO:0016020||membrane, GO:0016021||integral component of membrane, GO:0008152||metabolic process, GO:0008375||acetylglucosaminyltransferase activity, GO:0016020||membrane, GO:000…
TR221274_c0_g1	gi|654647288|ref|WP_028108341.1|-NR- hypothetical protein [Ferrimonas futtsuensis](2e-16-141)	No_uniprot_assigned~NA	New_kegg_NA	GO_NA
TR138861_c0_g1	gi|545710049|ref|XP_005707333.1|-NR- choline/ethanolamine kinase isoform 1 [Galdieria sulphuraria](2e-28-409)	M2Y4E1~Choline/ethanolamine kinase isoform 1 (EC 2.7.1.32) (EC 2.7.1.82)	K14156#Glycerophospholipid metabolism [PATH:ko00564]::CHK; choline/ethanolamine kinase [EC:2.7.1.32 2.7.1.82]*	GO:0016301||kinase activity, GO:0016310||phosphorylation, GO:0046474||glycerophospholipid biosynthetic process, GO:0004305||ethanolamine kinase activity, GO:0016301||kinase activity, GO:0016310||phosphorylation, GO:0016740||transferase activity, GO:0004103||choline kinase activity, GO:0006656||phosphatidylcholine biosynthetic process, GO:0006657||CDP-choline pathway, GO:0007517||muscle organ deve…
TR16154_c0_g3	gi|552847067|ref|XP_005851770.1|-NR- hypothetical protein CHLNCDRAFT_59533 [Chlorella variabilis](3e-24-140)	E1Z2I6~Putative uncharacterized protein	K11353#Oxidative phosphorylation [PATH:ko00190]::NDUFA13; NADH dehydrogenase (ubiquinone) 1 alpha subcomplex subunit 13*Alzheimer's disease [PATH:ko05010]::NDUFA13; NADH dehydrogenase (ubiquinone) 1 alpha subcomplex subunit 13*Parkinson's disease [PATH:ko05012]::NDUFA13; NADH dehydrogenase (ubiquinone) 1 alpha subcomplex subunit 13*Huntington's disease [PATH:ko05016]::NDUFA13; NADH dehydrogenase …	GO:0016020||membrane, GO:0016021||integral component of membrane, GO:0016020||membrane, GO:0016021||integral component of membrane, GO:0016020||membrane, GO:0016021||integral component of membrane, GO:0016020||membrane, GO:0016021||integral component of membrane, GO:0016020||membrane, GO:0016021||integral component of membrane
TR251322_c9_g1	gi|504438145|ref|WP_014625247.1|-NR- alpha-amylase [Spirochaeta thermophila](4e-110-437)	G0GBA9~Alpha-amylase (EC 3.2.1.1)	K01176#Starch and sucrose metabolism [PATH:ko00500]::E3.2.1.1, amyA, malS; alpha-amylase [EC:3.2.1.1]*Carbohydrate digestion and absorption [PATH:ko04973]::E3.2.1.1, amyA, malS; alpha-amylase [EC:3.2.1.1]*	GO:0003824||catalytic activity, GO:0004556||alpha-amylase activity, GO:0005509||calcium ion binding, GO:0005975||carbohydrate metabolic process, GO:0008152||metabolic process, GO:0016787||hydrolase activity, GO:0016798||hydrolase activity, acting on glycosyl bonds, GO:0033910||glucan 1,4-alpha-maltotetraohydrolase activity, GO:0003824||catalytic activity, GO:0004556||alpha-amylase activity, GO:00…
TR202142_c0_g1	gi|572153042|ref|NP_001275844.1|-NR- HSP90 protein [Citrus sinensis](1e-46-700)	H9NHK0~Hsp90	K04079#Protein processing in endoplasmic reticulum [PATH:ko04141]::htpG, HSP90A; molecular chaperone HtpG*PI3K-Akt signaling pathway [PATH:ko04151]::htpG, HSP90A; molecular chaperone HtpG*NOD-like receptor signaling pathway [PATH:ko04621]::htpG, HSP90A; molecular chaperone HtpG*Antigen processing and presentation [PATH:ko04612]::htpG, HSP90A; molecular chaperone HtpG*Estrogen signaling pathway [P…	GO:0005524||ATP binding, GO:0006457||protein folding, GO:0006950||response to stress, GO:0009816||defense response to bacterium, incompatible interaction, GO:0051082||unfolded protein binding, GO:0005524||ATP binding, GO:0006457||protein folding, GO:0006950||response to stress, GO:0051082||unfolded protein binding, GO:0000166||nucleotide binding, GO:0005524||ATP binding, GO:0005737||cytoplasm, GO…
TR257488_c0_g1	gi|552839509|ref|XP_005849817.1|-NR- hypothetical protein CHLNCDRAFT_21334 [Chlorella variabilis](6e-143-389)	E1Z946~Putative uncharacterized protein	K03039#Proteasome [PATH:ko03050]::PSMD13, RPN9; 26S proteasome regulatory subunit N9*Epstein-Barr virus infection [PATH:ko05169]::PSMD13, RPN9; 26S proteasome regulatory subunit N9*	GO:0005198||structural molecule activity, GO:0005634||nucleus, GO:0005829||cytosol, GO:0006511||ubiquitin-dependent protein catabolic process, GO:0008541||proteasome regulatory particle, lid subcomplex, GO:0043248||proteasome assembly, GO:0000502||proteasome complex, GO:0000502||proteasome complex
TR204479_c0_g12	gi|746262984|ref|WP_039311000.1|-NR- hypothetical protein [Paenibacillus sp. IHB B 3415](9e-14-193)	A0A0B2EWQ0~Uncharacterized protein	K08909#Photosynthesis - antenna proteins [PATH:ko00196]::LHCA3; light-harvesting complex I chlorophyll a/b binding protein 3*	GO:0009416||response to light stimulus, GO:0009507||chloroplast, GO:0009522||photosystem I, GO:0009534||chloroplast thylakoid, GO:0009535||chloroplast thylakoid membrane, GO:0009579||thylakoid, GO:0009765||photosynthesis, light harvesting, GO:0009768||photosynthesis, light harvesting in photosystem I, GO:0009941||chloroplast envelope, GO:0010287||plastoglobule, GO:0015979||photosynthesis, GO:0016…
TR249183_c1_g1	gi|654788883|ref|WP_028242877.1|-NR- hypothetical protein [Pseudobutyrivibrio ruminis](2e-19-319)	No_uniprot_assigned~NA	New_kegg_NA	GO_NA
TR254519_c1_g2	gi|645240211|ref|XP_008226502.1|-NR- PREDICTED: malate dehydrogenase, mitochondrial [Prunus mume](6e-152-339)	No_uniprot_assigned~NA	K00026#Carbon metabolism [PATH:ko01200]::MDH2; malate dehydrogenase [EC:1.1.1.37]*Citrate cycle (TCA cycle) [PATH:ko00020]::MDH2; malate dehydrogenase [EC:1.1.1.37]*Pyruvate metabolism [PATH:ko00620]::MDH2; malate dehydrogenase [EC:1.1.1.37]*Glyoxylate and dicarboxylate metabolism [PATH:ko00630]::MDH2; malate dehydrogenase [EC:1.1.1.37]*Carbon fixation in photosynthetic organisms [PATH:ko00710]::…	GO:0003824||catalytic activity, GO:0005886||plasma membrane, GO:0005975||carbohydrate metabolic process, GO:0006099||tricarboxylic acid cycle, GO:0006108||malate metabolic process, GO:0009505||plant-type cell wall, GO:0016491||oxidoreductase activity, GO:0016615||malate dehydrogenase activity, GO:0016616||oxidoreductase activity, acting on the CH-OH group of donors, NAD or NADP as acceptor, GO:00…
TR232383_c0_g1	gi|743831910|ref|XP_010934832.1|-NR- PREDICTED: cirhin-like [Elaeis guineensis](5e-76-818) gi|743831910|ref|XP_010934832.1|-NR- PREDICTED: cirhin-like [Elaeis guineensis](1e-73-818)	No_uniprot_assigned~NA No_uniprot_assigned~NA	K14548#Ribosome biogenesis in eukaryotes [PATH:ko03008]::UTP4, CIRH1A; U3 small nucleolar RNA-associated protein 4* K14548#Ribosome biogenesis in eukaryotes [PATH:ko03008]::UTP4, CIRH1A; U3 small nucleolar RNA-associated protein 4*	GO_NA
TR257751_c0_g1	gi|226502060|ref|NP_001150117.1|-NR- LOC100283746 [Zea mays](1e-66-301) gi|473983949|gb|EMS51647.1|-NR- hypothetical protein TRIUR3_24982 [Triticum urartu](2e-29-248)	B6TLB5~Uncharacterized protein M7YVP1~Uncharacterized protein	K01560#Chloroalkane and chloroalkene degradation [PATH:ko00625]::E3.8.1.2; 2-haloacid dehalogenase [EC:3.8.1.2]*Chlorocyclohexane and chlorobenzene degradation [PATH:ko00361]::E3.8.1.2; 2-haloacid dehalogenase [EC:3.8.1.2]*Chlorocyclohexane and chlorobenzene degradation [PATH:ko00361]::E3.8.1.2; 2-haloacid dehalogenase [EC:3.8.1.2]*,K07025# K07025#	GO:0008152||metabolic process, GO:0016787||hydrolase activity, GO:0008152||metabolic process, GO:0008152||metabolic process, GO:0016787||hydrolase activity, GO:0016787||hydrolase activity, GO:0008152||metabolic process, GO:0016787||hydrolase activity, GO:0008152||metabolic process, GO:0016787||hydrolase activity, GO:0008152||metabolic process, GO:0008152||metabolic process, GO:0016787||hydrolase …
TR196800_c3_g1	gi|502153472|ref|XP_004509352.1|-NR- PREDICTED: peptidyl-prolyl cis-trans isomerase Pin1 [Cicer arietinum](4e-32-124)	No_uniprot_assigned~NA	K09578#RIG-I-like receptor signaling pathway [PATH:ko04622]::PIN1; peptidyl-prolyl cis-trans isomerase NIMA-interacting 1 [EC:5.2.1.8]*	GO:0000413||protein peptidyl-prolyl isomerization, GO:0003755||peptidyl-prolyl cis-trans isomerase activity, GO:0008152||metabolic process, GO:0016853||isomerase activity, GO:0000413||protein peptidyl-prolyl isomerization, GO:0003755||peptidyl-prolyl cis-trans isomerase activity, GO:0008152||metabolic process, GO:0016853||isomerase activity, GO:0000413||protein peptidyl-prolyl isomerization, GO:0…
TR277933_c0_g1	gi|926789805|ref|XP_013903376.1|-NR- hypothetical protein MNEG_3598 [Monoraphidium neglectum](1e-81-644)	A0A0D2MV06~Uncharacterized protein	New_kegg_NA	GO_NA
TR261805_c0_g1	gi|695440648|ref|XP_009533015.1|-NR- hypothetical protein PHYSODRAFT_337099 [Phytophthora sojae](4e-56-343)	G4ZY70~Putative uncharacterized protein	K15734#Retinol metabolism [PATH:ko00830]::SDR16C5; all-trans-retinol dehydrogenase (NAD+) [EC:1.1.1.105]*	GO:0008152||metabolic process, GO:0016491||oxidoreductase activity, GO:0055114||oxidation-reduction process, GO:0008152||metabolic process, GO:0016020||membrane, GO:0016021||integral component of membrane, GO:0016491||oxidoreductase activity, GO:0055114||oxidation-reduction process, GO:0008152||metabolic process, GO:0016020||membrane, GO:0016021||integral component of membrane, GO:0016491||oxidor…
TR92755_c0_g1	gi|672378446|gb|KFG80684.1|-NR- hypothetical protein MANI_017946 [Metarhizium anisopliae](1e-45-230)	A0A086NHR6~Uncharacterized protein	New_kegg_NA	GO_NA
TR202221_c1_g1	gi|159472146|ref|XP_001694212.1|-NR- predicted protein [Chlamydomonas reinhardtii](8e-17-229) gi|159472146|ref|XP_001694212.1|-NR- predicted protein [Chlamydomonas reinhardtii](9e-17-229) gi|159472146|ref|XP_001694212.1|-NR- predicted protein [Chlamydomonas reinhardtii](7e-17-229) gi|159472146|ref|XP_001694212.1|-NR- predicted protein [Chlamydomonas reinhardtii](9e-17-229)	A8IZ05~Predicted protein A8IZ05~Predicted protein A8IZ05~Predicted protein A8IZ05~Predicted protein	New_kegg_NA New_kegg_NA New_kegg_NA New_kegg_NA	GO_NA
TR202911_c0_g1	gi|902156874|gb|KNA06045.1|-NR- hypothetical protein SOVF_184110 [Spinacia oleracea](1e-175-309) gi|758350755|dbj|GAN07089.1|-NR- 26S proteasome non-ATPase regulatory subunit 14-like [Mucor ambiguus](2e-173-327)	A0A0K9QFM0~Uncharacterized protein A0A0C9MI94~26S proteasome non-ATPase regulatory subunit 14-like	K03030#Proteasome [PATH:ko03050]::PSMD14, RPN11, POH1; 26S proteasome regulatory subunit N11*Epstein-Barr virus infection [PATH:ko05169]::PSMD14, RPN11, POH1; 26S proteasome regulatory subunit N11* K03030#Proteasome [PATH:ko03050]::PSMD14, RPN11, POH1; 26S proteasome regulatory subunit N11*Epstein-Barr virus infection [PATH:ko05169]::PSMD14, RPN11, POH1; 26S proteasome regulatory subunit N11*	GO:0000502||proteasome complex, GO:0000502||proteasome complex, GO:0000502||proteasome complex, GO:0000502||proteasome complex, GO:0000502||proteasome complex, GO:0000502||proteasome complex
TR271361_c0_g2	gi|818166624|gb|KKP06052.1|-NR- hypothetical protein THAR02_01833 [Trichoderma harzianum](0.0-364)	A0A0G0A196~Uncharacterized protein	K17742#	GO:0008152||metabolic process, GO:0016491||oxidoreductase activity, GO:0055114||oxidation-reduction process, GO:0008152||metabolic process, GO:0016491||oxidoreductase activity, GO:0055114||oxidation-reduction process, GO:0008152||metabolic process, GO:0016491||oxidoreductase activity, GO:0055114||oxidation-reduction process, GO:0008152||metabolic process, GO:0016491||oxidoreductase activity, GO:0…
TR8432_c0_g1	gi|827765018|gb|KLO19600.1|-NR- hypothetical protein SCHPADRAFT_992568 [Schizopora paradoxa](8e-14-1671)	A0A0H2S5R2~Uncharacterized protein	K07649#Two-component system [PATH:ko02020]::tctE; two-component system, OmpR family, sensor histidine kinase TctE [EC:2.7.13.3]*	GO:0000155||phosphorelay sensor kinase activity, GO:0000160||phosphorelay signal transduction system, GO:0000166||nucleotide binding, GO:0004871||signal transducer activity, GO:0005524||ATP binding, GO:0005622||intracellular, GO:0007165||signal transduction, GO:0016020||membrane, GO:0016021||integral component of membrane, GO:0016301||kinase activity, GO:0016310||phosphorylation, GO:0016740||tran…
TR191137_c0_g1	gi|747105192|ref|XP_011100866.1|-NR- PREDICTED: LOW QUALITY PROTEIN: uncharacterized protein LOC105178978 [Sesamum indicum](8e-29-1759)	No_uniprot_assigned~NA	K07497#,K16489#	GO:0000166||nucleotide binding, GO:0000943||retrotransposon nucleocapsid, GO:0003676||nucleic acid binding, GO:0003677||DNA binding, GO:0003723||RNA binding, GO:0003824||catalytic activity, GO:0003887||DNA-directed DNA polymerase activity, GO:0003964||RNA-directed DNA polymerase activity, GO:0004190||aspartic-type endopeptidase activity, GO:0004518||nuclease activity, GO:0004519||endonuclease act…
TR265519_c0_g1	gi|719991932|ref|XP_010253407.1|-NR- PREDICTED: golgin candidate 6 [Nelumbo nucifera](7e-79-917)	No_uniprot_assigned~NA	New_kegg_NA	GO_NA
TR21413_c0_g3	gi|695375132|ref|XP_009515467.1|-NR- hypothetical protein PHYSODRAFT_284211 [Phytophthora sojae](1e-65-190)	G4YKA8~Putative uncharacterized protein	K02880#Ribosome [PATH:ko03010]::RP-L17e, RPL17; large subunit ribosomal protein L17e*	GO:0003735||structural constituent of ribosome, GO:0005622||intracellular, GO:0005840||ribosome, GO:0006412||translation, GO:0015934||large ribosomal subunit, GO:0030529||intracellular ribonucleoprotein complex, GO:0003735||structural constituent of ribosome, GO:0005622||intracellular, GO:0005840||ribosome, GO:0006412||translation, GO:0015934||large ribosomal subunit, GO:0030529||intracellular ri…
TR252294_c0_g1	gi|922566130|ref|XP_013611341.1|-NR- PREDICTED: GDP-mannose transporter GONST4-like [Brassica oleracea var. oleracea](2e-18-345)	A0A0D3EDW2~Uncharacterized protein	K15281#,K15356#	GO:0016020||membrane, GO:0016021||integral component of membrane, GO:0016020||membrane, GO:0016021||integral component of membrane, GO:0016020||membrane, GO:0016021||integral component of membrane, GO:0002578||negative regulation of antigen processing and presentation, GO:0005338||nucleotide-sugar transmembrane transporter activity, GO:0005458||GDP-mannose transmembrane transporter activity, GO:0…
TR150669_c0_g1	gi|920635242|gb|KOM17404.1|-NR- hypothetical protein XA68_7344 [Ophiocordyceps unilateralis](2e-72-248)	A0A0L9SI07~Uncharacterized protein	New_kegg_NA	GO_NA
TR127568_c0_g1	gi|695389561|ref|XP_009519470.1|-NR- hypothetical protein PHYSODRAFT_253106 [Phytophthora sojae](3e-91-883)	G4YSR0~Putative uncharacterized protein	New_kegg_NA	GO_NA
TR269720_c0_g1	gi|673038200|ref|XP_008873061.1|-NR- hypothetical protein H310_08914 [Aphanomyces invadans](2e-99-308)	A0A024TX22~Uncharacterized protein	K14820#	GO:0000027||ribosomal large subunit assembly, GO:0003723||RNA binding, GO:0005730||nucleolus, GO:0000027||ribosomal large subunit assembly, GO:0003723||RNA binding, GO:0005096||GTPase activator activity, GO:0005730||nucleolus, GO:0043547||positive regulation of GTPase activity, GO:0005096||GTPase activator activity, GO:0043547||positive regulation of GTPase activity
TR17254_c0_g1	gi|802688815|ref|XP_012082763.1|-NR- PREDICTED: NADH dehydrogenase [ubiquinone] iron-sulfur protein 5-B-like [Jatropha curcas](9e-11-83)	A0A067JZD5~Uncharacterized protein	K03938#Oxidative phosphorylation [PATH:ko00190]::NDUFS5; NADH dehydrogenase (ubiquinone) Fe-S protein 5*Alzheimer's disease [PATH:ko05010]::NDUFS5; NADH dehydrogenase (ubiquinone) Fe-S protein 5*Parkinson's disease [PATH:ko05012]::NDUFS5; NADH dehydrogenase (ubiquinone) Fe-S protein 5*Huntington's disease [PATH:ko05016]::NDUFS5; NADH dehydrogenase (ubiquinone) Fe-S protein 5*Non-alcoholic fatty l…	GO_NA
TR207725_c1_g3	gi|153917328|dbj|BAF74362.1|-NR- pro-pol protein, partial [Lentinula edodes](4e-12-1274)	A7BIS0~Pro-pol protein (Fragment)	New_kegg_NA	GO_NA
TR219313_c0_g1	gi|924116649|emb|CUA75413.1|-NR- Actin-related protein 2/3 complex subunit 4 [Rhizoctonia solani](2e-88-179)	No_uniprot_assigned~NA	K05755#Regulation of actin cytoskeleton [PATH:ko04810]::ARPC4; actin related protein 2/3 complex, subunit 4*Fc gamma R-mediated phagocytosis [PATH:ko04666]::ARPC4; actin related protein 2/3 complex, subunit 4*Pathogenic Escherichia coli infection [PATH:ko05130]::ARPC4; actin related protein 2/3 complex, subunit 4*Salmonella infection [PATH:ko05132]::ARPC4; actin related protein 2/3 complex, subun…	GO:0003779||actin binding, GO:0005737||cytoplasm, GO:0005856||cytoskeleton, GO:0005885||Arp2/3 protein complex, GO:0015629||actin cytoskeleton, GO:0030041||actin filament polymerization, GO:0034314||Arp2/3 complex-mediated actin nucleation, GO:0003779||actin binding, GO:0005737||cytoplasm, GO:0005856||cytoskeleton, GO:0005885||Arp2/3 protein complex, GO:0015629||actin cytoskeleton, GO:0030041||ac…
TR261387_c0_g41	gi|915598405|ref|WP_050858121.1|-NR- hypothetical protein [Aeromonas salmonicida](5e-16-68)	No_uniprot_assigned~NA	New_kegg_NA	GO_NA
TR42921_c0_g1	gi|168068433|ref|XP_001786071.1|-NR- predicted protein [Physcomitrella patens](4e-79-284)	A9U5D6~Predicted protein (Fragment)	K06627#Cell cycle [PATH:ko04110]::CCNA; cyclin A*Progesterone-mediated oocyte maturation [PATH:ko04914]::CCNA; cyclin A*Viral carcinogenesis [PATH:ko05203]::CCNA; cyclin A*Hepatitis B [PATH:ko05161]::CCNA; cyclin A*Hepatitis C [PATH:ko05160]::CCNA; cyclin A*Epstein-Barr virus infection [PATH:ko05169]::CCNA; cyclin A*	GO:0005634||nucleus, GO:0005634||nucleus, GO:0005634||nucleus, GO:0005634||nucleus, GO:0005634||nucleus
TR209003_c0_g1	gi|159466840|ref|XP_001691606.1|-NR- predicted protein [Chlamydomonas reinhardtii](7e-23-223)	A8IQG4~Predicted protein	K07034#	GO:0016020||membrane, GO:0016021||integral component of membrane, GO:0016020||membrane, GO:0016021||integral component of membrane, GO:0016020||membrane, GO:0016021||integral component of membrane, GO:0016020||membrane, GO:0016021||integral component of membrane, GO:0016020||membrane, GO:0016021||integral component of membrane
TR247622_c0_g1	gi|673024260|ref|XP_008866091.1|-NR- ATP-dependent protease La, variant 1 [Aphanomyces invadans](1e-51-932)	A0A024UEL4~Lon protease homolog (EC 3.4.21.-)	K08675#	GO:0000166||nucleotide binding, GO:0004176||ATP-dependent peptidase activity, GO:0004252||serine-type endopeptidase activity, GO:0005524||ATP binding, GO:0006508||proteolysis, GO:0006515||misfolded or incompletely synthesized protein catabolic process, GO:0008233||peptidase activity, GO:0008236||serine-type peptidase activity, GO:0016787||hydrolase activity, GO:0030163||protein catabolic process,…
TR141382_c0_g1	gi|936411704|gb|KPM40266.1|-NR- hypothetical protein AK830_g6288 [Neonectria ditissima](2e-157-352)	No_uniprot_assigned~NA	K07119#	GO:0008270||zinc ion binding, GO:0016491||oxidoreductase activity, GO:0055114||oxidation-reduction process, GO:0008270||zinc ion binding, GO:0016491||oxidoreductase activity, GO:0055114||oxidation-reduction process, GO:0008270||zinc ion binding, GO:0016491||oxidoreductase activity, GO:0055114||oxidation-reduction process, GO:0005634||nucleus, GO:0005829||cytosol, GO:0008270||zinc ion binding, GO:…
TR259606_c0_g1	gi|923921172|ref|XP_013729833.1|-NR- PREDICTED: uncharacterized protein At5g02240 [Brassica napus](2e-52-253)	No_uniprot_assigned~NA	K00356#Oxidative phosphorylation [PATH:ko00190]::E1.6.99.3; NADH dehydrogenase [EC:1.6.99.3]*	GO:0003824||catalytic activity, GO:0008152||metabolic process, GO:0050662||coenzyme binding, GO:0003824||catalytic activity, GO:0008152||metabolic process, GO:0050662||coenzyme binding, GO:0003824||catalytic activity, GO:0008152||metabolic process, GO:0050662||coenzyme binding, GO:0003824||catalytic activity, GO:0003954||NADH dehydrogenase activity, GO:0050662||coenzyme binding, GO:0055114||oxida…
TR25467_c0_g2	gi|901667572|emb|CQB89593.1|-NR- Arabinose transporter [Chlamydia trachomatis](3e-45-327)	No_uniprot_assigned~NA	K08138#,K08139#Meiosis - yeast [PATH:ko04113]::HXT; MFS transporter, SP family, sugar:H+ symporter*	GO:0005215||transporter activity, GO:0006810||transport, GO:0016020||membrane, GO:0016021||integral component of membrane, GO:0022857||transmembrane transporter activity, GO:0022891||substrate-specific transmembrane transporter activity, GO:0055085||transmembrane transport, GO:0005215||transporter activity, GO:0006810||transport, GO:0016020||membrane, GO:0016021||integral component of membrane, G…
TR222854_c0_g1	gi|736833130|ref|WP_034834482.1|-NR- hypothetical protein [Endozoicomonas numazuensis](1e-37-470)	No_uniprot_assigned~NA	K13289#Lysosome [PATH:ko04142]::CTSA; cathepsin A (carboxypeptidase C) [EC:3.4.16.5]*Renin-angiotensin system [PATH:ko04614]::CTSA; cathepsin A (carboxypeptidase C) [EC:3.4.16.5]*	GO:0004180||carboxypeptidase activity, GO:0004185||serine-type carboxypeptidase activity, GO:0006508||proteolysis, GO:0008233||peptidase activity, GO:0016787||hydrolase activity, GO:0051603||proteolysis involved in cellular protein catabolic process, GO:0004180||carboxypeptidase activity, GO:0004185||serine-type carboxypeptidase activity, GO:0006508||proteolysis, GO:0008233||peptidase activity, G…
TR131253_c0_g1	gi|823147520|ref|XP_012473673.1|-NR- PREDICTED: nitrate reductase [NADH]-like [Gossypium raimondii](4e-13-884)	A0A0D2MUI7~Nitrate reductase	K10534#Nitrogen metabolism [PATH:ko00910]::NR; nitrate reductase (NAD(P)H) [EC:1.7.1.1 1.7.1.2 1.7.1.3]*	GO:0006809||nitric oxide biosynthetic process, GO:0016491||oxidoreductase activity, GO:0020037||heme binding, GO:0030151||molybdenum ion binding, GO:0042128||nitrate assimilation, GO:0043546||molybdopterin cofactor binding, GO:0046872||metal ion binding, GO:0050464||nitrate reductase (NADPH) activity, GO:0055114||oxidation-reduction process, GO:0016491||oxidoreductase activity, GO:0020037||heme b…
TR127267_c0_g1	gi|763154905|ref|WP_044034563.1|-NR- RNA-binding protein, partial [Microcystis aeruginosa](4e-11-99)	No_uniprot_assigned~NA	K14787#	GO:0000166||nucleotide binding, GO:0003676||nucleic acid binding, GO:0000166||nucleotide binding, GO:0003676||nucleic acid binding, GO:0000166||nucleotide binding, GO:0003676||nucleic acid binding, GO:0000166||nucleotide binding, GO:0003676||nucleic acid binding, GO:0000166||nucleotide binding, GO:0003676||nucleic acid binding
TR213115_c0_g1	gi|938806524|gb|KPS83526.1|-NR- elongation factor Tu, partial [Serratia marcescens subsp. marcescens](1e-64-133)	No_uniprot_assigned~NA	K02358#Plant-pathogen interaction [PATH:ko04626]::tuf, TUFM; elongation factor Tu*	GO:0000166||nucleotide binding, GO:0003746||translation elongation factor activity, GO:0003924||GTPase activity, GO:0005525||GTP binding, GO:0005622||intracellular, GO:0005737||cytoplasm, GO:0006412||translation, GO:0006414||translational elongation, GO:0016787||hydrolase activity, GO:0000166||nucleotide binding, GO:0003746||translation elongation factor activity, GO:0003924||GTPase activity, GO:…
TR25783_c0_g1	gi|568051459|gb|ETM48364.1|-NR- hypothetical protein L914_07087 [Phytophthora parasitica](1e-174-479)	W2NL14~Glutamine synthetase (EC 6.3.1.2)	K01915#Biosynthesis of amino acids [PATH:ko01230]::glnA; glutamine synthetase [EC:6.3.1.2]*Glyoxylate and dicarboxylate metabolism [PATH:ko00630]::glnA; glutamine synthetase [EC:6.3.1.2]*Nitrogen metabolism [PATH:ko00910]::glnA; glutamine synthetase [EC:6.3.1.2]*Alanine, aspartate and glutamate metabolism [PATH:ko00250]::glnA; glutamine synthetase [EC:6.3.1.2]*Arginine and proline metabolism [PAT…	GO:0000166||nucleotide binding, GO:0003824||catalytic activity, GO:0004356||glutamate-ammonia ligase activity, GO:0005524||ATP binding, GO:0005634||nucleus, GO:0005829||cytosol, GO:0006542||glutamine biosynthetic process, GO:0006807||nitrogen compound metabolic process, GO:0006995||cellular response to nitrogen starvation, GO:0016874||ligase activity, GO:0019676||ammonia assimilation cycle, GO:00…
TR40725_c0_g1	gi|750561285|ref|WP_040843154.1|-NR- ubiquinol-cytochrome C reductase [Nitrospirillum amazonense](2e-45-190)	No_uniprot_assigned~NA	K00411#Oxidative phosphorylation [PATH:ko00190]::UQCRFS1, RIP1, petA; ubiquinol-cytochrome c reductase iron-sulfur subunit [EC:1.10.2.2]*Two-component system [PATH:ko02020]::UQCRFS1, RIP1, petA; ubiquinol-cytochrome c reductase iron-sulfur subunit [EC:1.10.2.2]*Cardiac muscle contraction [PATH:ko04260]::UQCRFS1, RIP1, petA; ubiquinol-cytochrome c reductase iron-sulfur subunit [EC:1.10.2.2]*Alzhei…	GO:0005739||mitochondrion, GO:0005743||mitochondrial inner membrane, GO:0008121||ubiquinol-cytochrome-c reductase activity, GO:0016020||membrane, GO:0016491||oxidoreductase activity, GO:0016679||oxidoreductase activity, acting on diphenols and related substances as donors, GO:0046872||metal ion binding, GO:0051536||iron-sulfur cluster binding, GO:0051537||2 iron, 2 sulfur cluster binding, GO:0055…
TR205472_c0_g2	gi|931418241|gb|KPK04839.1|-NR- nitric oxide synthase [Betaproteobacteria bacterium SG8_39](2e-11-156)	No_uniprot_assigned~NA	K00327#	GO:0003958||NADPH-hemoprotein reductase activity, GO:0005506||iron ion binding, GO:0010181||FMN binding, GO:0016491||oxidoreductase activity, GO:0055114||oxidation-reduction process, GO:0003958||NADPH-hemoprotein reductase activity, GO:0005506||iron ion binding, GO:0010181||FMN binding, GO:0016491||oxidoreductase activity, GO:0055114||oxidation-reduction process, GO:0005506||iron ion binding, GO:…
TR147926_c0_g1	gi|643747597|ref|WP_025255420.1|-NR- hypothetical protein [Alteromonas sp. ALT199](1e-18-183)	No_uniprot_assigned~NA	New_kegg_NA	GO_NA
TR192170_c0_g1	gi|357445913|ref|XP_003593234.1|-NR- 2-oxoglutarate/malate translocator [Medicago truncatula](3e-85-567)	G7IPL2~2-oxoglutarate/malate translocator (Uncharacterized protein)	K03319#	GO:0005215||transporter activity, GO:0006814||sodium ion transport, GO:0015131||oxaloacetate transmembrane transporter activity, GO:0015140||malate transmembrane transporter activity, GO:0015729||oxaloacetate transport, GO:0016020||membrane, GO:0016021||integral component of membrane, GO:0055085||transmembrane transport, GO:0071423||malate transmembrane transport, GO:1902356||oxaloacetate(2-) tra…
TR194105_c0_g1	gi|585109175|gb|EWM27005.1|-NR- propionyl- alpha subunit [Nannochloropsis gaditana](0.0-785)	W7TIZ8~Propionyl-alpha subunit	K01965#Carbon metabolism [PATH:ko01200]::PCCA, pccA; propionyl-CoA carboxylase alpha chain [EC:6.4.1.3]*Glyoxylate and dicarboxylate metabolism [PATH:ko00630]::PCCA, pccA; propionyl-CoA carboxylase alpha chain [EC:6.4.1.3]*Propanoate metabolism [PATH:ko00640]::PCCA, pccA; propionyl-CoA carboxylase alpha chain [EC:6.4.1.3]*Carbon fixation pathways in prokaryotes [PATH:ko00720]::PCCA, pccA; propion…	GO:0003824||catalytic activity, GO:0004075||biotin carboxylase activity, GO:0005524||ATP binding, GO:0008152||metabolic process, GO:0046872||metal ion binding, GO:0003824||catalytic activity, GO:0004075||biotin carboxylase activity, GO:0004658||propionyl-CoA carboxylase activity, GO:0005524||ATP binding, GO:0008152||metabolic process, GO:0016874||ligase activity, GO:0046872||metal ion binding, GO…
TR195352_c0_g1	gi|743867734|ref|XP_010905384.1|-NR- PREDICTED: protein GUCD1 isoform X1 [Elaeis guineensis](4e-56-261) gi|300245060|gb|ADJ94125.1|-NR- guanylyl cyclase [Hippeastrum hybrid cultivar](5e-52-256) gi|743867734|ref|XP_010905384.1|-NR- PREDICTED: protein GUCD1 isoform X1 [Elaeis guineensis](3e-57-261) gi|743867734|ref|XP_010905384.1|-NR- PREDICTED: protein GUCD1 isoform X1 [Elaeis guineensis](4e-56-26…	No_uniprot_assigned~NA D9MWM6~Guanylyl cyclase No_uniprot_assigned~NA No_uniprot_assigned~NA No_uniprot_assigned~NA	New_kegg_NA New_kegg_NA New_kegg_NA New_kegg_NA New_kegg_NA	GO_NA
TR146796_c0_g1	gi|747084461|ref|XP_011089642.1|-NR- PREDICTED: peptidyl-prolyl cis-trans isomerase FKBP62 [Sesamum indicum](4e-34-573)	No_uniprot_assigned~NA	K01802#	GO:0000413||protein peptidyl-prolyl isomerization, GO:0003755||peptidyl-prolyl cis-trans isomerase activity, GO:0006457||protein folding, GO:0008152||metabolic process, GO:0016853||isomerase activity, GO:0000413||protein peptidyl-prolyl isomerization, GO:0003755||peptidyl-prolyl cis-trans isomerase activity, GO:0006457||protein folding, GO:0008152||metabolic process, GO:0016853||isomerase activit…
TR277797_c0_g1	gi|661892170|emb|CDP04396.1|-NR- unnamed protein product [Coffea canephora](1e-106-549)	A0A068U7B4~Uncharacterized protein	K13412#Plant-pathogen interaction [PATH:ko04626]::CPK; calcium-dependent protein kinase [EC:2.7.11.1]*Toxoplasmosis [PATH:ko05145]::CPK; calcium-dependent protein kinase [EC:2.7.11.1]*	GO:0000166||nucleotide binding, GO:0004672||protein kinase activity, GO:0005509||calcium ion binding, GO:0005524||ATP binding, GO:0006468||protein phosphorylation, GO:0016301||kinase activity, GO:0016310||phosphorylation, GO:0000166||nucleotide binding, GO:0004672||protein kinase activity, GO:0005509||calcium ion binding, GO:0005524||ATP binding, GO:0006468||protein phosphorylation, GO:0000166||n…
TR251485_c0_g1	gi|763739895|gb|KJB07394.1|-NR- hypothetical protein B456_001G019900 [Gossypium raimondii](2e-42-278)	A0A0D2PKL9~Uncharacterized protein	K02221#	GO:0016020||membrane, GO:0016020||membrane, GO:0016020||membrane, GO:0016020||membrane, GO:0016020||membrane
TR215186_c0_g1	gi|552846686|ref|XP_005851674.1|-NR- hypothetical protein CHLNCDRAFT_132916 [Chlorella variabilis](9e-33-220)	E1Z1Y0~Putative uncharacterized protein	K01933#Purine metabolism [PATH:ko00230]::purM; phosphoribosylformylglycinamidine cyclo-ligase [EC:6.3.3.1]*,K11175#Purine metabolism [PATH:ko00230]::purN; phosphoribosylglycinamide formyltransferase 1 [EC:2.1.2.2]*One carbon pool by folate [PATH:ko00670]::purN; phosphoribosylglycinamide formyltransferase 1 [EC:2.1.2.2]*	GO:0004644||phosphoribosylglycinamide formyltransferase activity, GO:0006164||purine nucleotide biosynthetic process, GO:0006189||'de novo' IMP biosynthetic process, GO:0009058||biosynthetic process, GO:0016740||transferase activity, GO:0016742||hydroxymethyl-, formyl- and related transferase activity, GO:0004644||phosphoribosylglycinamide formyltransferase activity, GO:0006164||purine nucleotide…
TR127597_c0_g1	gi|225432538|ref|XP_002280487.1|-NR- PREDICTED: dual specificity protein phosphatase 1 [Vitis vinifera](3e-23-173)	D7T6R6~Putative uncharacterized protein	K05766#Regulation of actin cytoskeleton [PATH:ko04810]::SSH; slingshot*	GO:0003677||DNA binding, GO:0004725||protein tyrosine phosphatase activity, GO:0006470||protein dephosphorylation, GO:0008138||protein tyrosine/serine/threonine phosphatase activity, GO:0016311||dephosphorylation, GO:0016787||hydrolase activity, GO:0016791||phosphatase activity, GO:0035335||peptidyl-tyrosine dephosphorylation, GO:0003677||DNA binding, GO:0004725||protein tyrosine phosphatase acti…
TR6173_c0_g3	gi|655041535|ref|WP_028490246.1|-NR- hypothetical protein [Thiothrix lacustris](2e-26-173)	No_uniprot_assigned~NA	K06689#Protein processing in endoplasmic reticulum [PATH:ko04141]::UBE2D_E, UBC4, UBC5; ubiquitin-conjugating enzyme E2 D/E [EC:6.3.2.19]*Ubiquitin mediated proteolysis [PATH:ko04120]::UBE2D_E, UBC4, UBC5; ubiquitin-conjugating enzyme E2 D/E [EC:6.3.2.19]*	GO:0000166||nucleotide binding, GO:0005524||ATP binding, GO:0000166||nucleotide binding, GO:0005524||ATP binding, GO:0000166||nucleotide binding, GO:0005524||ATP binding, GO:0000166||nucleotide binding, GO:0005524||ATP binding, GO:0000166||nucleotide binding, GO:0005524||ATP binding
TR220505_c0_g3	gi|775447217|emb|CFX25179.1|-NR- Radical SAM domain protein (fragment) [Candidatus Filomicrobium marinum](1e-89-314)	A0A0D6JF90~Radical SAM domain protein	K01090#	GO:0004721||phosphoprotein phosphatase activity, GO:0006470||protein dephosphorylation, GO:0008152||metabolic process, GO:0016787||hydrolase activity, GO:0004721||phosphoprotein phosphatase activity, GO:0006470||protein dephosphorylation, GO:0008152||metabolic process, GO:0016787||hydrolase activity
TR253907_c0_g1	gi|914752710|gb|AKV98714.1|-NR- hypothetical protein ACP86_09795 [Marinobacter sp. CP1](4e-121-177)	A0A0K1UGL4~Uncharacterized protein	New_kegg_NA	GO_NA
TR208613_c0_g1	gi|255077513|ref|XP_002502394.1|-NR- DNA glycosylase [Micromonas sp. RCC299](2e-114-447)	C1E5L2~DNA glycosylase (EC 4.2.99.18)	K05522#Base excision repair [PATH:ko03410]::nei; endonuclease VIII [EC:3.2.2.- 4.2.99.18]*	GO:0003676||nucleic acid binding, GO:0003677||DNA binding, GO:0003684||damaged DNA binding, GO:0003824||catalytic activity, GO:0003906||DNA-(apurinic or apyrimidinic site) lyase activity, GO:0006281||DNA repair, GO:0006284||base-excision repair, GO:0006289||nucleotide-excision repair, GO:0006974||cellular response to DNA damage stimulus, GO:0008152||metabolic process, GO:0008270||zinc ion binding…
TR190466_c0_g1	gi|728829362|gb|KHG08805.1|-NR- hypothetical protein F383_13118 [Gossypium arboreum](3e-51-222) gi|728829362|gb|KHG08805.1|-NR- hypothetical protein F383_13118 [Gossypium arboreum](7e-41-222)	A0A0B0N7R5~Uncharacterized protein A0A0B0N7R5~Uncharacterized protein	K08825#,K17804# K08825#,K17804#	GO:0004672||protein kinase activity, GO:0004672||protein kinase activity, GO:0004674||protein serine/threonine kinase activity, GO:0004674||protein serine/threonine kinase activity, GO:0005524||ATP binding, GO:0005524||ATP binding, GO:0006468||protein phosphorylation, GO:0006468||protein phosphorylation, GO:0016301||kinase activity, GO:0016301||kinase activity, GO:0016310||phosphorylation, GO:001…
TR215222_c0_g1	gi|729184121|emb|CEJ89975.1|-NR- hypothetical protein VHEMI05789 [Torrubiella hemipterigena](3e-149-379)	No_uniprot_assigned~NA	K00344#	GO:0005634||nucleus, GO:0005829||cytosol, GO:0008270||zinc ion binding, GO:0016491||oxidoreductase activity, GO:0055114||oxidation-reduction process, GO:0003960||NADPH:quinone reductase activity, GO:0005634||nucleus, GO:0005737||cytoplasm, GO:0005829||cytosol, GO:0008270||zinc ion binding, GO:0016491||oxidoreductase activity, GO:0017091||AU-rich element binding, GO:0032440||2-alkenal reductase [N…
TR237253_c0_g1	gi|939402229|emb|CEH11723.1|-NR- succinate dehydrogenase [Ceraceosorus bombacis](0.0-658)	No_uniprot_assigned~NA	K00239#Carbon metabolism [PATH:ko01200]::sdhA; succinate dehydrogenase flavoprotein subunit [EC:1.3.99.1]*Citrate cycle (TCA cycle) [PATH:ko00020]::sdhA; succinate dehydrogenase flavoprotein subunit [EC:1.3.99.1]*Butanoate metabolism [PATH:ko00650]::sdhA; succinate dehydrogenase flavoprotein subunit [EC:1.3.99.1]*Oxidative phosphorylation [PATH:ko00190]::sdhA; succinate dehydrogenase flavoprotein…	GO:0005886||plasma membrane, GO:0006099||tricarboxylic acid cycle, GO:0008177||succinate dehydrogenase (ubiquinone) activity, GO:0016020||membrane, GO:0016491||oxidoreductase activity, GO:0016627||oxidoreductase activity, acting on the CH-CH group of donors, GO:0022900||electron transport chain, GO:0050660||flavin adenine dinucleotide binding, GO:0055114||oxidation-reduction process, GO:0005886||…
TR262943_c0_g1	gi|697104895|ref|XP_009606254.1|-NR- PREDICTED: small nuclear ribonucleoprotein E-like [Nicotiana tomentosiformis](8e-32-88)	No_uniprot_assigned~NA	K11097#Spliceosome [PATH:ko03040]::SNRPE, SME; small nuclear ribonucleoprotein E*	GO:0000387||spliceosomal snRNP assembly, GO:0000398||mRNA splicing, via spliceosome, GO:0005681||spliceosomal complex, GO:0005682||U5 snRNP, GO:0005685||U1 snRNP, GO:0005686||U2 snRNP, GO:0005687||U4 snRNP, GO:0046540||U4/U6 x U5 tri-snRNP complex, GO:0071011||precatalytic spliceosome, GO:0000387||spliceosomal snRNP assembly, GO:0000398||mRNA splicing, via spliceosome, GO:0005681||spliceosomal co…
TR265811_c0_g1	gi|302828818|ref|XP_002945976.1|-NR- hypothetical protein VOLCADRAFT_78588 [Volvox carteri f. nagariensis](4e-47-95)	D8TGW5~Putative uncharacterized protein	K12832#Spliceosome [PATH:ko03040]::SF3B5, SF3B10; splicing factor 3B subunit 5*	GO:0000398||mRNA splicing, via spliceosome, GO:0005686||U2 snRNP, GO:0005689||U12-type spliceosomal complex, GO:0071011||precatalytic spliceosome
TR187679_c0_g2	gi|380293444|gb|AFD50369.1|-NR- 1-deoxy-D-xylulose-5-phosphate reductoisomerase, partial [Origanum vulgare](3e-26-106)	H8ZW44~1-deoxy-D-xylulose-5-phosphate reductoisomerase (Fragment)	K00099#Terpenoid backbone biosynthesis [PATH:ko00900]::dxr; 1-deoxy-D-xylulose-5-phosphate reductoisomerase [EC:1.1.1.267]*	GO:0008299||isoprenoid biosynthetic process, GO:0030145||manganese ion binding, GO:0030604||1-deoxy-D-xylulose-5-phosphate reductoisomerase activity, GO:0046872||metal ion binding, GO:0051484||isopentenyl diphosphate biosynthetic process, methylerythritol 4-phosphate pathway involved in terpenoid biosynthetic process, GO:0055114||oxidation-reduction process, GO:0070402||NADPH binding, GO:0008299|…
TR242257_c0_g1	gi|302817832|ref|XP_002990591.1|-NR- hypothetical protein SELMODRAFT_185410 [Selaginella moellendorffii](2e-63-430)	D8T4R6~Putative uncharacterized protein	New_kegg_NA	GO_NA
TR228020_c0_g1	gi|831329385|gb|KLT39013.1|-NR- cornichon [Trichosporon oleaginosus](2e-23-137)	A0A0J0XD93~Cornichon	New_kegg_NA	GO_NA
TR225838_c0_g1	gi|552820220|ref|XP_005845560.1|-NR- hypothetical protein CHLNCDRAFT_136720 [Chlorella variabilis](1e-48-466)	E1ZKX7~Putative uncharacterized protein	New_kegg_NA	GO_NA
TR193769_c0_g1	gi|397575838|gb|EJK49915.1|-NR- hypothetical protein THAOC_31157 [Thalassiosira oceanica](2e-17-300)	K0R9U4~Uncharacterized protein	K02326#Purine metabolism [PATH:ko00230]::POLE3; DNA polymerase epsilon subunit 3 [EC:2.7.7.7]*Pyrimidine metabolism [PATH:ko00240]::POLE3; DNA polymerase epsilon subunit 3 [EC:2.7.7.7]*DNA replication [PATH:ko03030]::POLE3; DNA polymerase epsilon subunit 3 [EC:2.7.7.7]*Base excision repair [PATH:ko03410]::POLE3; DNA polymerase epsilon subunit 3 [EC:2.7.7.7]*Nucleotide excision repair [PATH:ko0342…	GO:0005634||nucleus, GO:0046982||protein heterodimerization activity, GO:0005634||nucleus, GO:0046982||protein heterodimerization activity, GO:0005634||nucleus, GO:0046982||protein heterodimerization activity, GO:0005634||nucleus, GO:0005671||Ada2/Gcn5/Ada3 transcription activator complex, GO:0008622||epsilon DNA polymerase complex, GO:0043966||histone H3 acetylation, GO:0046982||protein heterodi…
TR97112_c0_g1	gi|917062426|ref|WP_051669138.1|-NR- ABC transporter substrate-binding protein [Marinobacter sp. AK21](3e-127-263)	A0A072MZJ1~Extracellular solute-binding protein, family 3	K02030#,K12574#RNA degradation [PATH:ko03018]::rnj; ribonuclease J [EC:3.1.-.-]*	GO:0003723||RNA binding, GO:0046872||metal ion binding
TR233564_c1_g2	gi|670444383|ref|XP_008662599.1|-NR- PREDICTED: DNA polymerase theta isoform X2 [Zea mays](4e-61-2148)	No_uniprot_assigned~NA	K02335#Purine metabolism [PATH:ko00230]::DPO1, polA; DNA polymerase I [EC:2.7.7.7]*Pyrimidine metabolism [PATH:ko00240]::DPO1, polA; DNA polymerase I [EC:2.7.7.7]*DNA replication [PATH:ko03030]::DPO1, polA; DNA polymerase I [EC:2.7.7.7]*Base excision repair [PATH:ko03410]::DPO1, polA; DNA polymerase I [EC:2.7.7.7]*Nucleotide excision repair [PATH:ko03420]::DPO1, polA; DNA polymerase I [EC:2.7.7.7…	GO:0003676||nucleic acid binding, GO:0003677||DNA binding, GO:0003824||catalytic activity, GO:0003887||DNA-directed DNA polymerase activity, GO:0004518||nuclease activity, GO:0006260||DNA replication, GO:0006261||DNA-dependent DNA replication, GO:0016787||hydrolase activity, GO:0071897||DNA biosynthetic process, GO:0090305||nucleic acid phosphodiester bond hydrolysis, GO:0003676||nucleic acid bin…
TR22517_c0_g1	gi|635365743|emb|CCI45912.1|-NR- unnamed protein product [Albugo candida](2e-25-155)	No_uniprot_assigned~NA	New_kegg_NA	GO_NA
TR230295_c0_g2	gi|168028875|ref|XP_001766952.1|-NR- predicted protein [Physcomitrella patens](1e-16-142)	A9SKY3~Predicted protein	K03012#Purine metabolism [PATH:ko00230]::RPB4, POLR2D; DNA-directed RNA polymerase II subunit RPB4*Pyrimidine metabolism [PATH:ko00240]::RPB4, POLR2D; DNA-directed RNA polymerase II subunit RPB4*RNA polymerase [PATH:ko03020]::RPB4, POLR2D; DNA-directed RNA polymerase II subunit RPB4*Huntington's disease [PATH:ko05016]::RPB4, POLR2D; DNA-directed RNA polymerase II subunit RPB4*Epstein-Barr virus i…	GO:0000166||nucleotide binding, GO:0000288||nuclear-transcribed mRNA catabolic process, deadenylation-dependent decay, GO:0000932||cytoplasmic mRNA processing body, GO:0003824||catalytic activity, GO:0003899||DNA-directed RNA polymerase activity, GO:0005665||DNA-directed RNA polymerase II, core complex, GO:0006351||transcription, DNA-templated, GO:0006367||transcription initiation from RNA polyme…
TR232381_c1_g2	gi|659071896|ref|XP_008462467.1|-NR- PREDICTED: pheophorbide a oxygenase, chloroplastic [Cucumis melo](4e-73-545) gi|659071896|ref|XP_008462467.1|-NR- PREDICTED: pheophorbide a oxygenase, chloroplastic [Cucumis melo](2e-73-545)	No_uniprot_assigned~NA No_uniprot_assigned~NA	K13071#Porphyrin and chlorophyll metabolism [PATH:ko00860]::PAO, ACD1; pheophorbide a oxygenase [EC:1.14.12.20]* K13071#Porphyrin and chlorophyll metabolism [PATH:ko00860]::PAO, ACD1; pheophorbide a oxygenase [EC:1.14.12.20]*	GO:0010277||chlorophyllide a oxygenase [overall] activity, GO:0010277||chlorophyllide a oxygenase [overall] activity, GO:0016020||membrane, GO:0016020||membrane, GO:0016021||integral component of membrane, GO:0016021||integral component of membrane, GO:0016491||oxidoreductase activity, GO:0016491||oxidoreductase activity, GO:0046872||metal ion binding, GO:0046872||metal ion binding, GO:0051536||i…
TR41057_c0_g2	gi|754886141|ref|WP_042245218.1|-NR- 50S ribosomal protein L24 [Jejuia pallidilutea](4e-50-103)	A0A090W3T1~50S ribosomal protein L24	K02874#Ribosome [PATH:ko03010]::RP-L14, MRPL14, rplN; large subunit ribosomal protein L14*,K02895#Ribosome [PATH:ko03010]::RP-L24, MRPL24, rplX; large subunit ribosomal protein L24*	GO:0003723||RNA binding, GO:0003735||structural constituent of ribosome, GO:0005622||intracellular, GO:0005840||ribosome, GO:0006412||translation, GO:0019843||rRNA binding, GO:0030529||intracellular ribonucleoprotein complex, GO:0003723||RNA binding, GO:0003735||structural constituent of ribosome, GO:0005622||intracellular, GO:0005840||ribosome, GO:0006412||translation, GO:0019843||rRNA binding, …
TR220555_c0_g2	gi|821316994|ref|YP_009138090.1|-NR- NADH dehydrogenase subunit 2 (mitochondrion) [Lobosphaera incisa](2e-130-529)	A0A0F7DYI2~NADH dehydrogenase subunit 2	K03879#Oxidative phosphorylation [PATH:ko00190]::ND2; NADH-ubiquinone oxidoreductase chain 2 [EC:1.6.5.3]*Parkinson's disease [PATH:ko05012]::ND2; NADH-ubiquinone oxidoreductase chain 2 [EC:1.6.5.3]*	GO:0005739||mitochondrion, GO:0008137||NADH dehydrogenase (ubiquinone) activity, GO:0016020||membrane, GO:0016021||integral component of membrane, GO:0016491||oxidoreductase activity, GO:0042773||ATP synthesis coupled electron transport, GO:0055114||oxidation-reduction process, GO:0005739||mitochondrion, GO:0008137||NADH dehydrogenase (ubiquinone) activity, GO:0016020||membrane, GO:0016021||integ…
TR250265_c0_g5	gi|913770182|emb|CRK32803.1|-NR- hypothetical protein BN1708_005907 [Verticillium longisporum](0.0-615)	No_uniprot_assigned~NA	K06901#	GO:0005215||transporter activity, GO:0005345||purine nucleobase transmembrane transporter activity, GO:0006810||transport, GO:0006863||purine nucleobase transport, GO:0016020||membrane, GO:0016021||integral component of membrane, GO:0055085||transmembrane transport, GO:1904823||purine nucleobase transmembrane transport, GO:0005215||transporter activity, GO:0005345||purine nucleobase transmembrane…
TR242841_c1_g1	gi|829131710|gb|KLP05965.1|-NR- Uncharacterized protein LW94_10017 [Fusarium fujikuroi](1e-12-1086) gi|829131710|gb|KLP05965.1|-NR- Uncharacterized protein LW94_10017 [Fusarium fujikuroi](1e-12-1086)	A0A0I9ZDE0~Uncharacterized protein A0A0I9ZDE0~Uncharacterized protein	K06694#,K08848#,K15504# K06694#,K08848#	GO:0000502||proteasome complex, GO:0000502||proteasome complex, GO:0003674||molecular_function, GO:0005575||cellular_component, GO:0008150||biological_process, GO:0000166||nucleotide binding, GO:0000166||nucleotide binding, GO:0002009||morphogenesis of an epithelium, GO:0002009||morphogenesis of an epithelium, GO:0004672||protein kinase activity, GO:0004672||protein kinase activity, GO:0004674||p…
TR53028_c0_g2	gi|231505|sp|P30173.1|ACT13_SOLTU-NR-ACT13_SOLTU RecName: Full=Actin-101(2e-23-377)	P30173~Actin-101	K05692#Rap1 signaling pathway [PATH:ko04015]::ACTB_G1; actin beta/gamma 1*Hippo signaling pathway [PATH:ko04390]::ACTB_G1; actin beta/gamma 1*Hippo signaling pathway -fly [PATH:ko04391]::ACTB_G1; actin beta/gamma 1*Phagosome [PATH:ko04145]::ACTB_G1; actin beta/gamma 1*Regulation of actin cytoskeleton [PATH:ko04810]::ACTB_G1; actin beta/gamma 1*Focal adhesion [PATH:ko04510]::ACTB_G1; actin beta/ga…	GO:0005869||dynactin complex, GO:0005869||dynactin complex
TR259114_c2_g1	gi|494033069|ref|WP_006975202.1|-NR- acylphosphatase [Plesiocystis pacifica](9e-20-94) gi|494033069|ref|WP_006975202.1|-NR- acylphosphatase [Plesiocystis pacifica](8e-20-94) gi|494033069|ref|WP_006975202.1|-NR- acylphosphatase [Plesiocystis pacifica](8e-20-94)	A6GER2~Acylphosphatase (EC 3.6.1.7) A6GER2~Acylphosphatase (EC 3.6.1.7) A6GER2~Acylphosphatase (EC 3.6.1.7)	K10706# K10706# K10706#	GO:0008152||metabolic process, GO:0016787||hydrolase activity, GO:0004519||endonuclease activity, GO:0090305||nucleic acid phosphodiester bond hydrolysis, GO:0016020||membrane, GO:0016020||membrane, GO:0016020||membrane, GO:0016021||integral component of membrane, GO:0016021||integral component of membrane, GO:0016021||integral component of membrane, GO:0030001||metal ion transport, GO:0030001||m…
TR124577_c0_g1	gi|936412280|gb|KPM40803.1|-NR- hypothetical protein AK830_g5764 [Neonectria ditissima](4e-117-364)	No_uniprot_assigned~NA	New_kegg_NA	GO_NA
TR21893_c0_g1	gi|27528502|emb|CAC86156.1|-NR- putative vacuolar membrane H-ATPase [Lachancea kluyveri](4e-39-91)	Q8J0J5~Putative vacuolar membrane H-ATPase (Fragment)	K02145#Oxidative phosphorylation [PATH:ko00190]::ATPeVA, ATP6A1; V-type H+-transporting ATPase subunit A [EC:3.6.3.14]*Phagosome [PATH:ko04145]::ATPeVA, ATP6A1; V-type H+-transporting ATPase subunit A [EC:3.6.3.14]*Collecting duct acid secretion [PATH:ko04966]::ATPeVA, ATP6A1; V-type H+-transporting ATPase subunit A [EC:3.6.3.14]*Synaptic vesicle cycle [PATH:ko04721]::ATPeVA, ATP6A1; V-type H+-tr…	GO:0005524||ATP binding, GO:0006810||transport, GO:0006811||ion transport, GO:0015991||ATP hydrolysis coupled proton transport, GO:0015992||proton transport, GO:0016820||hydrolase activity, acting on acid anhydrides, catalyzing transmembrane movement of substances, GO:0033178||proton-transporting two-sector ATPase complex, catalytic domain, GO:0033180||proton-transporting V-type ATPase, V1 domain…
TR203657_c0_g1	gi|695348294|gb|AIT18219.1|-NR- TerpC [Mucor circinelloides f. circinelloides](3e-120-420)	A0A097F6Z0~TerpC	K00801#Steroid biosynthesis [PATH:ko00100]::FDFT1; farnesyl-diphosphate farnesyltransferase [EC:2.5.1.21]*Sesquiterpenoid and triterpenoid biosynthesis [PATH:ko00909]::FDFT1; farnesyl-diphosphate farnesyltransferase [EC:2.5.1.21]*	GO:0004310||farnesyl-diphosphate farnesyltransferase activity, GO:0008610||lipid biosynthetic process, GO:0009058||biosynthetic process, GO:0016021||integral component of membrane, GO:0016740||transferase activity, GO:0016765||transferase activity, transferring alkyl or aryl (other than methyl) groups, GO:0004310||farnesyl-diphosphate farnesyltransferase activity, GO:0005783||endoplasmic reticulu…
TR49909_c0_g1	gi|829111585|gb|KLO88053.1|-NR- vesicle-associated membrane protein [Fusarium fujikuroi](1e-123-237)	A0A0I9XXK5~Vesicle-associated membrane protein	K08515#SNARE interactions in vesicular transport [PATH:ko04130]::VAMP7; vesicle-associated membrane protein 7*	GO:0000329||fungal-type vacuole membrane, GO:0005484||SNAP receptor activity, GO:0006810||transport, GO:0006906||vesicle fusion, GO:0016020||membrane, GO:0016021||integral component of membrane, GO:0016192||vesicle-mediated transport, GO:0031201||SNARE complex, GO:0042144||vacuole fusion, non-autophagic, GO:0006810||transport, GO:0016020||membrane, GO:0016021||integral component of membrane, GO:0…
TR205053_c1_g1	gi|255075639|ref|XP_002501494.1|-NR- hypothetical protein MICPUN_108148 [Micromonas sp. RCC299](9e-69-432) gi|255075639|ref|XP_002501494.1|-NR- hypothetical protein MICPUN_108148 [Micromonas sp. RCC299](3e-70-432) gi|255075639|ref|XP_002501494.1|-NR- hypothetical protein MICPUN_108148 [Micromonas sp. RCC299](1e-69-432) gi|943249231|gb|KQH39371.1|-NR- hypothetical protein UC98_08060 [Campylobacter…	C1E4N9~Uncharacterized protein C1E4N9~Uncharacterized protein C1E4N9~Uncharacterized protein No_uniprot_assigned~NA	New_kegg_NA New_kegg_NA New_kegg_NA New_kegg_NA	GO_NA
TR215841_c1_g1	gi|760450473|ref|XP_011402305.1|-NR- Serine/threonine-protein kinase CTR1 [Auxenochlorella protothecoides](7e-47-662)	A0A087SU48~Serine/threonine-protein kinase CTR1	K04417#,K04427#MAPK signaling pathway [PATH:ko04010]::MAP3K7, TAK1; mitogen-activated protein kinase kinase kinase 7 [EC:2.7.11.25]*Wnt signaling pathway [PATH:ko04310]::MAP3K7, TAK1; mitogen-activated protein kinase kinase kinase 7 [EC:2.7.11.25]*NF-kappa B signaling pathway [PATH:ko04064]::MAP3K7, TAK1; mitogen-activated protein kinase kinase kinase 7 [EC:2.7.11.25]*TNF signaling pathway [PATH:…	GO:0004672||protein kinase activity, GO:0004674||protein serine/threonine kinase activity, GO:0005524||ATP binding, GO:0006468||protein phosphorylation, GO:0004672||protein kinase activity, GO:0005524||ATP binding, GO:0006468||protein phosphorylation, GO:0004672||protein kinase activity, GO:0005524||ATP binding, GO:0006468||protein phosphorylation, GO:0016020||membrane, GO:0016021||integral compo…
TR264288_c0_g1	gi|504246679|ref|WP_014433781.1|-NR- MFS transporter [Caldilinea aerophila](8e-12-400)	I0I5L3~Putative major facilitator superfamily transporter	K05820#	GO:0016020||membrane, GO:0016021||integral component of membrane, GO:0016020||membrane, GO:0016021||integral component of membrane, GO:0016020||membrane, GO:0016021||integral component of membrane, GO:0055085||transmembrane transport, GO:0016020||membrane, GO:0016021||integral component of membrane, GO:0016020||membrane, GO:0016021||integral component of membrane
TR196701_c0_g1	gi|495799006|ref|WP_008523585.1|-NR- tyrosine--tRNA ligase [Halorhabdus tiamatea](2e-73-345)	F7PF46~Tyrosine--tRNA ligase (EC 6.1.1.1)	K01866#Aminoacyl-tRNA biosynthesis [PATH:ko00970]::YARS, tyrS; tyrosyl-tRNA synthetase [EC:6.1.1.1]*	GO:0000049||tRNA binding, GO:0000166||nucleotide binding, GO:0003723||RNA binding, GO:0004812||aminoacyl-tRNA ligase activity, GO:0004831||tyrosine-tRNA ligase activity, GO:0005524||ATP binding, GO:0005737||cytoplasm, GO:0006412||translation, GO:0006418||tRNA aminoacylation for protein translation, GO:0006437||tyrosyl-tRNA aminoacylation, GO:0016874||ligase activity, GO:0000049||tRNA binding, GO:…
TR65235_c0_g1	gi|926783376|ref|XP_013900162.1|-NR- 40S ribosomal protein S27-2 [Monoraphidium neglectum](3e-51-86)	A0A0D2JPX4~40S ribosomal protein S27	K02978#Ribosome [PATH:ko03010]::RP-S27e, RPS27; small subunit ribosomal protein S27e*	GO:0000028||ribosomal small subunit assembly, GO:0003735||structural constituent of ribosome, GO:0005622||intracellular, GO:0005840||ribosome, GO:0006412||translation, GO:0022627||cytosolic small ribosomal subunit, GO:0030529||intracellular ribonucleoprotein complex, GO:0046872||metal ion binding, GO:0003735||structural constituent of ribosome, GO:0005622||intracellular, GO:0005840||ribosome, GO:…
TR129291_c0_g1	gi|380475136|emb|CCF45404.1|-NR- hypothetical protein CH063_03593 [Colletotrichum higginsianum](7e-57-139)	No_uniprot_assigned~NA	K11086#Spliceosome [PATH:ko03040]::SNRPB, SMB; small nuclear ribonucleoprotein B and B'*Systemic lupus erythematosus [PATH:ko05322]::SNRPB, SMB; small nuclear ribonucleoprotein B and B'*	GO:0005743||mitochondrial inner membrane, GO:0006850||mitochondrial pyruvate transport, GO:0005743||mitochondrial inner membrane, GO:0006850||mitochondrial pyruvate transport
TR255946_c0_g1	gi|567983829|gb|ETL34213.1|-NR- hypothetical protein L916_13524, partial [Phytophthora parasitica](1e-26-134)	W2KSB0~Uncharacterized protein (Fragment)	New_kegg_NA	GO_NA
TR34009_c0_g1	gi|168023786|ref|XP_001764418.1|-NR- ATP-binding cassette transporter, subfamily I, member 8, ABC component protein PpABCI8 [Physcomitrella patens](4e-118-351)	A9SDL5~ATP-binding cassette transporter, subfamily I, member 8, ABC component protein PpABCI8	K09013#	GO:0000166||nucleotide binding, GO:0005524||ATP binding, GO:0006810||transport, GO:0008152||metabolic process, GO:0016887||ATPase activity, GO:0000166||nucleotide binding, GO:0005215||transporter activity, GO:0005524||ATP binding, GO:0006364||rRNA processing, GO:0006569||tryptophan catabolic process, GO:0006810||transport, GO:0009073||aromatic amino acid family biosynthetic process, GO:0009570||c…
TR1618_c0_g1	gi|936408956|gb|KPM37740.1|-NR- Pre-mRNA-splicing factor cwf17 [Neonectria ditissima](0.0-354)	No_uniprot_assigned~NA	K12857#Spliceosome [PATH:ko03040]::SNRNP40, PRP8BP; Prp8 binding protein*	GO:0005634||nucleus, GO:0005682||U5 snRNP, GO:0045292||mRNA cis splicing, via spliceosome
TR212943_c0_g1	gi|704360252|pdb|3J80|Y-NR-Y Chain Y, Cryoem Structure Of 40s-eif1-eif1a Preinitiation Complex(8e-31-135)	Q6CU44~40S ribosomal protein S24	K02974#Ribosome [PATH:ko03010]::RP-S24e, RPS24; small subunit ribosomal protein S24e*	GO:0000166||nucleotide binding, GO:0003735||structural constituent of ribosome, GO:0005622||intracellular, GO:0005840||ribosome, GO:0006412||translation, GO:0030529||intracellular ribonucleoprotein complex, GO:0000166||nucleotide binding, GO:0000462||maturation of SSU-rRNA from tricistronic rRNA transcript (SSU-rRNA, 5.8S rRNA, LSU-rRNA), GO:0002181||cytoplasmic translation, GO:0003735||structura…
TR132956_c0_g1	gi|566169747|ref|XP_006382840.1|-NR- hypothetical protein POPTR_0005s05950g [Populus trichocarpa](7e-19-244)	U5GGT4~Uncharacterized protein	New_kegg_NA	GO_NA
TR230371_c0_g1	gi|796695047|gb|KJX93843.1|-NR- serine/threonine protein kinase [Zymoseptoria brevis](3e-95-896) gi|727143860|emb|CEG73905.1|-NR- Putative AGC/PDK1 protein kinase [Rhizopus microsporus](1e-98-507) gi|909987061|gb|KNG44696.1|-NR- serine threonine protein kinase [Stemphylium lycopersici](2e-93-888) gi|727143860|emb|CEG73905.1|-NR- Putative AGC/PDK1 protein kinase [Rhizopus microsporus](5e-99-507) g…	A0A0F4G8W6~Serine/threonine protein kinase No_uniprot_assigned~NA A0A0L1HEI6~Serine threonine protein kinase (EC 2.7.11.-) No_uniprot_assigned~NA No_uniprot_assigned~NA No_uniprot_assigned~NA	K06276#FoxO signaling pathway [PATH:ko04068]::PDPK1; 3-phosphoinositide dependent protein kinase-1 [EC:2.7.11.1]*PI3K-Akt signaling pathway [PATH:ko04151]::PDPK1; 3-phosphoinositide dependent protein kinase-1 [EC:2.7.11.1]*mTOR signaling pathway [PATH:ko04150]::PDPK1; 3-phosphoinositide dependent protein kinase-1 [EC:2.7.11.1]*Focal adhesion [PATH:ko04510]::PDPK1; 3-phosphoinositide dependent pro…	GO:0000166||nucleotide binding, GO:0000166||nucleotide binding, GO:0000166||nucleotide binding, GO:0000166||nucleotide binding, GO:0000166||nucleotide binding, GO:0000166||nucleotide binding, GO:0004672||protein kinase activity, GO:0004672||protein kinase activity, GO:0004672||protein kinase activity, GO:0004672||protein kinase activity, GO:0004672||protein kinase activity, GO:0004672||protein ki…
TR266546_c0_g2	gi|743788038|ref|XP_010922565.1|-NR- PREDICTED: UPF0051 protein in atpA 3'region-like [Elaeis guineensis](0.0-555) gi|302841908|ref|XP_002952498.1|-NR- iron-sulfur cluster assembly protein [Volvox carteri f. nagariensis](0.0-535)	No_uniprot_assigned~NA D8U1I0~Iron-sulfur cluster assembly protein	K09014# K09014#	GO:0016226||iron-sulfur cluster assembly, GO:0016226||iron-sulfur cluster assembly, GO:0016226||iron-sulfur cluster assembly, GO:0016226||iron-sulfur cluster assembly, GO:0016226||iron-sulfur cluster assembly, GO:0016226||iron-sulfur cluster assembly, GO:0016226||iron-sulfur cluster assembly, GO:0016226||iron-sulfur cluster assembly, GO:0016226||iron-sulfur cluster assembly, GO:0016226||iron-sulf…
TR8279_c0_g1	gi|633901485|gb|KDD71526.1|-NR- hypothetical protein H632_c4858p0, partial [Helicosporidium sp. ATCC 50920](1e-28-137)	A0A059LBE4~Uncharacterized protein (Fragment)	K01890#Aminoacyl-tRNA biosynthesis [PATH:ko00970]::FARSB, pheT; phenylalanyl-tRNA synthetase beta chain [EC:6.1.1.20]*	GO:0000166||nucleotide binding, GO:0000287||magnesium ion binding, GO:0003723||RNA binding, GO:0004826||phenylalanine-tRNA ligase activity, GO:0005524||ATP binding, GO:0005737||cytoplasm, GO:0006432||phenylalanyl-tRNA aminoacylation, GO:0016874||ligase activity, GO:0000166||nucleotide binding, GO:0000287||magnesium ion binding, GO:0003723||RNA binding, GO:0004826||phenylalanine-tRNA ligase activi…
TR240833_c0_g1	gi|750170324|ref|WP_040474398.1|-NR- polynucleotide phosphorylase/polyadenylase [Marinobacter algicola](0.0-707)	No_uniprot_assigned~NA	K00962#Purine metabolism [PATH:ko00230]::pnp, PNPT1; polyribonucleotide nucleotidyltransferase [EC:2.7.7.8]*Pyrimidine metabolism [PATH:ko00240]::pnp, PNPT1; polyribonucleotide nucleotidyltransferase [EC:2.7.7.8]*RNA degradation [PATH:ko03018]::pnp, PNPT1; polyribonucleotide nucleotidyltransferase [EC:2.7.7.8]*	GO:0000175||3'-5'-exoribonuclease activity, GO:0000287||magnesium ion binding, GO:0003676||nucleic acid binding, GO:0003723||RNA binding, GO:0004654||polyribonucleotide nucleotidyltransferase activity, GO:0005737||cytoplasm, GO:0006396||RNA processing, GO:0006402||mRNA catabolic process, GO:0016740||transferase activity, GO:0016779||nucleotidyltransferase activity, GO:0046872||metal ion binding, …
TR57174_c0_g2	gi|759682144|ref|WP_043399288.1|-NR- phosphodiesterase [Cystobacter violaceus](1e-18-201)	A0A084SS43~Phosphodiesterase	K07023#	GO:0008152||metabolic process, GO:0016787||hydrolase activity, GO:0008152||metabolic process, GO:0016787||hydrolase activity
TR218298_c0_g1	gi|693496827|emb|CEG01739.1|-NR- Cytochrome b5-like heme/steroid binding domain [Ostreococcus tauri](1e-106-505)	No_uniprot_assigned~NA	K13076#	GO:0006629||lipid metabolic process, GO:0016020||membrane, GO:0016021||integral component of membrane, GO:0016491||oxidoreductase activity, GO:0055114||oxidation-reduction process, GO:0006629||lipid metabolic process, GO:0016020||membrane, GO:0016021||integral component of membrane, GO:0016491||oxidoreductase activity, GO:0055114||oxidation-reduction process, GO:0006629||lipid metabolic process, …
TR230604_c0_g3	gi|168004349|ref|XP_001754874.1|-NR- predicted protein [Physcomitrella patens](2e-80-151)	A9RKW1~Predicted protein (Uncharacterized protein)	K02953#Ribosome [PATH:ko03010]::RP-S13e, RPS13; small subunit ribosomal protein S13e*	GO:0003735||structural constituent of ribosome, GO:0005622||intracellular, GO:0005840||ribosome, GO:0006412||translation, GO:0003735||structural constituent of ribosome, GO:0005622||intracellular, GO:0005730||nucleolus, GO:0005840||ribosome, GO:0006412||translation, GO:0022627||cytosolic small ribosomal subunit, GO:0070181||small ribosomal subunit rRNA binding, GO:0003735||structural constituent …
TR265538_c0_g4	gi|9992836|gb|AAG11394.1|-NR- glyceraldehyde-3-phosphate dehydrogenase [Ascophyllum nodosum](2e-68-333)	Q9FVP0~Glyceraldehyde-3-phosphate dehydrogenase (EC 1.2.1.12)	K00134#Carbon metabolism [PATH:ko01200]::GAPDH, gapA; glyceraldehyde 3-phosphate dehydrogenase [EC:1.2.1.12]*Biosynthesis of amino acids [PATH:ko01230]::GAPDH, gapA; glyceraldehyde 3-phosphate dehydrogenase [EC:1.2.1.12]*Glycolysis / Gluconeogenesis [PATH:ko00010]::GAPDH, gapA; glyceraldehyde 3-phosphate dehydrogenase [EC:1.2.1.12]*Carbon fixation in photosynthetic organisms [PATH:ko00710]::GAPDH…	GO:0006006||glucose metabolic process, GO:0016491||oxidoreductase activity, GO:0016620||oxidoreductase activity, acting on the aldehyde or oxo group of donors, NAD or NADP as acceptor, GO:0050661||NADP binding, GO:0051287||NAD binding, GO:0055114||oxidation-reduction process, GO:0004365||glyceraldehyde-3-phosphate dehydrogenase (NAD+) (phosphorylating) activity, GO:0006006||glucose metabolic proc…
TR51031_c0_g2	gi|754884729|ref|WP_042243838.1|-NR- cell division protein ZapA [Jejuia pallidilutea](3e-37-97)	A0A090VRC6~Cell division protein ZapA	K09888#	GO:0000917||barrier septum assembly, GO:0005737||cytoplasm, GO:0007049||cell cycle, GO:0051301||cell division, GO:0000917||barrier septum assembly, GO:0005737||cytoplasm, GO:0007049||cell cycle, GO:0051301||cell division, GO:0000917||barrier septum assembly, GO:0005737||cytoplasm, GO:0007049||cell cycle, GO:0051301||cell division, GO:0000917||barrier septum assembly, GO:0005737||cytoplasm, GO:000…
TR65143_c0_g2	gi|823246244|ref|XP_012455789.1|-NR- PREDICTED: arginyl-tRNA--protein transferase 2-like [Gossypium raimondii](1e-24-628)	A0A0D2UZ14~Arginyl-tRNA--protein transferase (EC 2.3.2.8)	K00685#	GO:0004057||arginyltransferase activity, GO:0016598||protein arginylation, GO:0016740||transferase activity, GO:0004057||arginyltransferase activity, GO:0016598||protein arginylation, GO:0016740||transferase activity, GO:0004057||arginyltransferase activity, GO:0016598||protein arginylation, GO:0016740||transferase activity, GO:0016746||transferase activity, transferring acyl groups, GO:0004057||…
TR125132_c0_g1	gi|567945197|gb|ETK71008.1|-NR- hypothetical protein L915_21673 [Phytophthora parasitica](5e-85-536)	W2HRH8~Uncharacterized protein	New_kegg_NA	GO_NA
TR65817_c0_g1	gi|829111860|gb|KLO88328.1|-NR- putative transitional endoplasmic reticulum ATPase [Fusarium fujikuroi](0.0-821)	A0A0J0AL95~Putative transitional endoplasmic reticulum ATPase	K13525#Protein processing in endoplasmic reticulum [PATH:ko04141]::VCP, CDC48; transitional endoplasmic reticulum ATPase*Legionellosis [PATH:ko05134]::VCP, CDC48; transitional endoplasmic reticulum ATPase*	GO:0000166||nucleotide binding, GO:0000278||mitotic cell cycle, GO:0000790||nuclear chromatin, GO:0000837||Doa10p ubiquitin ligase complex, GO:0000839||Hrd1p ubiquitin ligase ERAD-L complex, GO:0005524||ATP binding, GO:0005634||nucleus, GO:0005737||cytoplasm, GO:0005739||mitochondrion, GO:0005789||endoplasmic reticulum membrane, GO:0005829||cytosol, GO:0006511||ubiquitin-dependent protein catabol…
TR56602_c0_g1	gi|74273822|gb|ABA01559.1|-NR- 3-hydroxy-3-methylglutaryl coenzyme A reductase [Bupleurum falcatum](3e-52-162)	Q3S847~3-hydroxy-3-methylglutaryl coenzyme A reductase (Fragment)	K00021#Terpenoid backbone biosynthesis [PATH:ko00900]::E1.1.1.34; hydroxymethylglutaryl-CoA reductase (NADPH) [EC:1.1.1.34]*Bile secretion [PATH:ko04976]::E1.1.1.34; hydroxymethylglutaryl-CoA reductase (NADPH) [EC:1.1.1.34]*	GO:0004420||hydroxymethylglutaryl-CoA reductase (NADPH) activity, GO:0005783||endoplasmic reticulum, GO:0005789||endoplasmic reticulum membrane, GO:0008299||isoprenoid biosynthetic process, GO:0015936||coenzyme A metabolic process, GO:0016020||membrane, GO:0016021||integral component of membrane, GO:0016491||oxidoreductase activity, GO:0016616||oxidoreductase activity, acting on the CH-OH group o…
TR233839_c0_g3	gi|695429738|ref|XP_009530266.1|-NR- hypothetical protein PHYSODRAFT_561767 [Phytophthora sojae](2e-32-126)	G4ZT20~Putative uncharacterized protein	K10419#	GO:0005868||cytoplasmic dynein complex, GO:0007018||microtubule-based movement, GO:0005868||cytoplasmic dynein complex, GO:0007018||microtubule-based movement, GO:0005868||cytoplasmic dynein complex, GO:0007018||microtubule-based movement, GO:0005868||cytoplasmic dynein complex, GO:0007018||microtubule-based movement, GO:0005868||cytoplasmic dynein complex, GO:0007018||microtubule-based movement
TR198854_c0_g1	gi|299471481|emb|CBN79967.1|-NR- Deflagellation inducible protein,13 kDa [Ectocarpus siliculosus](2e-17-117)	D8LIC8~Deflagellation inducible protein,13 kDa	K16780#	GO:0031514||motile cilium
TR271254_c1_g1	gi|729715750|emb|CEI88046.1|-NR- hypothetical protein RMCBS344292_02447 [Rhizopus microsporus](8e-64-808)	No_uniprot_assigned~NA	K06158#	GO:0000166||nucleotide binding, GO:0005524||ATP binding, GO:0008152||metabolic process, GO:0016887||ATPase activity, GO:0000166||nucleotide binding, GO:0005524||ATP binding, GO:0008152||metabolic process, GO:0016887||ATPase activity, GO:0000166||nucleotide binding, GO:0005524||ATP binding, GO:0008152||metabolic process, GO:0016887||ATPase activity, GO:0000166||nucleotide binding, GO:0005524||ATP …
TR191703_c0_g1	gi|545712022|ref|XP_005708316.1|-NR- soluble NSF attachment protein [Galdieria sulphuraria](1e-56-306)	M2W7K1~Soluble NSF attachment protein	K15296#Synaptic vesicle cycle [PATH:ko04721]::NAPA, SNAPA, SEC17; alpha-soluble NSF attachment protein*	GO:0005622||intracellular, GO:0006886||intracellular protein transport, GO:0005483||soluble NSF attachment protein activity, GO:0005774||vacuolar membrane, GO:0006886||intracellular protein transport, GO:0019905||syntaxin binding, GO:0031201||SNARE complex, GO:0035494||SNARE complex disassembly, GO:0061025||membrane fusion, GO:0005622||intracellular, GO:0006886||intracellular protein transport, G…
TR112009_c0_g1	gi|746798400|gb|KIF06087.1|-NR- hypothetical protein PL81_09515, partial [Streptomyces sp. RSD-27](3e-39-83)	A0A0C1VQN5~Uncharacterized protein (Fragment)	K08515#SNARE interactions in vesicular transport [PATH:ko04130]::VAMP7; vesicle-associated membrane protein 7*	GO:0016020||membrane, GO:0016021||integral component of membrane, GO:0016192||vesicle-mediated transport, GO:0016020||membrane, GO:0016021||integral component of membrane, GO:0016192||vesicle-mediated transport, GO:0016020||membrane, GO:0016021||integral component of membrane, GO:0016192||vesicle-mediated transport, GO:0006810||transport, GO:0016020||membrane, GO:0016021||integral component of me…
TR194907_c0_g1	gi|428188349|gb|EKX56914.1|-NR- ATP synthase delta chain [Rhodobacter sp. AKP1](1e-23-186) gi|428188349|gb|EKX56914.1|-NR- ATP synthase delta chain [Rhodobacter sp. AKP1](3e-24-186) gi|428188349|gb|EKX56914.1|-NR- ATP synthase delta chain [Rhodobacter sp. AKP1](3e-24-186)	L1K8N8~ATP synthase subunit delta (ATP synthase F(1) sector subunit delta) (F-type ATPase subunit delta) L1K8N8~ATP synthase subunit delta (ATP synthase F(1) sector subunit delta) (F-type ATPase subunit delta) L1K8N8~ATP synthase subunit delta (ATP synthase F(1) sector subunit delta) (F-type ATPase subunit delta)	K02113#Oxidative phosphorylation [PATH:ko00190]::ATPF1D, atpH; F-type H+-transporting ATPase subunit delta [EC:3.6.3.14]*Photosynthesis [PATH:ko00195]::ATPF1D, atpH; F-type H+-transporting ATPase subunit delta [EC:3.6.3.14]* K02113#Oxidative phosphorylation [PATH:ko00190]::ATPF1D, atpH; F-type H+-transporting ATPase subunit delta [EC:3.6.3.14]*Photosynthesis [PATH:ko00195]::ATPF1D, atpH; F-type H…	GO:0015986||ATP synthesis coupled proton transport, GO:0015986||ATP synthesis coupled proton transport, GO:0015986||ATP synthesis coupled proton transport, GO:0016020||membrane, GO:0016020||membrane, GO:0016020||membrane, GO:0046933||proton-transporting ATP synthase activity, rotational mechanism, GO:0046933||proton-transporting ATP synthase activity, rotational mechanism, GO:0046933||proton-tran…
TR17081_c0_g2	gi|768697535|gb|KJJ26552.1|-NR- Carbonic anhydrase [Penicillium solitum](2e-62-176)	A0A0D9MFE5~Carbonic anhydrase (EC 4.2.1.1) (Carbonate dehydratase)	K01673#Nitrogen metabolism [PATH:ko00910]::cynT, can; carbonic anhydrase [EC:4.2.1.1]*	GO:0004089||carbonate dehydratase activity, GO:0008152||metabolic process, GO:0008270||zinc ion binding, GO:0016829||lyase activity, GO:0004089||carbonate dehydratase activity, GO:0008152||metabolic process, GO:0008270||zinc ion binding, GO:0016829||lyase activity, GO:0004089||carbonate dehydratase activity, GO:0008152||metabolic process, GO:0008270||zinc ion binding, GO:0016829||lyase activity, …
TR166611_c0_g4	gi|765298255|ref|WP_044625962.1|-NR- thioesterase [Tamlana nanhaiensis](3e-86-152)	A0A0D7W396~Thioesterase	New_kegg_NA	GO_NA
TR71826_c0_g1	gi|921169044|ref|WP_053114815.1|-NR- glycine/betaine ABC transporter [Marinobacter sp. CP1](3e-45-530)	A0A0K1UCX8~Glycine/betaine ABC transporter	K03451#	GO:0005215||transporter activity, GO:0005886||plasma membrane, GO:0006810||transport, GO:0016020||membrane, GO:0016021||integral component of membrane, GO:0005215||transporter activity, GO:0005886||plasma membrane, GO:0006810||transport, GO:0016020||membrane, GO:0016021||integral component of membrane, GO:0005215||transporter activity, GO:0005886||plasma membrane, GO:0006810||transport, GO:001602…
TR225551_c0_g1	gi|159485906|ref|XP_001700985.1|-NR- peptidyl-prolyl cis-trans isomerase, FKBP-type [Chlamydomonas reinhardtii](3e-51-236)	A8I6B6~Peptidyl-prolyl cis-trans isomerase	K01802#,K03772#	GO:0000413||protein peptidyl-prolyl isomerization, GO:0003755||peptidyl-prolyl cis-trans isomerase activity, GO:0006457||protein folding, GO:0008152||metabolic process, GO:0016853||isomerase activity, GO:0000413||protein peptidyl-prolyl isomerization, GO:0003755||peptidyl-prolyl cis-trans isomerase activity, GO:0006457||protein folding, GO:0008152||metabolic process, GO:0016853||isomerase activit…
TR277911_c0_g1	gi|727138335|emb|CEG78980.1|-NR- hypothetical protein RMATCC62417_13506 [Rhizopus microsporus](1e-51-248)	No_uniprot_assigned~NA	New_kegg_NA	GO_NA
TR32047_c0_g1	gi|356528228|ref|XP_003532707.1|-NR- PREDICTED: probable phospholipid hydroperoxide glutathione peroxidase 6, mitochondrial [Glycine max](1e-58-225)	I1KP94~Glutathione peroxidase	K00432#Arachidonic acid metabolism [PATH:ko00590]::E1.11.1.9; glutathione peroxidase [EC:1.11.1.9]*Glutathione metabolism [PATH:ko00480]::E1.11.1.9; glutathione peroxidase [EC:1.11.1.9]*Thyroid hormone synthesis [PATH:ko04918]::E1.11.1.9; glutathione peroxidase [EC:1.11.1.9]*	GO:0004601||peroxidase activity, GO:0004602||glutathione peroxidase activity, GO:0006979||response to oxidative stress, GO:0016491||oxidoreductase activity, GO:0055114||oxidation-reduction process, GO:0098869||cellular oxidant detoxification, GO:0004601||peroxidase activity, GO:0004602||glutathione peroxidase activity, GO:0006979||response to oxidative stress, GO:0016491||oxidoreductase activity,…
TR192157_c0_g1	gi|225444057|ref|XP_002263483.1|-NR- PREDICTED: N-acetyl-D-glucosamine kinase [Vitis vinifera](6e-52-358) gi|225444057|ref|XP_002263483.1|-NR- PREDICTED: N-acetyl-D-glucosamine kinase [Vitis vinifera](2e-46-358) gi|926262230|ref|WP_053600417.1|-NR- hypothetical protein [Bacillus sp. FJAT-18017](1e-16-321)	D7TKK1~Putative uncharacterized protein D7TKK1~Putative uncharacterized protein A0A0M4FYM3~Uncharacterized protein	K00884#Amino sugar and nucleotide sugar metabolism [PATH:ko00520]::NAGK, nagK; N-acetylglucosamine kinase [EC:2.7.1.59]*,K18676# K00884#Amino sugar and nucleotide sugar metabolism [PATH:ko00520]::NAGK, nagK; N-acetylglucosamine kinase [EC:2.7.1.59]* New_kegg_NA	GO:0016301||kinase activity, GO:0016310||phosphorylation, GO:0008152||metabolic process, GO:0008152||metabolic process, GO:0016740||transferase activity, GO:0016740||transferase activity, GO:0045127||N-acetylglucosamine kinase activity, GO:0045127||N-acetylglucosamine kinase activity, GO:0046835||carbohydrate phosphorylation, GO:0046835||carbohydrate phosphorylation, GO:0008152||metabolic process…
TR62120_c0_g1	gi|594717773|gb|EXV00669.1|-NR- preprotein translocase subunit SEC66 [Metarhizium robertsii](1e-104-225)	A0A0A1UTT9~Preprotein translocase subunit SEC66	K12273#	GO:0005783||endoplasmic reticulum, GO:0016020||membrane, GO:0016021||integral component of membrane, GO:0030447||filamentous growth, GO:0031204||posttranslational protein targeting to membrane, translocation, GO:0031207||Sec62/Sec63 complex, GO:0016020||membrane, GO:0016021||integral component of membrane, GO:0031204||posttranslational protein targeting to membrane, translocation, GO:0031207||Sec…
TR275544_c0_g1	gi|927754324|gb|KPA38053.1|-NR- transcription factor [Fusarium langsethiae](3e-114-371)	A0A0M9ER01~Transcription factor	K01164#RNA transport [PATH:ko03013]::POP1; ribonuclease P/MRP protein subunit POP1 [EC:3.1.26.5]*Ribosome biogenesis in eukaryotes [PATH:ko03008]::POP1; ribonuclease P/MRP protein subunit POP1 [EC:3.1.26.5]*	GO:0000049||tRNA binding, GO:0001682||tRNA 5'-leader removal, GO:0004526||ribonuclease P activity, GO:0005634||nucleus, GO:0005730||nucleolus, GO:0006396||RNA processing, GO:0030677||ribonuclease P complex, GO:0090501||RNA phosphodiester bond hydrolysis, GO:0090502||RNA phosphodiester bond hydrolysis, endonucleolytic, GO:0001682||tRNA 5'-leader removal, GO:0004526||ribonuclease P activity, GO:000…
TR167221_c0_g1	gi|255561731|ref|XP_002521875.1|-NR- ATP binding protein, putative [Ricinus communis](5e-33-756)	B9S7A6~ATP binding protein, putative (EC 2.7.11.1)	K14439#	GO:0005524||ATP binding, GO:0005524||ATP binding, GO:0005524||ATP binding, GO:0005524||ATP binding
TR237206_c2_g1	gi|921115451|ref|WP_053086629.1|-NR- sialidase [Cyclobacterium amurskyense](4e-16-389)	No_uniprot_assigned~NA	K01206#Other glycan degradation [PATH:ko00511]::FUCA; alpha-L-fucosidase [EC:3.2.1.51]*,K05989#	GO:0003824||catalytic activity, GO:0008152||metabolic process, GO:0003824||catalytic activity, GO:0008152||metabolic process, GO:0003824||catalytic activity, GO:0008152||metabolic process, GO:0004560||alpha-L-fucosidase activity, GO:0005975||carbohydrate metabolic process, GO:0008152||metabolic process, GO:0016787||hydrolase activity, GO:0016798||hydrolase activity, acting on glycosyl bonds, GO:0…
TR219675_c2_g1	gi|567873677|ref|XP_006429428.1|-NR- hypothetical protein CICLE_v10011058mg [Citrus clementina](0.0-844)	V4S5H3~Uncharacterized protein	K01490#Purine metabolism [PATH:ko00230]::E3.5.4.6, AMPD; AMP deaminase [EC:3.5.4.6]*	GO:0003876||AMP deaminase activity, GO:0005634||nucleus, GO:0005829||cytosol, GO:0007062||sister chromatid cohesion, GO:0009165||nucleotide biosynthetic process, GO:0009168||purine ribonucleoside monophosphate biosynthetic process, GO:0009640||photomorphogenesis, GO:0009737||response to abscisic acid, GO:0009845||seed germination, GO:0009880||embryonic pattern specification, GO:0009909||regulatio…
TR193176_c0_g4	gi|927762826|gb|KPA45768.1|-NR- hypothetical protein FLAG1_01291 [Fusarium langsethiae](0.0-785)	A0A0M9F474~Uncharacterized protein	K15728#Glycerolipid metabolism [PATH:ko00561]::LPIN; phosphatidate phosphatase LPIN [EC:3.1.3.4]*Glycerophospholipid metabolism [PATH:ko00564]::LPIN; phosphatidate phosphatase LPIN [EC:3.1.3.4]*	GO:0005773||vacuole, GO:0005829||cytosol, GO:0006276||plasmid maintenance, GO:0006913||nucleocytoplasmic transport, GO:0006997||nucleus organization, GO:0007029||endoplasmic reticulum organization, GO:0008195||phosphatidate phosphatase activity, GO:0008654||phospholipid biosynthetic process, GO:0009060||aerobic respiration, GO:0016311||dephosphorylation, GO:0019432||triglyceride biosynthetic proc…
TR200380_c0_g1	gi|745855588|gb|KIE52851.1|-NR- hypothetical protein MB55_06380 [marine actinobacterium MedAcidi-G3](2e-18-399)	A0A0C1RPN6~Uncharacterized protein	New_kegg_NA	GO_NA
TR208783_c0_g1	gi|661885738|emb|CDP10743.1|-NR- unnamed protein product [Coffea canephora](6e-33-421)	A0A068UT16~Uncharacterized protein	K03233#Legionellosis [PATH:ko05134]::EEF1G; elongation factor 1-gamma*	GO:0003746||translation elongation factor activity, GO:0006412||translation, GO:0006414||translational elongation, GO:0003746||translation elongation factor activity, GO:0004364||glutathione transferase activity, GO:0005737||cytoplasm, GO:0005853||eukaryotic translation elongation factor 1 complex, GO:0006412||translation, GO:0006414||translational elongation, GO:0006749||glutathione metabolic pr…
TR210624_c0_g1	gi|759248763|gb|KIW25430.1|-NR- hypothetical protein PV07_08603 [Cladophialophora immunda](1e-42-361)	A0A0D2C4N6~Uncharacterized protein	New_kegg_NA	GO_NA
TR245109_c0_g2	gi|926789697|ref|XP_013903322.1|-NR- hypothetical protein MNEG_3660 [Monoraphidium neglectum](1e-57-336) gi|302832550|ref|XP_002947839.1|-NR- hypothetical protein VOLCADRAFT_88147 [Volvox carteri f. nagariensis](7e-73-1332)	A0A0D2K114~Uncharacterized protein D8TNE5~Putative uncharacterized protein	K07394#,K09592#HIF-1 signaling pathway [PATH:ko04066]::EGLN, HPH; hypoxia-inducible factor prolyl hydroxylase [EC:1.14.11.-]*Pathways in cancer [PATH:ko05200]::EGLN, HPH; hypoxia-inducible factor prolyl hydroxylase [EC:1.14.11.-]*Renal cell carcinoma [PATH:ko05211]::EGLN, HPH; hypoxia-inducible factor prolyl hydroxylase [EC:1.14.11.-]* K07394#,K09592#HIF-1 signaling pathway [PATH:ko04066]::EGLN, …	GO:0005506||iron ion binding, GO:0005506||iron ion binding, GO:0016491||oxidoreductase activity, GO:0016491||oxidoreductase activity, GO:0016705||oxidoreductase activity, acting on paired donors, with incorporation or reduction of molecular oxygen, GO:0016705||oxidoreductase activity, acting on paired donors, with incorporation or reduction of molecular oxygen, GO:0031418||L-ascorbic acid binding…
TR46491_c0_g1	gi|594720982|gb|EXV03869.1|-NR- mannose-6-phosphate receptor [Metarhizium robertsii](1e-109-361) gi|596544563|gb|EYB24720.1|-NR- hypothetical protein FG05_06607 [Fusarium graminearum](3e-90-349)	A0A0A1V128~Mannose-6-phosphate receptor A0A016PGB8~Uncharacterized protein	K10089#Phagosome [PATH:ko04145]::M6PR; cation-dependent mannose-6-phosphate receptor*Lysosome [PATH:ko04142]::M6PR; cation-dependent mannose-6-phosphate receptor* K10089#Phagosome [PATH:ko04145]::M6PR; cation-dependent mannose-6-phosphate receptor*Lysosome [PATH:ko04142]::M6PR; cation-dependent mannose-6-phosphate receptor*	GO:0005048||signal sequence binding, GO:0005737||cytoplasm, GO:0005770||late endosome, GO:0005794||Golgi apparatus, GO:0007034||vacuolar transport, GO:0016020||membrane, GO:0016021||integral component of membrane, GO:0016020||membrane, GO:0016020||membrane, GO:0016021||integral component of membrane, GO:0016021||integral component of membrane, GO:0016020||membrane, GO:0016020||membrane, GO:001602…
TR26355_c0_g2	gi|159481688|ref|XP_001698910.1|-NR- guanylate cyclase [Chlamydomonas reinhardtii](3e-32-184)	A8JAH4~Guanylate cyclase (Fragment)	K01769#Purine metabolism [PATH:ko00230]::E4.6.1.2; guanylate cyclase, other [EC:4.6.1.2]*,K12319#Purine metabolism [PATH:ko00230]::GUCY1B; guanylate cyclase soluble subunit beta [EC:4.6.1.2]*Gap junction [PATH:ko04540]::GUCY1B; guanylate cyclase soluble subunit beta [EC:4.6.1.2]*Vascular smooth muscle contraction [PATH:ko04270]::GUCY1B; guanylate cyclase soluble subunit beta [EC:4.6.1.2]*Vascular…	GO:0000166||nucleotide binding, GO:0004383||guanylate cyclase activity, GO:0005886||plasma membrane, GO:0006182||cGMP biosynthetic process, GO:0007165||signal transduction, GO:0008074||guanylate cyclase complex, soluble, GO:0009190||cyclic nucleotide biosynthetic process, GO:0016829||lyase activity, GO:0016849||phosphorus-oxygen lyase activity, GO:0020037||heme binding, GO:0035556||intracellular …
TR259085_c2_g1	gi|308807439|ref|XP_003081030.1|-NR- WD40 repeat-containing protein (ISS) [Ostreococcus tauri](7e-121-613)	Q012I1~WD40/YVTN repeat-like-containing domain	K10260#Ubiquitin mediated proteolysis [PATH:ko04120]::FBXW7, SEL10; F-box and WD-40 domain protein 7*,K10646#	GO:0004842||ubiquitin-protein transferase activity, GO:0008270||zinc ion binding, GO:0016567||protein ubiquitination
TR193919_c0_g1	gi|99083495|gb|ABF66648.1|-NR- lipoxygenase-2 [Physcomitrella patens](2e-48-938) gi|99083495|gb|ABF66648.1|-NR- lipoxygenase-2 [Physcomitrella patens](5e-48-938)	A4ZFY7~Lipoxygenase (EC 1.13.11.12) A4ZFY7~Lipoxygenase (EC 1.13.11.12)	K00461#Arachidonic acid metabolism [PATH:ko00590]::ALOX5; arachidonate 5-lipoxygenase [EC:1.13.11.34]*Ovarian Steroidogenesis [PATH:ko04913]::ALOX5; arachidonate 5-lipoxygenase [EC:1.13.11.34]*Serotonergic synapse [PATH:ko04726]::ALOX5; arachidonate 5-lipoxygenase [EC:1.13.11.34]*Toxoplasmosis [PATH:ko05145]::ALOX5; arachidonate 5-lipoxygenase [EC:1.13.11.34]* K00461#Arachidonic acid metabolism […	GO:0004051||arachidonate 5-lipoxygenase activity, GO:0004051||arachidonate 5-lipoxygenase activity, GO:0004464||leukotriene-C4 synthase activity, GO:0004464||leukotriene-C4 synthase activity, GO:0005506||iron ion binding, GO:0005506||iron ion binding, GO:0008391||arachidonic acid monooxygenase activity, GO:0008391||arachidonic acid monooxygenase activity, GO:0016491||oxidoreductase activity, GO:0…
TR64920_c0_g1	gi|585109801|gb|EWM27534.1|-NR- Kinetochore-Ndc80 subunit Spc24 [Nannochloropsis gaditana](2e-15-201)	W7U4A7~Kinetochore-Ndc80 subunit Spc24	K11549#	GO_NA
TR188801_c0_g1	gi|568022918|gb|ETL96982.1|-NR- hsp70-like protein, partial [Phytophthora parasitica](1e-33-149)	W2LHN5~Hsp70-like protein (Fragment)	K03283#Spliceosome [PATH:ko03040]::HSPA1_8; heat shock 70kDa protein 1/8*Protein processing in endoplasmic reticulum [PATH:ko04141]::HSPA1_8; heat shock 70kDa protein 1/8*MAPK signaling pathway [PATH:ko04010]::HSPA1_8; heat shock 70kDa protein 1/8*Endocytosis [PATH:ko04144]::HSPA1_8; heat shock 70kDa protein 1/8*Antigen processing and presentation [PATH:ko04612]::HSPA1_8; heat shock 70kDa protein…	GO:0000166||nucleotide binding, GO:0005524||ATP binding, GO:0000166||nucleotide binding, GO:0005524||ATP binding, GO:0000166||nucleotide binding, GO:0005524||ATP binding, GO:0000166||nucleotide binding, GO:0005524||ATP binding, GO:0000166||nucleotide binding, GO:0005524||ATP binding
TR195398_c0_g1	gi|672156698|ref|XP_008798032.1|-NR- PREDICTED: LOW QUALITY PROTEIN: uncharacterized protein LOC103713048 [Phoenix dactylifera](3e-39-539)	No_uniprot_assigned~NA	New_kegg_NA	GO_NA
TR248209_c1_g1	gi|159467319|ref|XP_001691839.1|-NR- phosphatidate cytidylyltransferase [Chlamydomonas reinhardtii](5e-130-458) gi|159467319|ref|XP_001691839.1|-NR- phosphatidate cytidylyltransferase [Chlamydomonas reinhardtii](4e-130-458) gi|159467319|ref|XP_001691839.1|-NR- phosphatidate cytidylyltransferase [Chlamydomonas reinhardtii](6e-128-458) gi|159467319|ref|XP_001691839.1|-NR- phosphatidate cytidylyltra…	A8IRL9~Phosphatidate cytidylyltransferase (EC 2.7.7.41) A8IRL9~Phosphatidate cytidylyltransferase (EC 2.7.7.41) A8IRL9~Phosphatidate cytidylyltransferase (EC 2.7.7.41) A8IRL9~Phosphatidate cytidylyltransferase (EC 2.7.7.41)	K00981#Glycerophospholipid metabolism [PATH:ko00564]::E2.7.7.41, CDS1, CDS2, cdsA; phosphatidate cytidylyltransferase [EC:2.7.7.41]*Phosphatidylinositol signaling system [PATH:ko04070]::E2.7.7.41, CDS1, CDS2, cdsA; phosphatidate cytidylyltransferase [EC:2.7.7.41]* K00981#Glycerophospholipid metabolism [PATH:ko00564]::E2.7.7.41, CDS1, CDS2, cdsA; phosphatidate cytidylyltransferase [EC:2.7.7.41]*Ph…	GO:0004605||phosphatidate cytidylyltransferase activity, GO:0004605||phosphatidate cytidylyltransferase activity, GO:0004605||phosphatidate cytidylyltransferase activity, GO:0004605||phosphatidate cytidylyltransferase activity, GO:0016020||membrane, GO:0016020||membrane, GO:0016020||membrane, GO:0016020||membrane, GO:0016021||integral component of membrane, GO:0016021||integral component of membr…
TR220267_c0_g1	gi|596542417|gb|EYB22862.1|-NR- hypothetical protein FG05_11164 [Fusarium graminearum](2e-18-252)	A0A016PAP3~Uncharacterized protein	K01312#Neuroactive ligand-receptor interaction [PATH:ko04080]::PRSS; trypsin [EC:3.4.21.4]*Pancreatic secretion [PATH:ko04972]::PRSS; trypsin [EC:3.4.21.4]*Protein digestion and absorption [PATH:ko04974]::PRSS; trypsin [EC:3.4.21.4]*Influenza A [PATH:ko05164]::PRSS; trypsin [EC:3.4.21.4]*	GO:0004252||serine-type endopeptidase activity, GO:0005615||extracellular space, GO:0006508||proteolysis, GO:0007586||digestion, GO:0008233||peptidase activity, GO:0008236||serine-type peptidase activity, GO:0016787||hydrolase activity, GO:0004252||serine-type endopeptidase activity, GO:0006508||proteolysis, GO:0004252||serine-type endopeptidase activity, GO:0005509||calcium ion binding, GO:00055…
TR55389_c0_g1	gi|698800306|ref|XP_009833182.1|-NR- hypothetical protein, variant [Aphanomyces astaci](6e-39-433)	W4GCJ8~Uncharacterized protein	K00847#Fructose and mannose metabolism [PATH:ko00051]::E2.7.1.4, scrK; fructokinase [EC:2.7.1.4]*Starch and sucrose metabolism [PATH:ko00500]::E2.7.1.4, scrK; fructokinase [EC:2.7.1.4]*Amino sugar and nucleotide sugar metabolism [PATH:ko00520]::E2.7.1.4, scrK; fructokinase [EC:2.7.1.4]*,K00852#Pentose phosphate pathway [PATH:ko00030]::rbsK, RBKS; ribokinase [EC:2.7.1.15]*	GO:0008673||2-dehydro-3-deoxygluconokinase activity, GO:0008865||fructokinase activity, GO:0016301||kinase activity, GO:0016310||phosphorylation, GO:0016740||transferase activity, GO:0016773||phosphotransferase activity, alcohol group as acceptor, GO:0046835||carbohydrate phosphorylation, GO:0004747||ribokinase activity, GO:0006014||D-ribose metabolic process, GO:0016301||kinase activity, GO:0016…
TR262412_c0_g1	gi|552834416|ref|XP_005848723.1|-NR- hypothetical protein CHLNCDRAFT_57520 [Chlorella variabilis](3e-24-790)	E1ZBC2~Putative uncharacterized protein	K10279#,K10280#	GO_NA
TR250307_c0_g1	gi|889426779|ref|WP_048816595.1|-NR- GDP-mannose 4,6-dehydratase [Azospirillum lipoferum](2e-141-351)	No_uniprot_assigned~NA	K01711#Fructose and mannose metabolism [PATH:ko00051]::gmd, GMDS; GDPmannose 4,6-dehydratase [EC:4.2.1.47]*Amino sugar and nucleotide sugar metabolism [PATH:ko00520]::gmd, GMDS; GDPmannose 4,6-dehydratase [EC:4.2.1.47]*	GO:0008446||GDP-mannose 4,6-dehydratase activity, GO:0016829||lyase activity, GO:0019673||GDP-mannose metabolic process, GO:0008446||GDP-mannose 4,6-dehydratase activity, GO:0016829||lyase activity, GO:0019673||GDP-mannose metabolic process, GO:0008446||GDP-mannose 4,6-dehydratase activity, GO:0019673||GDP-mannose metabolic process, GO:0008446||GDP-mannose 4,6-dehydratase activity, GO:0019673||GD…
TR256069_c0_g1	gi|397642922|gb|EJK75540.1|-NR- hypothetical protein THAOC_02733 [Thalassiosira oceanica](3e-31-1314)	K0TDL2~Uncharacterized protein	K13026#	GO:0000166||nucleotide binding, GO:0004386||helicase activity, GO:0005524||ATP binding, GO:0008152||metabolic process, GO:0016787||hydrolase activity, GO:0000166||nucleotide binding, GO:0004386||helicase activity, GO:0005524||ATP binding, GO:0008152||metabolic process, GO:0016787||hydrolase activity, GO:0000166||nucleotide binding, GO:0003676||nucleic acid binding, GO:0004004||ATP-dependent RNA h…
TR128953_c0_g1	gi|930447231|gb|KPI45781.1|-NR- Pre-rRNA-processing protein PNO1 [Phialophora attae](3e-42-269)	A0A0N0NS30~Pre-rRNA-processing protein PNO1	K11884#	GO:0003676||nucleic acid binding, GO:0003723||RNA binding, GO:0005730||nucleolus, GO:0003676||nucleic acid binding, GO:0003723||RNA binding, GO:0003676||nucleic acid binding, GO:0003723||RNA binding, GO:0003676||nucleic acid binding, GO:0003723||RNA binding, GO:0005634||nucleus, GO:0005730||nucleolus, GO:0003676||nucleic acid binding, GO:0003723||RNA binding, GO:0005634||nucleus, GO:0005730||nucl…
TR246897_c2_g1	gi|159487990|ref|XP_001702005.1|-NR- predicted protein [Chlamydomonas reinhardtii](4e-37-1267)	A8JFN8~Predicted protein	K10664#,K19041#	GO:0008270||zinc ion binding, GO:0016020||membrane, GO:0016021||integral component of membrane, GO:0046872||metal ion binding, GO:0008270||zinc ion binding, GO:0016020||membrane, GO:0016021||integral component of membrane, GO:0046872||metal ion binding, GO:0008270||zinc ion binding, GO:0016020||membrane, GO:0016021||integral component of membrane, GO:0046872||metal ion binding, GO:0008270||zinc i…
TR134261_c0_g1	gi|914749826|gb|AKV95830.1|-NR- phosphoribosyl-AMP cyclohydrolase [Marinobacter sp. CP1](4e-85-138)	A0A0K1U7V4~Phosphoribosyl-AMP cyclohydrolase (PRA-CH) (EC 3.5.4.19)	K01496#Biosynthesis of amino acids [PATH:ko01230]::hisI; phosphoribosyl-AMP cyclohydrolase [EC:3.5.4.19]*Histidine metabolism [PATH:ko00340]::hisI; phosphoribosyl-AMP cyclohydrolase [EC:3.5.4.19]*,K11755#Biosynthesis of amino acids [PATH:ko01230]::hisIE; phosphoribosyl-ATP pyrophosphohydrolase / phosphoribosyl-AMP cyclohydrolase [EC:3.6.1.31 3.5.4.19]*Histidine metabolism [PATH:ko00340]::hisIE; p…	GO:0000105||histidine biosynthetic process, GO:0000287||magnesium ion binding, GO:0004635||phosphoribosyl-AMP cyclohydrolase activity, GO:0005737||cytoplasm, GO:0008270||zinc ion binding, GO:0008652||cellular amino acid biosynthetic process, GO:0016787||hydrolase activity, GO:0046872||metal ion binding, GO:0000105||histidine biosynthetic process, GO:0000287||magnesium ion binding, GO:0004635||pho…
TR192365_c0_g1	gi|586720413|ref|XP_006848714.1|-NR- PREDICTED: 26S proteasome non-ATPase regulatory subunit 10 [Amborella trichopoda](4e-13-246) gi|586720413|ref|XP_006848714.1|-NR- PREDICTED: 26S proteasome non-ATPase regulatory subunit 10 [Amborella trichopoda](6e-13-246) gi|586720413|ref|XP_006848714.1|-NR- PREDICTED: 26S proteasome non-ATPase regulatory subunit 10 [Amborella trichopoda](5e-13-246)	W1PSQ9~Uncharacterized protein W1PSQ9~Uncharacterized protein W1PSQ9~Uncharacterized protein	K09259# K09259# K09259#	GO:0005515||protein binding, GO:0005515||protein binding, GO:0005515||protein binding, GO:0005737||cytoplasm, GO:0005737||cytoplasm, GO:0005737||cytoplasm, GO:0006909||phagocytosis, GO:0006909||phagocytosis, GO:0006909||phagocytosis, GO:0006952||defense response, GO:0006952||defense response, GO:0006952||defense response, GO:0006955||immune response, GO:0006955||immune response, GO:0006955||immun…
TR261387_c0_g2	gi|527209902|gb|EPS74511.1|-NR- hypothetical protein M569_00228 [Genlisea aurea](1e-11-127)	S8DAH6~Uncharacterized protein	New_kegg_NA	GO_NA
TR270155_c0_g2	gi|585103182|gb|EWM22618.1|-NR- EAP30 family protein [Nannochloropsis gaditana](8e-68-267)	W7TGH7~EAP30 family protein	K12188#Endocytosis [PATH:ko04144]::SNF8, EAP30; ESCRT-II complex subunit VPS22*	GO:0000814||ESCRT II complex, GO:0043328||protein targeting to vacuole involved in ubiquitin-dependent protein catabolic process via the multivesicular body sorting pathway
TR99520_c0_g1	gi|567978289|gb|ETL28779.1|-NR- hypothetical protein L916_17925, partial [Phytophthora parasitica](2e-43-209)	W2I3G8~Uncharacterized protein (Fragment)	K00049#Pyruvate metabolism [PATH:ko00620]::GRHPR; glyoxylate/hydroxypyruvate reductase [EC:1.1.1.79 1.1.1.81]*Glyoxylate and dicarboxylate metabolism [PATH:ko00630]::GRHPR; glyoxylate/hydroxypyruvate reductase [EC:1.1.1.79 1.1.1.81]*Glycine, serine and threonine metabolism [PATH:ko00260]::GRHPR; glyoxylate/hydroxypyruvate reductase [EC:1.1.1.79 1.1.1.81]*	GO:0005829||cytosol, GO:0008152||metabolic process, GO:0016616||oxidoreductase activity, acting on the CH-OH group of donors, NAD or NADP as acceptor, GO:0016618||hydroxypyruvate reductase activity, GO:0030267||glyoxylate reductase (NADP) activity, GO:0051287||NAD binding, GO:0055114||oxidation-reduction process, GO:0005829||cytosol, GO:0008152||metabolic process, GO:0016616||oxidoreductase activ…
TR31203_c0_g1	gi|573966003|ref|XP_006665102.1|-NR- PREDICTED: histone H3-like [Oryza brachyantha](1e-22-136)	J3L8G4~Histone H3	K11253#Transcriptional misregulation in cancers [PATH:ko05202]::H3; histone H3*Systemic lupus erythematosus [PATH:ko05322]::H3; histone H3*Alcoholism [PATH:ko05034]::H3; histone H3*	GO:0000786||nucleosome, GO:0003677||DNA binding, GO:0005634||nucleus, GO:0005694||chromosome, GO:0046982||protein heterodimerization activity, GO:0000786||nucleosome, GO:0003677||DNA binding, GO:0005634||nucleus, GO:0005694||chromosome, GO:0046982||protein heterodimerization activity, GO:0000786||nucleosome, GO:0003677||DNA binding, GO:0005634||nucleus, GO:0005694||chromosome, GO:0046982||protein…
TR258063_c0_g1	gi|747049658|ref|XP_011070882.1|-NR- PREDICTED: ASC1-like protein [Sesamum indicum](6e-49-308)	No_uniprot_assigned~NA	K04710#Sphingolipid metabolism [PATH:ko00600]::CERS; ceramide synthetase [EC:2.3.1.24]*	GO:0005783||endoplasmic reticulum, GO:0016020||membrane, GO:0016021||integral component of membrane, GO:0046513||ceramide biosynthetic process, GO:0050291||sphingosine N-acyltransferase activity, GO:0005783||endoplasmic reticulum, GO:0016020||membrane, GO:0016021||integral component of membrane, GO:0046513||ceramide biosynthetic process, GO:0050291||sphingosine N-acyltransferase activity, GO:0005…
TR227701_c0_g2	gi|949393062|dbj|GAP84113.1|-NR- hypothetical protein SAMD00023353_0501950 [Rosellinia necatrix](3e-57-230)	No_uniprot_assigned~NA	New_kegg_NA	GO_NA
TR62398_c0_g1	gi|922544003|ref|XP_013599768.1|-NR- PREDICTED: monoglyceride lipase-like [Brassica oleracea var. oleracea](5e-40-407)	A0A0D3DY67~Uncharacterized protein	K01054#Glycerolipid metabolism [PATH:ko00561]::MGLL; acylglycerol lipase [EC:3.1.1.23]*Retrograde endocannabinoid signaling [PATH:ko04723]::MGLL; acylglycerol lipase [EC:3.1.1.23]*	GO:0008152||metabolic process, GO:0016787||hydrolase activity, GO:0008152||metabolic process, GO:0016787||hydrolase activity, GO:0006629||lipid metabolic process, GO:0009966||regulation of signal transduction, GO:0016020||membrane, GO:0047372||acylglycerol lipase activity
TR254222_c0_g1	gi|760448813|ref|XP_011401475.1|-NR- hypothetical protein F751_0976 [Auxenochlorella protothecoides](2e-19-249)	A0A087SRV6~Uncharacterized protein	New_kegg_NA	GO_NA
TR263398_c0_g1	gi|159478917|ref|XP_001697547.1|-NR- predicted protein [Chlamydomonas reinhardtii](9e-26-454)	A8J7M8~Predicted protein	New_kegg_NA	GO_NA
TR217539_c0_g2	gi|914750120|gb|AKV96124.1|-NR- protein PilI [Marinobacter sp. CP1](3e-120-181)	A0A0K1U916~Protein PilI	K02659#Two-component system [PATH:ko02020]::pilI; twitching motility protein PilI*	GO:0004871||signal transducer activity, GO:0006935||chemotaxis, GO:0007165||signal transduction, GO:0004871||signal transducer activity, GO:0006935||chemotaxis, GO:0007165||signal transduction, GO:0004871||signal transducer activity, GO:0006935||chemotaxis, GO:0007165||signal transduction, GO:0004871||signal transducer activity, GO:0006935||chemotaxis, GO:0007165||signal transduction, GO:0004871|…
TR252409_c0_g1	gi|159464487|ref|XP_001690473.1|-NR- protein phosphatase 5-like protein [Chlamydomonas reinhardtii](0.0-507)	A8IHM8~Protein phosphatase 5-like protein	K04460#MAPK signaling pathway [PATH:ko04010]::PPP5C; serine/threonine-protein phosphatase 5 [EC:3.1.3.16]*	GO:0004721||phosphoprotein phosphatase activity, GO:0004722||protein serine/threonine phosphatase activity, GO:0005634||nucleus, GO:0005635||nuclear envelope, GO:0005737||cytoplasm, GO:0005829||cytosol, GO:0006470||protein dephosphorylation, GO:0006913||nucleocytoplasmic transport, GO:0009506||plasmodesma, GO:0010017||red or far-red light signaling pathway, GO:0010019||chloroplast-nucleus signali…
TR228815_c1_g1	gi|926785104|ref|XP_013901026.1|-NR- Uncharacterized protein yqxC [Monoraphidium neglectum](7e-86-354)	A0A0D2MN59~Uncharacterized protein yqxC	K06442#	GO:0003723||RNA binding, GO:0008168||methyltransferase activity, GO:0016020||membrane, GO:0016021||integral component of membrane, GO:0032259||methylation, GO:0003723||RNA binding, GO:0008168||methyltransferase activity, GO:0032259||methylation, GO:0003723||RNA binding, GO:0008168||methyltransferase activity, GO:0032259||methylation, GO:0003723||RNA binding, GO:0008168||methyltransferase activity…
TR177811_c0_g1	gi|565468464|ref|XP_006292105.1|-NR- hypothetical protein CARUB_v10018301mg, partial [Capsella rubella](9e-21-100)	R0HM91~Uncharacterized protein (Fragment)	K02923#Ribosome [PATH:ko03010]::RP-L38e, RPL38; large subunit ribosomal protein L38e*	GO:0003735||structural constituent of ribosome, GO:0005622||intracellular, GO:0005840||ribosome, GO:0006412||translation, GO:0030529||intracellular ribonucleoprotein complex, GO:0003723||RNA binding, GO:0003735||structural constituent of ribosome, GO:0005622||intracellular, GO:0005840||ribosome, GO:0006412||translation, GO:0022618||ribonucleoprotein complex assembly, GO:0022625||cytosolic large r…
TR65892_c0_g1	gi|922031564|ref|WP_053309364.1|-NR- thiopurine S-methyltransferase [Vibrio alginolyticus](3e-16-216)	A0A0L7ZBG5~Thiopurine S-methyltransferase (EC 2.1.1.67) (Thiopurine methyltransferase)	K00569#Drug metabolism - other enzymes [PATH:ko00983]::TPMT, tpmT; thiopurine S-methyltransferase [EC:2.1.1.67]*	GO:0005737||cytoplasm, GO:0008119||thiopurine S-methyltransferase activity, GO:0008168||methyltransferase activity, GO:0008757||S-adenosylmethionine-dependent methyltransferase activity, GO:0010038||response to metal ion, GO:0016740||transferase activity, GO:0032259||methylation, GO:0005737||cytoplasm, GO:0008119||thiopurine S-methyltransferase activity, GO:0008168||methyltransferase activity, GO…
TR215622_c0_g3	gi|573947180|ref|XP_006655918.1|-NR- PREDICTED: LMBR1 domain-containing protein 2 homolog A-like [Oryza brachyantha](4e-25-714)	J3MCH0~Uncharacterized protein	New_kegg_NA	GO_NA
TR254452_c0_g16	gi|646871795|ref|WP_025604401.1|-NR- GDP-mannose pyrophosphatase [Pontibacter actiniarum](4e-42-173)	No_uniprot_assigned~NA	K01515#Purine metabolism [PATH:ko00230]::nudF; ADP-ribose pyrophosphatase [EC:3.6.1.13]*	GO:0008152||metabolic process, GO:0016787||hydrolase activity, GO:0016818||hydrolase activity, acting on acid anhydrides, in phosphorus-containing anhydrides, GO:0046872||metal ion binding, GO:0008152||metabolic process, GO:0016787||hydrolase activity, GO:0016818||hydrolase activity, acting on acid anhydrides, in phosphorus-containing anhydrides, GO:0046872||metal ion binding, GO:0008152||metabol…
TR203911_c0_g1	gi|947503586|ref|WP_056167674.1|-NR- transglutaminase [Acidovorax sp. Leaf78](6e-47-238)	No_uniprot_assigned~NA	New_kegg_NA	GO_NA
TR259188_c0_g13	gi|727491296|ref|XP_010421703.1|-NR- PREDICTED: sec-independent protein translocase protein TATA, chloroplastic [Camelina sativa](3e-25-146)	No_uniprot_assigned~NA	K03116#Protein export [PATH:ko03060]::tatA; sec-independent protein translocase protein TatA*Bacterial secretion system [PATH:ko03070]::tatA; sec-independent protein translocase protein TatA*	GO:0005886||plasma membrane, GO:0008565||protein transporter activity, GO:0009306||protein secretion, GO:0015031||protein transport, GO:0016020||membrane, GO:0016021||integral component of membrane, GO:0005886||plasma membrane, GO:0008565||protein transporter activity, GO:0009306||protein secretion, GO:0015031||protein transport, GO:0016021||integral component of membrane, GO:0005886||plasma memb…
TR232436_c1_g1	gi|926789461|ref|XP_013903204.1|-NR- 1,2-diacylglycerol 3-beta-galactosyltransferase [Monoraphidium neglectum](7e-128-580) gi|926789461|ref|XP_013903204.1|-NR- 1,2-diacylglycerol 3-beta-galactosyltransferase [Monoraphidium neglectum](3e-110-580)	A0A0D2MNB7~1,2-diacylglycerol 3-beta-galactosyltransferase (EC 2.4.1.46) A0A0D2MNB7~1,2-diacylglycerol 3-beta-galactosyltransferase (EC 2.4.1.46)	K03715#Glycerolipid metabolism [PATH:ko00561]::E2.4.1.46; 1,2-diacylglycerol 3-beta-galactosyltransferase [EC:2.4.1.46]* K03715#Glycerolipid metabolism [PATH:ko00561]::E2.4.1.46; 1,2-diacylglycerol 3-beta-galactosyltransferase [EC:2.4.1.46]*	GO:0009247||glycolipid biosynthetic process, GO:0009247||glycolipid biosynthetic process, GO:0016758||transferase activity, transferring hexosyl groups, GO:0016758||transferase activity, transferring hexosyl groups, GO:0009247||glycolipid biosynthetic process, GO:0009247||glycolipid biosynthetic process, GO:0016740||transferase activity, GO:0016740||transferase activity, GO:0016758||transferase a…
TR32799_c2_g1	gi|802563089|ref|XP_012066710.1|-NR- PREDICTED: cytochrome c [Jatropha curcas](7e-42-112)	A0A067LEE8~Uncharacterized protein	K08738#Sulfur metabolism [PATH:ko00920]::CYC; cytochrome c*Two-component system [PATH:ko02020]::CYC; cytochrome c*Apoptosis [PATH:ko04210]::CYC; cytochrome c*p53 signaling pathway [PATH:ko04115]::CYC; cytochrome c*Pathways in cancer [PATH:ko05200]::CYC; cytochrome c*Colorectal cancer [PATH:ko05210]::CYC; cytochrome c*Small cell lung cancer [PATH:ko05222]::CYC; cytochrome c*Alzheimer's disease [PA…	GO:0005739||mitochondrion, GO:0009055||electron carrier activity, GO:0020037||heme binding, GO:0046872||metal ion binding, GO:0055114||oxidation-reduction process, GO:0070469||respiratory chain, GO:0005739||mitochondrion, GO:0009055||electron carrier activity, GO:0020037||heme binding, GO:0046872||metal ion binding, GO:0055114||oxidation-reduction process, GO:0070469||respiratory chain, GO:000573…
TR242990_c0_g1	gi|931362363|gb|KPJ54237.1|-NR- type I citrate synthase [candidate division TA06 bacterium DG_24](6e-111-435)	No_uniprot_assigned~NA	K01647#Carbon metabolism [PATH:ko01200]::CS, gltA; citrate synthase [EC:2.3.3.1]*2-Oxocarboxylic acid metabolism [PATH:ko01210]::CS, gltA; citrate synthase [EC:2.3.3.1]*Biosynthesis of amino acids [PATH:ko01230]::CS, gltA; citrate synthase [EC:2.3.3.1]*Citrate cycle (TCA cycle) [PATH:ko00020]::CS, gltA; citrate synthase [EC:2.3.3.1]*Glyoxylate and dicarboxylate metabolism [PATH:ko00630]::CS, gltA…	GO:0004108||citrate (Si)-synthase activity, GO:0005739||mitochondrion, GO:0006099||tricarboxylic acid cycle, GO:0006101||citrate metabolic process, GO:0016740||transferase activity, GO:0044275||cellular carbohydrate catabolic process, GO:0046912||transferase activity, transferring acyl groups, acyl groups converted into alkyl on transfer, GO:0004108||citrate (Si)-synthase activity, GO:0005739||mi…
TR238306_c1_g1	gi|760450259|ref|XP_011402198.1|-NR- 40S ribosomal protein S4-3 [Auxenochlorella protothecoides](2e-101-263)	A0A087STU1~40S ribosomal protein S4	K02987#Ribosome [PATH:ko03010]::RP-S4e, RPS4; small subunit ribosomal protein S4e*	GO:0003723||RNA binding, GO:0003735||structural constituent of ribosome, GO:0005622||intracellular, GO:0005840||ribosome, GO:0006412||translation, GO:0019843||rRNA binding, GO:0022627||cytosolic small ribosomal subunit, GO:0030529||intracellular ribonucleoprotein complex, GO:0003723||RNA binding, GO:0003735||structural constituent of ribosome, GO:0005622||intracellular, GO:0005840||ribosome, GO:0…
TR245112_c0_g1	gi|693501196|emb|CEG01058.1|-NR- RNA exonuclease [Ostreococcus tauri](6e-55-475) gi|693501196|emb|CEG01058.1|-NR- RNA exonuclease [Ostreococcus tauri](4e-55-475)	No_uniprot_assigned~NA No_uniprot_assigned~NA	K18327# K18327#	GO:0003676||nucleic acid binding, GO:0003676||nucleic acid binding, GO:0008152||metabolic process, GO:0008152||metabolic process, GO:0016740||transferase activity, GO:0016740||transferase activity, GO:0003676||nucleic acid binding, GO:0003676||nucleic acid binding, GO:0003676||nucleic acid binding, GO:0003676||nucleic acid binding, GO:0004527||exonuclease activity, GO:0004527||exonuclease activit…
TR1528_c0_g1	gi|297829692|ref|XP_002882728.1|-NR- initiation factor 3g [Arabidopsis lyrata subsp. lyrata](8e-59-295)	D7LAM6~Eukaryotic translation initiation factor 3 subunit G (eIF3g) (Eukaryotic translation initiation factor 3 RNA-binding subunit) (Eukaryotic translation initiation factor 3 subunit 4)	K03248#RNA transport [PATH:ko03013]::EIF3G; translation initiation factor 3 subunit G*	GO:0000166||nucleotide binding, GO:0003676||nucleic acid binding, GO:0003723||RNA binding, GO:0003743||translation initiation factor activity, GO:0005737||cytoplasm, GO:0005852||eukaryotic translation initiation factor 3 complex, GO:0006412||translation, GO:0006413||translational initiation, GO:0000166||nucleotide binding, GO:0001731||formation of translation preinitiation complex, GO:0003676||nu…
TR191460_c1_g1	gi|926789471|ref|XP_013903209.1|-NR- hypothetical protein MNEG_3771 [Monoraphidium neglectum](3e-104-517)	A0A0D2MNC4~Uncharacterized protein	K00244#Carbon metabolism [PATH:ko01200]::frdA; fumarate reductase flavoprotein subunit [EC:1.3.99.1]*Citrate cycle (TCA cycle) [PATH:ko00020]::frdA; fumarate reductase flavoprotein subunit [EC:1.3.99.1]*Butanoate metabolism [PATH:ko00650]::frdA; fumarate reductase flavoprotein subunit [EC:1.3.99.1]*Oxidative phosphorylation [PATH:ko00190]::frdA; fumarate reductase flavoprotein subunit [EC:1.3.99.…	GO:0000104||succinate dehydrogenase activity, GO:0010181||FMN binding, GO:0016020||membrane, GO:0016491||oxidoreductase activity, GO:0055114||oxidation-reduction process, GO:0000104||succinate dehydrogenase activity, GO:0005847||mRNA cleavage and polyadenylation specificity factor complex, GO:0006378||mRNA polyadenylation, GO:0006379||mRNA cleavage, GO:0016491||oxidoreductase activity, GO:0055114…
TR211356_c1_g1	gi|299471035|emb|CBN78895.1|-NR- hypothetical protein Esi_0155_0018 [Ectocarpus siliculosus](4e-14-1283)	D8LFZ6~Uncharacterized protein	New_kegg_NA	GO_NA
TR263789_c0_g1	gi|641844338|gb|KDO63232.1|-NR- hypothetical protein CISIN_1g025043mg [Citrus sinensis](9e-18-258)	A0A067FIH6~Uncharacterized protein	K08059#Antigen processing and presentation [PATH:ko04612]::IFI30, GILT; interferon, gamma-inducible protein 30*	GO_NA
TR29034_c0_g1	gi|924119298|emb|CUA73017.1|-NR- uridine phosphorylase [Rhizoctonia solani](1e-50-323)	No_uniprot_assigned~NA	K00757#Pyrimidine metabolism [PATH:ko00240]::udp, UPP; uridine phosphorylase [EC:2.4.2.3]*Drug metabolism - other enzymes [PATH:ko00983]::udp, UPP; uridine phosphorylase [EC:2.4.2.3]*	GO:0003824||catalytic activity, GO:0009116||nucleoside metabolic process, GO:0003824||catalytic activity, GO:0009116||nucleoside metabolic process, GO:0003824||catalytic activity, GO:0009116||nucleoside metabolic process, GO:0003824||catalytic activity, GO:0009116||nucleoside metabolic process, GO:0003824||catalytic activity, GO:0009116||nucleoside metabolic process
TR80394_c0_g1	gi|356496394|ref|XP_003517053.1|-NR- PREDICTED: glutathione S-transferase zeta class isoform X1 [Glycine max](2e-15-233)	A0A0B5EC52~Zeta class glutathione S-transferase	K00799#Glutathione metabolism [PATH:ko00480]::GST, gst; glutathione S-transferase [EC:2.5.1.18]*Metabolism of xenobiotics by cytochrome P450 [PATH:ko00980]::GST, gst; glutathione S-transferase [EC:2.5.1.18]*Drug metabolism - cytochrome P450 [PATH:ko00982]::GST, gst; glutathione S-transferase [EC:2.5.1.18]*Chemical carcinogenesis [PATH:ko05204]::GST, gst; glutathione S-transferase [EC:2.5.1.18]*	GO:0008152||metabolic process, GO:0016740||transferase activity, GO:0008152||metabolic process, GO:0016740||transferase activity, GO:0004364||glutathione transferase activity, GO:0005737||cytoplasm, GO:0006749||glutathione metabolic process, GO:0016740||transferase activity
TR194759_c0_g1	gi|673033286|ref|XP_008870604.1|-NR- hypothetical protein H310_07088 [Aphanomyces invadans](8e-40-115)	A0A024U2L2~Peptidyl-prolyl cis-trans isomerase	K09568#	GO:0000413||protein peptidyl-prolyl isomerization, GO:0003755||peptidyl-prolyl cis-trans isomerase activity, GO:0005528||FK506 binding, GO:0005789||endoplasmic reticulum membrane, GO:0006457||protein folding, GO:0008152||metabolic process, GO:0016853||isomerase activity, GO:0061077||chaperone-mediated protein folding, GO:0000413||protein peptidyl-prolyl isomerization, GO:0003755||peptidyl-prolyl …
TR192907_c0_g1	gi|195609972|gb|ACG26816.1|-NR- 40S ribosomal protein S21 [Zea mays](2e-22-101) gi|195609972|gb|ACG26816.1|-NR- 40S ribosomal protein S21 [Zea mays](3e-22-101)	B6SPN3~40S ribosomal protein S21 B6SPN3~40S ribosomal protein S21	K02971#Ribosome [PATH:ko03010]::RP-S21e, RPS21; small subunit ribosomal protein S21e* K02971#Ribosome [PATH:ko03010]::RP-S21e, RPS21; small subunit ribosomal protein S21e*	GO:0003735||structural constituent of ribosome, GO:0003735||structural constituent of ribosome, GO:0005622||intracellular, GO:0005622||intracellular, GO:0005840||ribosome, GO:0005840||ribosome, GO:0006412||translation, GO:0006412||translation, GO:0003735||structural constituent of ribosome, GO:0003735||structural constituent of ribosome, GO:0005622||intracellular, GO:0005622||intracellular, GO:00…
TR95720_c0_g1	gi|659072045|ref|XP_008463178.1|-NR- PREDICTED: dolichol kinase isoform X1 [Cucumis melo](3e-14-567)	No_uniprot_assigned~NA	K00902#N-Glycan biosynthesis [PATH:ko00510]::E2.7.1.108; dolichol kinase [EC:2.7.1.108]*	GO:0016020||membrane, GO:0016021||integral component of membrane, GO:0016020||membrane, GO:0016021||integral component of membrane, GO:0004168||dolichol kinase activity, GO:0009697||salicylic acid biosynthetic process, GO:0009863||salicylic acid mediated signaling pathway, GO:0010200||response to chitin, GO:0016020||membrane, GO:0016021||integral component of membrane, GO:0016310||phosphorylation…
TR55139_c0_g1	gi|255073125|ref|XP_002500237.1|-NR- hypothetical protein MICPUN_107680 [Micromonas sp. RCC299](9e-118-439)	C1DYV5~Uncharacterized protein	K09667#Other types of O-glycan biosynthesis [PATH:ko00514]::OGT; polypeptide N-acetylglucosaminyltransferase [EC:2.4.1.-]*,K11714#	GO:0016020||membrane, GO:0016021||integral component of membrane, GO:0005794||Golgi apparatus, GO:0016020||membrane, GO:0016021||integral component of membrane, GO:0035252||UDP-xylosyltransferase activity, GO:0042546||cell wall biogenesis, GO:0016020||membrane, GO:0016021||integral component of membrane, GO:0008152||metabolic process, GO:0016740||transferase activity, GO:0016757||transferase acti…
TR176840_c0_g1	gi|729181611|emb|CEJ92772.1|-NR- Putative Mannose phospho-dolichol synthase [Torrubiella hemipterigena](1e-165-244)	No_uniprot_assigned~NA	K00721#N-Glycan biosynthesis [PATH:ko00510]::DPM1; dolichol-phosphate mannosyltransferase [EC:2.4.1.83]*	GO:0008152||metabolic process, GO:0016740||transferase activity, GO:0005737||cytoplasm, GO:0005783||endoplasmic reticulum, GO:0008152||metabolic process, GO:0016740||transferase activity, GO:0005737||cytoplasm, GO:0005783||endoplasmic reticulum, GO:0008152||metabolic process, GO:0016740||transferase activity, GO:0016757||transferase activity, transferring glycosyl groups
TR193820_c0_g1	gi|568047576|gb|ETM44654.1|-NR- hypothetical protein L914_10132 [Phytophthora parasitica](2e-48-188)	W2NAC4~Uncharacterized protein	K07951#	GO:0000166||nucleotide binding, GO:0005525||GTP binding, GO:0005622||intracellular, GO:0007264||small GTPase mediated signal transduction, GO:0000166||nucleotide binding, GO:0005525||GTP binding, GO:0005622||intracellular, GO:0007264||small GTPase mediated signal transduction, GO:0000166||nucleotide binding, GO:0005525||GTP binding, GO:0005622||intracellular, GO:0007264||small GTPase mediated sig…
TR63880_c0_g1	gi|168032751|ref|XP_001768881.1|-NR- predicted protein [Physcomitrella patens](3e-101-434)	A9SRG8~3-oxoacyl-[acyl-carrier-protein] synthase	K09458#Fatty acid metabolism [PATH:ko01212]::fabF; 3-oxoacyl-[acyl-carrier-protein] synthase II [EC:2.3.1.179]*Fatty acid biosynthesis [PATH:ko00061]::fabF; 3-oxoacyl-[acyl-carrier-protein] synthase II [EC:2.3.1.179]*Biotin metabolism [PATH:ko00780]::fabF; 3-oxoacyl-[acyl-carrier-protein] synthase II [EC:2.3.1.179]*	GO:0003824||catalytic activity, GO:0006633||fatty acid biosynthetic process, GO:0008152||metabolic process, GO:0016740||transferase activity, GO:0016747||transferase activity, transferring acyl groups other than amino-acyl groups, GO:0003824||catalytic activity, GO:0006633||fatty acid biosynthetic process, GO:0008152||metabolic process, GO:0016740||transferase activity, GO:0016747||transferase ac…
TR208117_c0_g2	gi|936408670|gb|KPM37482.1|-NR- hypothetical protein AK830_g9071 [Neonectria ditissima](7e-144-519)	No_uniprot_assigned~NA	K12306#	GO:0016020||membrane, GO:0016021||integral component of membrane, GO:0055085||transmembrane transport, GO:0016020||membrane, GO:0016021||integral component of membrane, GO:0055085||transmembrane transport, GO:0016020||membrane, GO:0016021||integral component of membrane, GO:0055085||transmembrane transport, GO:0016020||membrane, GO:0016021||integral component of membrane, GO:0055085||transmembran…
TR14565_c0_g1	gi|695446535|ref|XP_009534505.1|-NR- hypothetical protein PHYSODRAFT_522869 [Phytophthora sojae](1e-61-447)	G5A4P4~Putative uncharacterized protein	New_kegg_NA	GO_NA
TR206959_c0_g1	gi|299470526|emb|CBN78517.1|-NR- Quinone oxidoreductase-like protein At1g23740, chloroplast precursor [Ectocarpus siliculosus](1e-38-448)	D8LDW0~Quinone oxidoreductase-like protein At1g23740, chloroplast	K00001#Degradation of aromatic compounds [PATH:ko01220]::E1.1.1.1, adh; alcohol dehydrogenase [EC:1.1.1.1]*Glycolysis / Gluconeogenesis [PATH:ko00010]::E1.1.1.1, adh; alcohol dehydrogenase [EC:1.1.1.1]*Fatty acid degradation [PATH:ko00071]::E1.1.1.1, adh; alcohol dehydrogenase [EC:1.1.1.1]*Tyrosine metabolism [PATH:ko00350]::E1.1.1.1, adh; alcohol dehydrogenase [EC:1.1.1.1]*Retinol metabolism [PA…	GO:0008270||zinc ion binding, GO:0016491||oxidoreductase activity, GO:0055114||oxidation-reduction process, GO:0008270||zinc ion binding, GO:0016491||oxidoreductase activity, GO:0055114||oxidation-reduction process, GO:0008270||zinc ion binding, GO:0016491||oxidoreductase activity, GO:0055114||oxidation-reduction process, GO:0008270||zinc ion binding, GO:0016491||oxidoreductase activity, GO:00551…
TR276547_c0_g1	gi|949089837|gb|KRO79739.1|-NR- protease [Actinobacteria bacterium BACL4 MAG-120920-bin41](8e-13-485)	No_uniprot_assigned~NA	K02902#Ribosome [PATH:ko03010]::RP-L28, MRPL28, rpmB; large subunit ribosomal protein L28*	GO:0004252||serine-type endopeptidase activity, GO:0006508||proteolysis, GO:0016491||oxidoreductase activity, GO:0055114||oxidation-reduction process
TR235195_c0_g1	gi|802750886|ref|XP_012087897.1|-NR- PREDICTED: putative tRNA (cytidine(32)/guanosine(34)-2'-O)-methyltransferase [Jatropha curcas](1e-136-316)	A0A067JWU0~Putative tRNA (cytidine(32)/guanosine(34)-2'-O)-methyltransferase (EC 2.1.1.205) (2'-O-ribose RNA methyltransferase TRM7 homolog)	K14864#	GO:0001510||RNA methylation, GO:0002128||tRNA nucleoside ribose methylation, GO:0002181||cytoplasmic translation, GO:0005737||cytoplasm, GO:0008033||tRNA processing, GO:0008168||methyltransferase activity, GO:0008175||tRNA methyltransferase activity, GO:0016740||transferase activity, GO:0032259||methylation, GO:0001510||RNA methylation, GO:0002128||tRNA nucleoside ribose methylation, GO:0002181||…
TR18063_c0_g1	gi|585111020|gb|EWM28602.1|-NR- enolase [Nannochloropsis gaditana](0.0-459)	W7TR29~Enolase	K01689#Carbon metabolism [PATH:ko01200]::ENO, eno; enolase [EC:4.2.1.11]*Biosynthesis of amino acids [PATH:ko01230]::ENO, eno; enolase [EC:4.2.1.11]*Glycolysis / Gluconeogenesis [PATH:ko00010]::ENO, eno; enolase [EC:4.2.1.11]*Methane metabolism [PATH:ko00680]::ENO, eno; enolase [EC:4.2.1.11]*RNA degradation [PATH:ko03018]::ENO, eno; enolase [EC:4.2.1.11]*HIF-1 signaling pathway [PATH:ko04066]::EN…	GO:0000015||phosphopyruvate hydratase complex, GO:0000287||magnesium ion binding, GO:0004634||phosphopyruvate hydratase activity, GO:0006096||glycolytic process, GO:0016829||lyase activity, GO:0000015||phosphopyruvate hydratase complex, GO:0000287||magnesium ion binding, GO:0004634||phosphopyruvate hydratase activity, GO:0006096||glycolytic process, GO:0000015||phosphopyruvate hydratase complex, …
TR142003_c0_g1	gi|698794258|ref|XP_009830158.1|-NR- hypothetical protein H257_06580 [Aphanomyces astaci](1e-11-967)	W4GMH7~Uncharacterized protein	New_kegg_NA	GO_NA
TR202147_c0_g1	gi|765305128|ref|WP_044632664.1|-NR- hypothetical protein [Tamlana sedimentorum](2e-20-496)	A0A0D7WA10~Uncharacterized protein	New_kegg_NA	GO_NA
TR230463_c1_g1	gi|302836538|ref|XP_002949829.1|-NR- 3'5'-cyclic nucleotide phosphodiesterase [Volvox carteri f. nagariensis](6e-37-349)	D8TTV8~3'5'-cyclic nucleotide phosphodiesterase	K13293#Purine metabolism [PATH:ko00230]::PDE4; cAMP-specific phosphodiesterase [EC:3.1.4.53]*,K13755#Purine metabolism [PATH:ko00230]::PDE1; calcium/calmodulin-dependent 3',5'-cyclic nucleotide phosphodiesterase [EC:3.1.4.17]*Calcium signaling pathway [PATH:ko04020]::PDE1; calcium/calmodulin-dependent 3',5'-cyclic nucleotide phosphodiesterase [EC:3.1.4.17]*Morphine addiction [PATH:ko05032]::PDE1;…	GO:0004114||3',5'-cyclic-nucleotide phosphodiesterase activity, GO:0007165||signal transduction, GO:0008081||phosphoric diester hydrolase activity, GO:0008152||metabolic process, GO:0016787||hydrolase activity, GO:0046872||metal ion binding, GO:0004114||3',5'-cyclic-nucleotide phosphodiesterase activity, GO:0007165||signal transduction, GO:0008081||phosphoric diester hydrolase activity, GO:000815…
TR245073_c0_g1	gi|746413753|ref|WP_039454896.1|-NR- hypothetical protein [Pedobacter glucosidilyticus](1e-26-258) gi|746413753|ref|WP_039454896.1|-NR- hypothetical protein [Pedobacter glucosidilyticus](2e-29-258) gi|746413753|ref|WP_039454896.1|-NR- hypothetical protein [Pedobacter glucosidilyticus](6e-27-258) gi|746413753|ref|WP_039454896.1|-NR- hypothetical protein [Pedobacter glucosidilyticus](3e-27-258) gi|…	A0A0B8XMG8~Uncharacterized protein A0A0B8XMG8~Uncharacterized protein A0A0B8XMG8~Uncharacterized protein A0A0B8XMG8~Uncharacterized protein A0A0B8XMG8~Uncharacterized protein A0A0B8XMG8~Uncharacterized protein	K00907#Calcium signaling pathway [PATH:ko04020]::MYLK; myosin-light-chain kinase [EC:2.7.11.18]*Regulation of actin cytoskeleton [PATH:ko04810]::MYLK; myosin-light-chain kinase [EC:2.7.11.18]*Focal adhesion [PATH:ko04510]::MYLK; myosin-light-chain kinase [EC:2.7.11.18]*Vascular smooth muscle contraction [PATH:ko04270]::MYLK; myosin-light-chain kinase [EC:2.7.11.18]*Gastric acid secretion [PATH:ko…	GO:0000166||nucleotide binding, GO:0000166||nucleotide binding, GO:0000166||nucleotide binding, GO:0000166||nucleotide binding, GO:0000166||nucleotide binding, GO:0000166||nucleotide binding, GO:0004672||protein kinase activity, GO:0004672||protein kinase activity, GO:0004672||protein kinase activity, GO:0004672||protein kinase activity, GO:0004672||protein kinase activity, GO:0004672||protein ki…
TR261884_c1_g1	gi|299471534|emb|CBN80020.1|-NR- putative sarcosine-dimethylglycine methyltransferase [Ectocarpus siliculosus](3e-50-691) gi|299471534|emb|CBN80020.1|-NR- putative sarcosine-dimethylglycine methyltransferase [Ectocarpus siliculosus](3e-50-691) gi|299471534|emb|CBN80020.1|-NR- putative sarcosine-dimethylglycine methyltransferase [Ectocarpus siliculosus](2e-55-691) gi|299471534|emb|CBN80020.1|-NR- …	D8LII1~Putative sarcosine-dimethylglycine methyltransferase D8LII1~Putative sarcosine-dimethylglycine methyltransferase D8LII1~Putative sarcosine-dimethylglycine methyltransferase D8LII1~Putative sarcosine-dimethylglycine methyltransferase D8LII1~Putative sarcosine-dimethylglycine methyltransferase	K18897# K18897# K18897# K18897# K18897#	GO:0008152||metabolic process, GO:0008152||metabolic process, GO:0008152||metabolic process, GO:0008152||metabolic process, GO:0008152||metabolic process, GO:0008168||methyltransferase activity, GO:0008168||methyltransferase activity, GO:0008168||methyltransferase activity, GO:0008168||methyltransferase activity, GO:0008168||methyltransferase activity, GO:0016740||transferase activity, GO:0016740…
TR49698_c0_g2	gi|747076235|ref|XP_011085181.1|-NR- PREDICTED: fatty acid 2-hydroxylase 2-like [Sesamum indicum](8e-43-239)	No_uniprot_assigned~NA	K00517#Limonene and pinene degradation [PATH:ko00903]::E1.14.-.-; [EC:1.14.-.-]*Stilbenoid, diarylheptanoid and gingerol biosynthesis [PATH:ko00945]::E1.14.-.-; [EC:1.14.-.-]*Aminobenzoate degradation [PATH:ko00627]::E1.14.-.-; [EC:1.14.-.-]*Bisphenol degradation [PATH:ko00363]::E1.14.-.-; [EC:1.14.-.-]*Polycyclic aromatic hydrocarbon degradation [PATH:ko00624]::E1.14.-.-; [EC:1.14.-.-]*,K00540#	GO:0005506||iron ion binding, GO:0006633||fatty acid biosynthetic process, GO:0016020||membrane, GO:0016021||integral component of membrane, GO:0016491||oxidoreductase activity, GO:0055114||oxidation-reduction process, GO:0005506||iron ion binding, GO:0005783||endoplasmic reticulum, GO:0005789||endoplasmic reticulum membrane, GO:0006629||lipid metabolic process, GO:0006631||fatty acid metabolic p…
TR217280_c0_g1	gi|568045453|gb|ETM42608.1|-NR- hypothetical protein L914_11793 [Phytophthora parasitica](3e-66-282)	W2N3Y5~Probable methyltransferase BTM2 homolog (EC 2.1.1.-)	K18849#	GO:0016433||rRNA (adenine) methyltransferase activity, GO:0031167||rRNA methylation, GO:0016433||rRNA (adenine) methyltransferase activity, GO:0031167||rRNA methylation, GO:0008168||methyltransferase activity, GO:0016433||rRNA (adenine) methyltransferase activity, GO:0016740||transferase activity, GO:0031167||rRNA methylation, GO:0032259||methylation, GO:0008168||methyltransferase activity, GO:00…
TR236956_c0_g3	gi|829126250|gb|KLP01436.1|-NR- phosphatidate cytidylyltransferase [Fusarium fujikuroi](0.0-889)	A0A0I9Z273~Phosphatidate cytidylyltransferase	K00902#N-Glycan biosynthesis [PATH:ko00510]::E2.7.1.108; dolichol kinase [EC:2.7.1.108]*	GO:0016020||membrane, GO:0016021||integral component of membrane, GO:0016301||kinase activity, GO:0016310||phosphorylation, GO:0016020||membrane, GO:0016021||integral component of membrane, GO:0016020||membrane, GO:0016021||integral component of membrane, GO:0005783||endoplasmic reticulum, GO:0016020||membrane, GO:0016021||integral component of membrane, GO:0004168||dolichol kinase activity, GO:0…
TR32634_c0_g1	gi|926799053|ref|XP_013906950.1|-NR- ubiquitin-conjugating enzyme E2 N [Monoraphidium neglectum](1e-78-157)	A0A0D2NV36~Ubiquitin-conjugating enzyme E2 N (EC 6.3.2.19)	K10580#Ubiquitin mediated proteolysis [PATH:ko04120]::UBE2N, BLU, UBC13; ubiquitin-conjugating enzyme E2 N [EC:6.3.2.19]*	GO:0000166||nucleotide binding, GO:0005524||ATP binding, GO:0005634||nucleus, GO:0005737||cytoplasm, GO:0006301||postreplication repair, GO:0031625||ubiquitin protein ligase binding, GO:0061630||ubiquitin protein ligase activity, GO:0070534||protein K63-linked ubiquitination, GO:0000166||nucleotide binding, GO:0005524||ATP binding, GO:0005634||nucleus, GO:0005737||cytoplasm, GO:0006301||postrepli…
TR91326_c0_g1	gi|224284598|gb|ACN40032.1|-NR- unknown [Picea sitchensis](1e-21-1071)	C0PQE2~Putative uncharacterized protein	K05401#Toll-like receptor signaling pathway [PATH:ko04620]::TLR3; toll-like receptor 3*Influenza A [PATH:ko05164]::TLR3; toll-like receptor 3*Hepatitis B [PATH:ko05161]::TLR3; toll-like receptor 3*Hepatitis C [PATH:ko05160]::TLR3; toll-like receptor 3*Herpes simplex infection [PATH:ko05168]::TLR3; toll-like receptor 3*,K10280#,K13730#Bacterial invasion of epithelial cells [PATH:ko05100]::inlA; in…	GO:0005525||GTP binding, GO:0005622||intracellular, GO:0007165||signal transduction, GO:0007264||small GTPase mediated signal transduction, GO:0001819||positive regulation of cytokine production, GO:0002224||toll-like receptor signaling pathway, GO:0002376||immune system process, GO:0002756||MyD88-independent toll-like receptor signaling pathway, GO:0003725||double-stranded RNA binding, GO:000488…
TR265813_c0_g3	gi|829110199|gb|KLO86737.1|-NR- glucose-6-phosphate/phosphate translocator [Fusarium fujikuroi](1e-172-369)	A0A0I9ZVQ0~Glucose-6-phosphate/phosphate translocator	K03322#,K15181#,K15280#,K15283#,K15285#	GO:0005634||nucleus, GO:0005793||endoplasmic reticulum-Golgi intermediate compartment, GO:0015786||UDP-glucose transport, GO:0016020||membrane, GO:0016021||integral component of membrane, GO:0045892||negative regulation of transcription, DNA-templated, GO:0016020||membrane, GO:0016021||integral component of membrane, GO:0034219||carbohydrate transmembrane transport, GO:0005215||transporter activi…
TR235537_c1_g1	gi|552809306|ref|XP_005842903.1|-NR- hypothetical protein CHLNCDRAFT_37683 [Chlorella variabilis](7e-142-498)	E1ZTQ5~Putative uncharacterized protein	K11584#mRNA surveillance pathway [PATH:ko03015]::PPP2R5; serine/threonine-protein phosphatase 2A regulatory subunit B'*PI3K-Akt signaling pathway [PATH:ko04151]::PPP2R5; serine/threonine-protein phosphatase 2A regulatory subunit B'*Meiosis - yeast [PATH:ko04113]::PPP2R5; serine/threonine-protein phosphatase 2A regulatory subunit B'*Oocyte meiosis [PATH:ko04114]::PPP2R5; serine/threonine-protein p…	GO:0003333||amino acid transmembrane transport, GO:0015171||amino acid transmembrane transporter activity, GO:0016020||membrane, GO:0016021||integral component of membrane, GO:0003333||amino acid transmembrane transport, GO:0015171||amino acid transmembrane transporter activity, GO:0016020||membrane, GO:0016021||integral component of membrane, GO:0003333||amino acid transmembrane transport, GO:00…
TR33193_c0_g1	gi|299471481|emb|CBN79967.1|-NR- Deflagellation inducible protein,13 kDa [Ectocarpus siliculosus](1e-49-117)	D8LIC8~Deflagellation inducible protein,13 kDa	K16780#	GO:0031514||motile cilium, GO:0031514||motile cilium, GO:0005634||nucleus
TR203673_c0_g15	gi|927759034|gb|KPA42175.1|-NR- zinc cluster transcription factor [Fusarium langsethiae](1e-73-363)	A0A0N0DF89~Zinc cluster transcription factor	New_kegg_NA	GO_NA
TR220825_c0_g1	gi|902110546|gb|KNA03703.1|-NR- hypothetical protein SOVF_206560 [Spinacia oleracea](9e-28-402)	A0A0K9QAJ3~Uncharacterized protein	New_kegg_NA	GO_NA
TR65797_c0_g1	gi|635369763|emb|CCI42121.1|-NR- unnamed protein product [Albugo candida](7e-17-582)	No_uniprot_assigned~NA	K12890#Spliceosome [PATH:ko03040]::SFRS1_9; splicing factor, arginine/serine-rich 1/9*Herpes simplex infection [PATH:ko05168]::SFRS1_9; splicing factor, arginine/serine-rich 1/9*,K12896#Spliceosome [PATH:ko03040]::SFRS7; splicing factor, arginine/serine-rich 7*Herpes simplex infection [PATH:ko05168]::SFRS7; splicing factor, arginine/serine-rich 7*	GO:0000166||nucleotide binding, GO:0003676||nucleic acid binding, GO:0008270||zinc ion binding, GO:0046872||metal ion binding, GO:0000166||nucleotide binding, GO:0003676||nucleic acid binding, GO:0008270||zinc ion binding, GO:0046872||metal ion binding, GO:0000166||nucleotide binding, GO:0003676||nucleic acid binding, GO:0000166||nucleotide binding, GO:0003676||nucleic acid binding, GO:0008270||z…
TR216605_c0_g1	gi|949162746|gb|KRP32940.1|-NR- hypothetical protein ABS33_05490, partial [Verrucomicrobia subdivision 6 bacterium BACL9 MAG-120924-bin69](3e-15-168)	No_uniprot_assigned~NA	K17609#	GO:0016020||membrane, GO:0016021||integral component of membrane, GO:0005623||cell, GO:0045454||cell redox homeostasis, GO:0005623||cell, GO:0042744||hydrogen peroxide catabolic process, GO:0045454||cell redox homeostasis, GO:0005623||cell, GO:0045454||cell redox homeostasis
TR235395_c1_g2	gi|159481235|ref|XP_001698687.1|-NR- hypothetical protein CHLREDRAFT_120925 [Chlamydomonas reinhardtii](7e-41-933)	A8J9P5~Predicted protein (Fragment)	K00924#,K13415#Plant hormone signal transduction [PATH:ko04075]::BRI1; protein brassinosteroid insensitive 1 [EC:2.7.10.1 2.7.11.1]*,K13420#Plant-pathogen interaction [PATH:ko04626]::FLS2; LRR receptor-like serine/threonine-protein kinase FLS2 [EC:2.7.11.1]*	GO:0000165||MAPK cascade, GO:0000186||activation of MAPKK activity, GO:0004672||protein kinase activity, GO:0004709||MAP kinase kinase kinase activity, GO:0004721||phosphoprotein phosphatase activity, GO:0005524||ATP binding, GO:0005622||intracellular, GO:0006468||protein phosphorylation, GO:0006470||protein dephosphorylation, GO:0016020||membrane, GO:0016021||integral component of membrane, GO:0…
TR259188_c0_g14	gi|727491296|ref|XP_010421703.1|-NR- PREDICTED: sec-independent protein translocase protein TATA, chloroplastic [Camelina sativa](4e-26-146)	No_uniprot_assigned~NA	K03116#Protein export [PATH:ko03060]::tatA; sec-independent protein translocase protein TatA*Bacterial secretion system [PATH:ko03070]::tatA; sec-independent protein translocase protein TatA*	GO:0005886||plasma membrane, GO:0008565||protein transporter activity, GO:0009306||protein secretion, GO:0009941||chloroplast envelope, GO:0015031||protein transport, GO:0016020||membrane, GO:0016021||integral component of membrane, GO:0033281||TAT protein transport complex, GO:0005886||plasma membrane, GO:0008565||protein transporter activity, GO:0009306||protein secretion, GO:0015031||protein t…
TR207728_c1_g3	gi|552833926|ref|XP_005848616.1|-NR- hypothetical protein CHLNCDRAFT_144118 [Chlorella variabilis](6e-79-643) gi|922535059|ref|XP_013598614.1|-NR- PREDICTED: peptide-N(4)-(N-acetyl-beta-glucosaminyl)asparagine amidase [Brassica oleracea var. oleracea](2e-65-723) gi|552833926|ref|XP_005848616.1|-NR- hypothetical protein CHLNCDRAFT_144118 [Chlorella variabilis](3e-89-643)	E1ZBY3~Putative uncharacterized protein A0A0D3DC82~Uncharacterized protein E1ZBY3~Putative uncharacterized protein	K01456#Protein processing in endoplasmic reticulum [PATH:ko04141]::E3.5.1.52, NGLY1, PNG1; peptide-N4-(N-acetyl-beta-glucosaminyl)asparagine amidase [EC:3.5.1.52]* K01456#Protein processing in endoplasmic reticulum [PATH:ko04141]::E3.5.1.52, NGLY1, PNG1; peptide-N4-(N-acetyl-beta-glucosaminyl)asparagine amidase [EC:3.5.1.52]* K01456#Protein processing in endoplasmic reticulum [PATH:ko04141]::E3.5…	GO:0005829||cytosol, GO:0005829||cytosol, GO:0006499||N-terminal protein myristoylation, GO:0006499||N-terminal protein myristoylation, GO:0003810||protein-glutamine gamma-glutamyltransferase activity, GO:0008152||metabolic process, GO:0016740||transferase activity, GO:0016746||transferase activity, transferring acyl groups, GO:0005829||cytosol, GO:0005829||cytosol, GO:0005829||cytosol, GO:000649…
TR243514_c0_g1	gi|743781294|ref|XP_011040804.1|-NR- PREDICTED: probable signal peptidase complex subunit 2 [Populus euphratica](5e-12-191)	No_uniprot_assigned~NA	K12947#Protein export [PATH:ko03060]::SPCS2, SPC2; signal peptidase complex subunit 2 [EC:3.4.-.-]*	GO:0005787||signal peptidase complex, GO:0006465||signal peptide processing, GO:0008233||peptidase activity, GO:0016020||membrane, GO:0016021||integral component of membrane, GO:0005787||signal peptidase complex, GO:0006465||signal peptide processing, GO:0008233||peptidase activity, GO:0016020||membrane, GO:0016021||integral component of membrane, GO:0016787||hydrolase activity, GO:0005787||signa…
TR130597_c0_g2	gi|927757181|gb|KPA40483.1|-NR- 37s ribosomal protein mrp10 [Fusarium langsethiae](4e-38-92)	A0A0M9EVA0~37s ribosomal protein mrp10	New_kegg_NA	GO_NA
TR175696_c0_g1	gi|818635321|gb|KKS82625.1|-NR- hypothetical protein UV58_C0008G0012 [Parcubacteria (Wolfebacteria) bacterium GW2011_GWC1_43_10](2e-21-394)	A0A0G1CAF4~Uncharacterized protein	K01889#Aminoacyl-tRNA biosynthesis [PATH:ko00970]::FARSA, pheS; phenylalanyl-tRNA synthetase alpha chain [EC:6.1.1.20]*	GO:0000049||tRNA binding, GO:0000166||nucleotide binding, GO:0000287||magnesium ion binding, GO:0004812||aminoacyl-tRNA ligase activity, GO:0004826||phenylalanine-tRNA ligase activity, GO:0005524||ATP binding, GO:0005737||cytoplasm, GO:0005739||mitochondrion, GO:0006418||tRNA aminoacylation for protein translation, GO:0006432||phenylalanyl-tRNA aminoacylation, GO:0008033||tRNA processing, GO:0043…
TR192491_c0_g1	gi|552811462|ref|XP_005843473.1|-NR- hypothetical protein CHLNCDRAFT_28101 [Chlorella variabilis](8e-110-319)	E1ZS24~Putative uncharacterized protein	K15283#	GO:0006863||purine nucleobase transport, GO:0009941||chloroplast envelope, GO:0015120||phosphoglycerate transmembrane transporter activity, GO:0015713||phosphoglycerate transport, GO:0016020||membrane, GO:0016021||integral component of membrane, GO:0035436||triose phosphate transmembrane transport, GO:0071917||triose-phosphate transmembrane transporter activity, GO:0006863||purine nucleobase tran…
TR55128_c0_g1	gi|728839067|gb|KHG18510.1|-NR- 40S ribosomal S8 [Gossypium arboreum](2e-78-216)	A0A0B0P0A4~40S ribosomal protein S8	K02995#Ribosome [PATH:ko03010]::RP-S8e, RPS8; small subunit ribosomal protein S8e*	GO:0003735||structural constituent of ribosome, GO:0005622||intracellular, GO:0005840||ribosome, GO:0006412||translation, GO:0030529||intracellular ribonucleoprotein complex, GO:0000462||maturation of SSU-rRNA from tricistronic rRNA transcript (SSU-rRNA, 5.8S rRNA, LSU-rRNA), GO:0003735||structural constituent of ribosome, GO:0005622||intracellular, GO:0005840||ribosome, GO:0006412||translation, …
TR5445_c0_g1	gi|568018179|gb|ETL92356.1|-NR- hypothetical protein L917_09293 [Phytophthora parasitica](2e-16-464)	W2L4M7~Uncharacterized protein	K00773#,K15407#	GO:0005737||cytoplasm, GO:0006400||tRNA modification, GO:0008479||queuine tRNA-ribosyltransferase activity, GO:0008616||queuosine biosynthetic process, GO:0016740||transferase activity, GO:0005737||cytoplasm, GO:0006400||tRNA modification, GO:0008479||queuine tRNA-ribosyltransferase activity, GO:0008616||queuosine biosynthetic process, GO:0006400||tRNA modification, GO:0008479||queuine tRNA-ribos…
TR205020_c0_g1	gi|635371958|emb|CCI39920.1|-NR- unnamed protein product [Albugo candida](3e-49-310) gi|917292646|ref|WP_051899358.1|-NR- hypothetical protein [Sciscionella sp. SE31](9e-12-209)	No_uniprot_assigned~NA No_uniprot_assigned~NA	K19199# New_kegg_NA	GO_NA
TR256133_c0_g1	gi|922390322|ref|XP_013463583.1|-NR- DEAD-box ATP-dependent RNA helicase-like protein [Medicago truncatula](2e-152-610)	A0A072V8B8~DEAD-box ATP-dependent RNA helicase-like protein (Uncharacterized protein)	K14806#	GO:0000166||nucleotide binding, GO:0003676||nucleic acid binding, GO:0003723||RNA binding, GO:0004386||helicase activity, GO:0005524||ATP binding, GO:0008152||metabolic process, GO:0016787||hydrolase activity, GO:0000166||nucleotide binding, GO:0003676||nucleic acid binding, GO:0003723||RNA binding, GO:0004386||helicase activity, GO:0005524||ATP binding, GO:0005622||intracellular, GO:0006312||mit…
TR240250_c0_g2	gi|674897990|emb|CDY34937.1|-NR- BnaA01g32680D [Brassica napus](4e-26-735)	A0A078HAZ1~BnaA01g32680D protein	K10357#,K14510#Plant hormone signal transduction [PATH:ko04075]::CTR1; serine/threonine-protein kinase CTR1 [EC:2.7.11.1]*	GO:0004672||protein kinase activity, GO:0004674||protein serine/threonine kinase activity, GO:0005524||ATP binding, GO:0006468||protein phosphorylation, GO:0004672||protein kinase activity, GO:0004674||protein serine/threonine kinase activity, GO:0004713||protein tyrosine kinase activity, GO:0005524||ATP binding, GO:0006468||protein phosphorylation, GO:0018108||peptidyl-tyrosine phosphorylation, …
TR41822_c0_g1	gi|159483819|ref|XP_001699958.1|-NR- cytokinesis-related protein [Chlamydomonas reinhardtii](2e-111-224) gi|763757722|gb|KJB25053.1|-NR- hypothetical protein B456_004G179200, partial [Gossypium raimondii](5e-98-229)	A8I3T3~Cytokinesis-related protein A0A0D2PDL9~Uncharacterized protein (Fragment)	K06685#Hippo signaling pathway [PATH:ko04390]::MOB1, Mats; MOB kinase activator 1*Hippo signaling pathway -fly [PATH:ko04391]::MOB1, Mats; MOB kinase activator 1*Cell cycle - yeast [PATH:ko04111]::MOB1, Mats; MOB kinase activator 1* K06685#Hippo signaling pathway [PATH:ko04390]::MOB1, Mats; MOB kinase activator 1*Hippo signaling pathway -fly [PATH:ko04391]::MOB1, Mats; MOB kinase activator 1*Cell…	GO_NA
TR239580_c0_g1	gi|922861921|gb|KOO29611.1|-NR- spfh domain band 7 family protein [Chrysochromulina sp. CCMP291](1e-21-317)	A0A0M0JSJ1~Spfh domain band 7 family protein	New_kegg_NA	GO_NA
TR166524_c0_g1	gi|585105289|gb|EWM24002.1|-NR- muscular protein 20 [Nannochloropsis gaditana](2e-32-207)	W7TCR7~Muscular protein 20	K05767#Regulation of actin cytoskeleton [PATH:ko04810]::IQGAP2_3; Ras GTPase-activating-like protein IQGAP2/3*,K06084#Adherens junction [PATH:ko04520]::LMO7, FBXO20; F-box protein 20*	GO:0005925||focal adhesion, GO:0008270||zinc ion binding, GO:0023051||regulation of signaling, GO:0030155||regulation of cell adhesion, GO:0046872||metal ion binding, GO:0008270||zinc ion binding, GO:0023051||regulation of signaling, GO:0030155||regulation of cell adhesion, GO:0046872||metal ion binding, GO:0005096||GTPase activator activity, GO:0005622||intracellular, GO:0007165||signal transduc…
TR208389_c0_g3	gi|295637885|emb|CAZ85831.1|-NR- unnamed protein product [Tuber melanosporum](2e-11-235)	D5GMT8~Uncharacterized protein	New_kegg_NA	GO_NA
TR268344_c0_g1	gi|298709651|emb|CBJ31459.1|-NR- ubiquinol cytochrome c reductase subunit QCR9 [Ectocarpus siliculosus](7e-11-120)	D7FTT2~Ubiquinol cytochrome c reductase subunit QCR9 (EC 1.10.2.2)	New_kegg_NA	GO_NA
TR163269_c0_g1	gi|645218331|ref|XP_008230093.1|-NR- PREDICTED: bifunctional riboflavin kinase/FMN phosphatase-like [Prunus mume](1e-47-385)	No_uniprot_assigned~NA	K00861#Riboflavin metabolism [PATH:ko00740]::RFK, FMN1; riboflavin kinase [EC:2.7.1.26]*	GO:0008531||riboflavin kinase activity, GO:0009231||riboflavin biosynthetic process, GO:0016310||phosphorylation, GO:0008152||metabolic process, GO:0008531||riboflavin kinase activity, GO:0009231||riboflavin biosynthetic process, GO:0016301||kinase activity, GO:0016310||phosphorylation, GO:0016787||hydrolase activity, GO:0008531||riboflavin kinase activity, GO:0009231||riboflavin biosynthetic pro…
TR52531_c0_g1	gi|923506090|ref|XP_013693732.1|-NR- PREDICTED: xaa-Pro dipeptidase-like [Brassica napus](7e-145-493)	A0A078F526~BnaC01g09020D protein	K14213#	GO:0004177||aminopeptidase activity, GO:0006508||proteolysis, GO:0008152||metabolic process, GO:0016787||hydrolase activity, GO:0030145||manganese ion binding, GO:0046872||metal ion binding, GO:0070062||extracellular exosome, GO:0004177||aminopeptidase activity, GO:0006508||proteolysis, GO:0008152||metabolic process, GO:0016787||hydrolase activity, GO:0030145||manganese ion binding, GO:0046872||m…
TR63699_c0_g2	gi|727151153|emb|CEG67057.1|-NR- Putative DEHA2B06358p [Rhizopus microsporus](1e-120-393)	No_uniprot_assigned~NA	K17260#	GO:0005524||ATP binding, GO:0005856||cytoskeleton, GO:0005885||Arp2/3 protein complex, GO:0007015||actin filament organization, GO:0034314||Arp2/3 complex-mediated actin nucleation, GO:0005524||ATP binding, GO:0005856||cytoskeleton, GO:0005885||Arp2/3 protein complex, GO:0007015||actin filament organization, GO:0034314||Arp2/3 complex-mediated actin nucleation, GO:0005524||ATP binding, GO:0005856…
TR271411_c0_g2	gi|168018029|ref|XP_001761549.1|-NR- predicted protein [Physcomitrella patens](4e-74-258)	A9S5J3~Predicted protein	K02906#Ribosome [PATH:ko03010]::RP-L3, MRPL3, rplC; large subunit ribosomal protein L3*	GO:0003735||structural constituent of ribosome, GO:0005622||intracellular, GO:0005739||mitochondrion, GO:0005840||ribosome, GO:0006412||translation, GO:0030529||intracellular ribonucleoprotein complex, GO:0003735||structural constituent of ribosome, GO:0005622||intracellular, GO:0005840||ribosome, GO:0006412||translation, GO:0030529||intracellular ribonucleoprotein complex, GO:0003735||structural…
TR219724_c0_g1	gi|302805965|ref|XP_002984733.1|-NR- hypothetical protein SELMODRAFT_446014 [Selaginella moellendorffii](6e-16-483)	D8SMJ0~Putative uncharacterized protein	K14947#	GO:0000166||nucleotide binding, GO:0003676||nucleic acid binding, GO:0000166||nucleotide binding, GO:0003676||nucleic acid binding, GO:0000166||nucleotide binding, GO:0003676||nucleic acid binding, GO:0000166||nucleotide binding, GO:0003676||nucleic acid binding, GO:0000166||nucleotide binding, GO:0003676||nucleic acid binding
TR258644_c0_g1	gi|255083102|ref|XP_002504537.1|-NR- Drug/Metabolite transporter superfamily [Micromonas sp. RCC299](7e-31-340)	C1EBX5~Drug/Metabolite transporter superfamily	K15283#,K15284#,K15286#	GO:0016020||membrane, GO:0016021||integral component of membrane, GO:0016020||membrane, GO:0016021||integral component of membrane, GO:0016020||membrane, GO:0016021||integral component of membrane, GO:0016020||membrane, GO:0016021||integral component of membrane, GO:0016020||membrane, GO:0016021||integral component of membrane, GO:0034219||carbohydrate transmembrane transport
TR230414_c1_g1	gi|695397560|ref|XP_009521774.1|-NR- hypothetical protein PHYSODRAFT_480162 [Phytophthora sojae](7e-30-432)	G4YW35~Putative uncharacterized protein	New_kegg_NA	GO_NA
TR136695_c0_g1	gi|949385444|dbj|GAP91548.1|-NR- hypothetical protein UCREL1_9655 [Rosellinia necatrix](9e-41-313)	No_uniprot_assigned~NA	New_kegg_NA	GO_NA
TR256307_c0_g1	gi|818159332|gb|KKO99800.1|-NR- 50S ribosomal protein L2 [Trichoderma harzianum](0.0-379)	A0A0F9X3L5~50S ribosomal protein L2	K02886#Ribosome [PATH:ko03010]::RP-L2, MRPL2, rplB; large subunit ribosomal protein L2*	GO:0003723||RNA binding, GO:0003735||structural constituent of ribosome, GO:0005622||intracellular, GO:0005840||ribosome, GO:0006412||translation, GO:0015934||large ribosomal subunit, GO:0016740||transferase activity, GO:0019843||rRNA binding, GO:0030529||intracellular ribonucleoprotein complex, GO:0003723||RNA binding, GO:0003735||structural constituent of ribosome, GO:0005622||intracellular, GO…
TR44865_c0_g1	gi|700483840|gb|KGO70046.1|-NR- Carboxylesterase, type B [Penicillium expansum](1e-24-541)	A0A0A2KT16~Carboxylic ester hydrolase (EC 3.1.1.-)	K01049#Glycerophospholipid metabolism [PATH:ko00564]::ACHE; acetylcholinesterase [EC:3.1.1.7]*Cholinergic synapse [PATH:ko04725]::ACHE; acetylcholinesterase [EC:3.1.1.7]*,K03927#Drug metabolism - other enzymes [PATH:ko00983]::CES2; carboxylesterase 2 [EC:3.1.1.1 3.1.1.84 3.1.1.56]*,K03929#,K07378#Cell adhesion molecules (CAMs) [PATH:ko04514]::NLGN; neuroligin*,K12298#Steroid biosynthesis [PATH:ko…	GO:0008152||metabolic process, GO:0016787||hydrolase activity, GO:0004104||cholinesterase activity, GO:0008152||metabolic process, GO:0016787||hydrolase activity, GO:0008152||metabolic process, GO:0016787||hydrolase activity, GO:0008152||metabolic process, GO:0016787||hydrolase activity, GO:0008152||metabolic process, GO:0016787||hydrolase activity
TR34034_c0_g4	gi|62275438|gb|AAX78215.1|-NR- small GTPase-binding protein [Fusarium oxysporum](3e-121-195)	Q2KN80~Small GTPase-binding protein	K04513#Ras signaling pathway [PATH:ko04014]::RHOA; Ras homolog gene family, member A*Rap1 signaling pathway [PATH:ko04015]::RHOA; Ras homolog gene family, member A*MAPK signaling pathway - yeast [PATH:ko04011]::RHOA; Ras homolog gene family, member A*Wnt signaling pathway [PATH:ko04310]::RHOA; Ras homolog gene family, member A*TGF-beta signaling pathway [PATH:ko04350]::RHOA; Ras homolog gene fami…	GO:0000131||incipient cellular bud site, GO:0000148||1,3-beta-D-glucan synthase complex, GO:0000166||nucleotide binding, GO:0003924||GTPase activity, GO:0005525||GTP binding, GO:0005622||intracellular, GO:0005777||peroxisome, GO:0005794||Golgi apparatus, GO:0005934||cellular bud tip, GO:0005935||cellular bud neck, GO:0007117||budding cell bud growth, GO:0007264||small GTPase mediated signal trans…
TR254256_c0_g1	gi|397632651|gb|EJK70647.1|-NR- hypothetical protein THAOC_07977 [Thalassiosira oceanica](3e-92-464)	K0TJ87~Uncharacterized protein	New_kegg_NA	GO_NA
TR194906_c1_g1	gi|752275217|dbj|GAM89907.1|-NR- hypothetical protein ANO11243_079470 [fungal sp. No.11243](7e-35-948)	No_uniprot_assigned~NA	K10396#Dopaminergic synapse [PATH:ko04728]::KIF5; kinesin family member 5*	GO:0000166||nucleotide binding, GO:0003777||microtubule motor activity, GO:0005524||ATP binding, GO:0005874||microtubule, GO:0007018||microtubule-based movement, GO:0008017||microtubule binding, GO:0008152||metabolic process, GO:0000166||nucleotide binding, GO:0003777||microtubule motor activity, GO:0005524||ATP binding, GO:0005874||microtubule, GO:0007018||microtubule-based movement, GO:0008017|…
TR56904_c0_g1	gi|927764088|gb|KPA46987.1|-NR- fe-mn family superoxide dismutase [Fusarium langsethiae](2e-121-326)	A0A0N0DIH0~Fe-mn family superoxide dismutase	K04564#FoxO signaling pathway [PATH:ko04068]::SOD2; superoxide dismutase, Fe-Mn family [EC:1.15.1.1]*Peroxisome [PATH:ko04146]::SOD2; superoxide dismutase, Fe-Mn family [EC:1.15.1.1]*Huntington's disease [PATH:ko05016]::SOD2; superoxide dismutase, Fe-Mn family [EC:1.15.1.1]*	GO:0003735||structural constituent of ribosome, GO:0004784||superoxide dismutase activity, GO:0005634||nucleus, GO:0005737||cytoplasm, GO:0005763||mitochondrial small ribosomal subunit, GO:0005829||cytosol, GO:0006801||superoxide metabolic process, GO:0019430||removal of superoxide radicals, GO:0032543||mitochondrial translation, GO:0046872||metal ion binding, GO:0055114||oxidation-reduction proc…
TR9851_c0_g1	gi|117422544|gb|ABK34895.1|-NR- beta-tubulin [Blastocladiella emersonii](3e-91-448)	A0N0G9~Beta-tubulin	K07375#Phagosome [PATH:ko04145]::TUBB; tubulin beta*Gap junction [PATH:ko04540]::TUBB; tubulin beta*Pathogenic Escherichia coli infection [PATH:ko05130]::TUBB; tubulin beta*	GO:0000166||nucleotide binding, GO:0003924||GTPase activity, GO:0005200||structural constituent of cytoskeleton, GO:0005525||GTP binding, GO:0005737||cytoplasm, GO:0005856||cytoskeleton, GO:0005874||microtubule, GO:0007017||microtubule-based process, GO:0008152||metabolic process, GO:0000166||nucleotide binding, GO:0003924||GTPase activity, GO:0005200||structural constituent of cytoskeleton, GO:0…
TR207969_c0_g1	gi|870769843|gb|KMS65430.1|-NR- hypothetical protein BVRB_036070 [Beta vulgaris subsp. vulgaris](8e-30-77)	A0A0J8BIA2~Uncharacterized protein	New_kegg_NA	GO_NA
TR11347_c0_g1	gi|835959669|ref|XP_012700617.1|-NR- PREDICTED: probable aminotransferase ACS12, partial [Setaria italica](2e-47-515)	No_uniprot_assigned~NA	K01762#Cysteine and methionine metabolism [PATH:ko00270]::ACS; 1-aminocyclopropane-1-carboxylate synthase [EC:4.4.1.14]*,K14270#	GO:0003824||catalytic activity, GO:0009058||biosynthetic process, GO:0030170||pyridoxal phosphate binding, GO:0003824||catalytic activity, GO:0009058||biosynthetic process, GO:0030170||pyridoxal phosphate binding, GO:0003824||catalytic activity, GO:0009058||biosynthetic process, GO:0030170||pyridoxal phosphate binding, GO:0003824||catalytic activity, GO:0009058||biosynthetic process, GO:0030170||…
TR242266_c1_g1	gi|308808161|ref|XP_003081391.1|-NR- unnamed protein product [Ostreococcus tauri](8e-26-488)	No_uniprot_assigned~NA	New_kegg_NA	GO_NA
TR104387_c0_g1	gi|695432916|ref|XP_009531055.1|-NR- hypothetical protein PHYSODRAFT_547153 [Phytophthora sojae](2e-13-309)	G4ZV02~Putative uncharacterized protein	New_kegg_NA	GO_NA
TR254132_c1_g1	gi|573918470|ref|XP_006646876.1|-NR- PREDICTED: splicing factor 3B subunit 1-like isoform X1 [Oryza brachyantha](3e-178-1276)	J3L9J4~Uncharacterized protein	K12828#Spliceosome [PATH:ko03040]::SF3B1, SAP155; splicing factor 3B subunit 1*	GO:0000245||spliceosomal complex assembly, GO:0003729||mRNA binding, GO:0005686||U2 snRNP, GO:0005689||U12-type spliceosomal complex, GO:0071004||U2-type prespliceosome, GO:0071013||catalytic step 2 spliceosome, GO:0000245||spliceosomal complex assembly, GO:0003729||mRNA binding, GO:0005686||U2 snRNP, GO:0005689||U12-type spliceosomal complex, GO:0071004||U2-type prespliceosome, GO:0071013||catal…
TR100275_c0_g1	gi|922858297|gb|KOO26449.1|-NR- zinc carboxypeptidase family protein [Chrysochromulina sp. CCMP291](2e-95-546)	A0A0M0JIR1~Zinc carboxypeptidase family protein	New_kegg_NA	GO_NA
TR192937_c0_g1	gi|641848708|gb|KDO67584.1|-NR- hypothetical protein CISIN_1g0276992mg, partial [Citrus sinensis](6e-33-137)	A0A067FJK2~Uncharacterized protein (Fragment)	K01069#Pyruvate metabolism [PATH:ko00620]::E3.1.2.6, gloB; hydroxyacylglutathione hydrolase [EC:3.1.2.6]*	GO:0004416||hydroxyacylglutathione hydrolase activity, GO:0016787||hydrolase activity, GO:0019243||methylglyoxal catabolic process to D-lactate via S-lactoyl-glutathione, GO:0004416||hydroxyacylglutathione hydrolase activity, GO:0016787||hydrolase activity, GO:0019243||methylglyoxal catabolic process to D-lactate via S-lactoyl-glutathione, GO:0004416||hydroxyacylglutathione hydrolase activity, GO…
TR255586_c0_g5	gi|612397957|ref|XP_007514498.1|-NR- predicted protein [Bathycoccus prasinos](9e-39-379) gi|612397957|ref|XP_007514498.1|-NR- predicted protein [Bathycoccus prasinos](3e-39-379)	K8EZN6~Uncharacterized protein K8EZN6~Uncharacterized protein	New_kegg_NA New_kegg_NA	GO_NA
TR260302_c0_g1	gi|740866732|ref|WP_038651983.1|-NR- lycopene cyclase [Prochlorococcus sp. MIT 0801](6e-50-428)	A0A089PDE4~Lycopene epsilon cyclase	K06444#Carotenoid biosynthesis [PATH:ko00906]::lcyE, crtL2; lycopene epsilon-cyclase [EC:5.5.1.18]*	GO:0004497||monooxygenase activity, GO:0010103||stomatal complex morphogenesis, GO:0016020||membrane, GO:0016021||integral component of membrane, GO:0016117||carotenoid biosynthetic process, GO:0016123||xanthophyll biosynthetic process, GO:0016491||oxidoreductase activity, GO:0016705||oxidoreductase activity, acting on paired donors, with incorporation or reduction of molecular oxygen, GO:0044550…
TR34200_c0_g1	gi|725974775|gb|KHE78481.1|-NR- hypothetical protein GE21DRAFT_6500 [Neurospora crassa](5e-11-112)	A0A0B0DGM0~Uncharacterized protein	New_kegg_NA	GO_NA
TR262424_c0_g1	gi|672165803|ref|XP_008802815.1|-NR- PREDICTED: CCR4-NOT transcription complex subunit 1-like isoform X3 [Phoenix dactylifera](0.0-2453)	No_uniprot_assigned~NA	K12604#RNA degradation [PATH:ko03018]::CNOT1, NOT1; CCR4-NOT transcription complex subunit 1*	GO:0000122||negative regulation of transcription from RNA polymerase II promoter, GO:0000288||nuclear-transcribed mRNA catabolic process, deadenylation-dependent decay, GO:0000932||cytoplasmic mRNA processing body, GO:0005634||nucleus, GO:0005737||cytoplasm, GO:0006351||transcription, DNA-templated, GO:0006355||regulation of transcription, DNA-templated, GO:0006417||regulation of translation, GO:…
TR223133_c1_g1	gi|159482406|ref|XP_001699262.1|-NR- glutathione-S-transferase [Chlamydomonas reinhardtii](8e-23-218)	A8JBA7~Glutathione-S-transferase	K00799#Glutathione metabolism [PATH:ko00480]::GST, gst; glutathione S-transferase [EC:2.5.1.18]*Metabolism of xenobiotics by cytochrome P450 [PATH:ko00980]::GST, gst; glutathione S-transferase [EC:2.5.1.18]*Drug metabolism - cytochrome P450 [PATH:ko00982]::GST, gst; glutathione S-transferase [EC:2.5.1.18]*Chemical carcinogenesis [PATH:ko05204]::GST, gst; glutathione S-transferase [EC:2.5.1.18]*,K…	GO:0008152||metabolic process, GO:0016740||transferase activity
TR236627_c0_g1	gi|729338095|ref|XP_010539086.1|-NR- PREDICTED: 60S ribosomal protein L15-1-like [Tarenaya hassleriana](8e-84-204) gi|729338095|ref|XP_010539086.1|-NR- PREDICTED: 60S ribosomal protein L15-1-like [Tarenaya hassleriana](3e-84-204)	No_uniprot_assigned~NA No_uniprot_assigned~NA	K02877#Ribosome [PATH:ko03010]::RP-L15e, RPL15; large subunit ribosomal protein L15e* K02877#Ribosome [PATH:ko03010]::RP-L15e, RPL15; large subunit ribosomal protein L15e*	GO:0003735||structural constituent of ribosome, GO:0003735||structural constituent of ribosome, GO:0005622||intracellular, GO:0005622||intracellular, GO:0005840||ribosome, GO:0005840||ribosome, GO:0006412||translation, GO:0006412||translation, GO:0030529||intracellular ribonucleoprotein complex, GO:0030529||intracellular ribonucleoprotein complex, GO:0003735||structural constituent of ribosome, G…
TR106392_c0_g1	gi|326498639|dbj|BAK02305.1|-NR- predicted protein [Hordeum vulgare subsp. vulgare](6e-14-1661)	F2E4N3~Predicted protein	K02040#ABC transporters [PATH:ko02010]::pstS; phosphate transport system substrate-binding protein*Two-component system [PATH:ko02020]::pstS; phosphate transport system substrate-binding protein*Tuberculosis [PATH:ko05152]::pstS; phosphate transport system substrate-binding protein*	GO:0005886||plasma membrane, GO:0006810||transport, GO:0006817||phosphate ion transport, GO:0015415||phosphate ion transmembrane-transporting ATPase activity, GO:0016020||membrane, GO:0016021||integral component of membrane, GO:0016036||cellular response to phosphate starvation, GO:0035435||phosphate ion transmembrane transport, GO:0042301||phosphate ion binding, GO:0043190||ATP-binding cassette …
TR257773_c0_g1	gi|930443451|gb|KPI42008.1|-NR- hypothetical protein AB675_5690 [Phialophora attae](8e-72-529) gi|930443451|gb|KPI42008.1|-NR- hypothetical protein AB675_5690 [Phialophora attae](6e-72-529)	A0A0N0NNW0~Uncharacterized protein A0A0N0NNW0~Uncharacterized protein	K00767#Nicotinate and nicotinamide metabolism [PATH:ko00760]::nadC, QPRT; nicotinate-nucleotide pyrophosphorylase (carboxylating) [EC:2.4.2.19]* K00767#Nicotinate and nicotinamide metabolism [PATH:ko00760]::nadC, QPRT; nicotinate-nucleotide pyrophosphorylase (carboxylating) [EC:2.4.2.19]*	GO:0003824||catalytic activity, GO:0003824||catalytic activity, GO:0004514||nicotinate-nucleotide diphosphorylase (carboxylating) activity, GO:0004514||nicotinate-nucleotide diphosphorylase (carboxylating) activity, GO:0004553||hydrolase activity, hydrolyzing O-glycosyl compounds, GO:0004553||hydrolase activity, hydrolyzing O-glycosyl compounds, GO:0005975||carbohydrate metabolic process, GO:0005…
TR271709_c0_g1	gi|930443451|gb|KPI42008.1|-NR- hypothetical protein AB675_5690 [Phialophora attae](4e-72-529) gi|930443451|gb|KPI42008.1|-NR- hypothetical protein AB675_5690 [Phialophora attae](6e-72-529) gi|748168436|ref|WP_039742005.1|-NR- hypothetical protein [Hassallia byssoidea](9e-21-196) gi|748168436|ref|WP_039742005.1|-NR- hypothetical protein [Hassallia byssoidea](9e-21-196)	A0A0N0NNW0~Uncharacterized protein A0A0N0NNW0~Uncharacterized protein A0A0C1XTI3~Uncharacterized protein A0A0C1XTI3~Uncharacterized protein	K00767#Nicotinate and nicotinamide metabolism [PATH:ko00760]::nadC, QPRT; nicotinate-nucleotide pyrophosphorylase (carboxylating) [EC:2.4.2.19]* K00767#Nicotinate and nicotinamide metabolism [PATH:ko00760]::nadC, QPRT; nicotinate-nucleotide pyrophosphorylase (carboxylating) [EC:2.4.2.19]* K00767#Nicotinate and nicotinamide metabolism [PATH:ko00760]::nadC, QPRT; nicotinate-nucleotide pyrophosphory…	GO:0003824||catalytic activity, GO:0003824||catalytic activity, GO:0003824||catalytic activity, GO:0003824||catalytic activity, GO:0004514||nicotinate-nucleotide diphosphorylase (carboxylating) activity, GO:0004514||nicotinate-nucleotide diphosphorylase (carboxylating) activity, GO:0004514||nicotinate-nucleotide diphosphorylase (carboxylating) activity, GO:0004514||nicotinate-nucleotide diphospho…
TR278097_c0_g5	gi|661884283|emb|CDP12200.1|-NR- unnamed protein product [Coffea canephora](3e-117-597)	A0A068UUM1~Trehalase (EC 3.2.1.28) (Alpha-trehalose glucohydrolase)	K01194#Starch and sucrose metabolism [PATH:ko00500]::E3.2.1.28, treA, treF; alpha,alpha-trehalase [EC:3.2.1.28]*	GO:0003824||catalytic activity, GO:0004555||alpha,alpha-trehalase activity, GO:0005991||trehalose metabolic process, GO:0008152||metabolic process, GO:0016787||hydrolase activity, GO:0016798||hydrolase activity, acting on glycosyl bonds, GO:0003824||catalytic activity, GO:0004555||alpha,alpha-trehalase activity, GO:0005991||trehalose metabolic process, GO:0005993||trehalose catabolic process, GO:…
TR3674_c0_g1	gi|946038072|gb|KRA90828.1|-NR- phosphohydrolase [Pseudomonas sp. Root68](5e-20-185)	No_uniprot_assigned~NA	K00471#Lysine degradation [PATH:ko00310]::E1.14.11.1; gamma-butyrobetaine dioxygenase [EC:1.14.11.1]*	GO:0016491||oxidoreductase activity, GO:0055114||oxidation-reduction process
TR55154_c0_g1	gi|298713037|emb|CBJ48812.1|-NR- ubiquitin-activating enzyme E1 [Ectocarpus siliculosus](2e-26-1036)	D7G2V5~Ubiquitin-activating enzyme E1 (EC 6.3.2.19)	K03178#Ubiquitin mediated proteolysis [PATH:ko04120]::UBE1, UBA1; ubiquitin-activating enzyme E1 [EC:6.3.2.19]*Parkinson's disease [PATH:ko05012]::UBE1, UBA1; ubiquitin-activating enzyme E1 [EC:6.3.2.19]*	GO:0000166||nucleotide binding, GO:0005524||ATP binding, GO:0006464||cellular protein modification process, GO:0008641||small protein activating enzyme activity, GO:0016874||ligase activity, GO:0000166||nucleotide binding, GO:0005524||ATP binding, GO:0006464||cellular protein modification process, GO:0008641||small protein activating enzyme activity, GO:0016874||ligase activity, GO:0000166||nucle…
TR159826_c0_g1	gi|308807699|ref|XP_003081160.1|-NR- unnamed protein product [Ostreococcus tauri](3e-31-184)	Q011V1~Ubiquitin supergroup	New_kegg_NA	GO_NA
TR202858_c0_g1	gi|159487136|ref|XP_001701591.1|-NR- nicastrin [Chlamydomonas reinhardtii](3e-75-783) gi|302832261|ref|XP_002947695.1|-NR- hypothetical protein VOLCADRAFT_103599 [Volvox carteri f. nagariensis](4e-88-725)	A8JFJ5~Nicastrin D8TN23~Putative uncharacterized protein	K06171#Notch signaling pathway [PATH:ko04330]::NCSTN; nicastrin*Alzheimer's disease [PATH:ko05010]::NCSTN; nicastrin* K06171#Notch signaling pathway [PATH:ko04330]::NCSTN; nicastrin*Alzheimer's disease [PATH:ko05010]::NCSTN; nicastrin*	GO:0016020||membrane, GO:0016021||integral component of membrane, GO:0016485||protein processing, GO:0005773||vacuole, GO:0005773||vacuole, GO:0005774||vacuolar membrane, GO:0005774||vacuolar membrane, GO:0005783||endoplasmic reticulum, GO:0005783||endoplasmic reticulum, GO:0016021||integral component of membrane, GO:0016021||integral component of membrane, GO:0016485||protein processing, GO:0016…
TR121707_c0_g1	gi|224086116|ref|XP_002307822.1|-NR- cyclin-dependent kinase family protein [Populus trichocarpa](2e-27-306)	B9H5X1~Cyclin-dependent kinase family protein	K07760#	GO:0000166||nucleotide binding, GO:0004672||protein kinase activity, GO:0005524||ATP binding, GO:0006468||protein phosphorylation, GO:0000166||nucleotide binding, GO:0004672||protein kinase activity, GO:0005524||ATP binding, GO:0006468||protein phosphorylation, GO:0016301||kinase activity, GO:0016310||phosphorylation, GO:0000166||nucleotide binding, GO:0004672||protein kinase activity, GO:0005524…
TR250686_c4_g4	gi|302784981|ref|XP_002974262.1|-NR- hypothetical protein SELMODRAFT_414611 [Selaginella moellendorffii](4e-72-828)	D8RTC6~Putative uncharacterized protein	K01214#	GO:0000272||polysaccharide catabolic process, GO:0003824||catalytic activity, GO:0004133||glycogen debranching enzyme activity, GO:0004553||hydrolase activity, hydrolyzing O-glycosyl compounds, GO:0005975||carbohydrate metabolic process, GO:0005980||glycogen catabolic process, GO:0005982||starch metabolic process, GO:0009569||chloroplast starch grain, GO:0009570||chloroplast stroma, GO:0009664||p…
TR259243_c0_g1	gi|674963027|emb|CDX71030.1|-NR- BnaC03g11140D [Brassica napus](9e-71-955) gi|676397919|ref|XP_009042237.1|-NR- putative ABC transporter, partial [Aureococcus anophagefferens](7e-73-327)	A0A078C2F8~BnaC03g11140D protein F0YP94~Putative ABC transporter (Fragment)	K05681#ABC transporters [PATH:ko02010]::ABCG2; ATP-binding cassette, subfamily G (WHITE), member 2*Bile secretion [PATH:ko04976]::ABCG2; ATP-binding cassette, subfamily G (WHITE), member 2* K05681#ABC transporters [PATH:ko02010]::ABCG2; ATP-binding cassette, subfamily G (WHITE), member 2*Bile secretion [PATH:ko04976]::ABCG2; ATP-binding cassette, subfamily G (WHITE), member 2*	GO:0000166||nucleotide binding, GO:0000166||nucleotide binding, GO:0005524||ATP binding, GO:0005524||ATP binding, GO:0008152||metabolic process, GO:0008152||metabolic process, GO:0016020||membrane, GO:0016020||membrane, GO:0016021||integral component of membrane, GO:0016021||integral component of membrane, GO:0016887||ATPase activity, GO:0016887||ATPase activity, GO:0000166||nucleotide binding, G…
TR253147_c1_g1	gi|302837025|ref|XP_002950072.1|-NR- hypothetical protein VOLCADRAFT_104589 [Volvox carteri f. nagariensis](6e-44-733)	D8TUN8~Putative uncharacterized protein	K04886#	GO:0005216||ion channel activity, GO:0005244||voltage-gated ion channel activity, GO:0005249||voltage-gated potassium channel activity, GO:0005251||delayed rectifier potassium channel activity, GO:0005267||potassium channel activity, GO:0005622||intracellular, GO:0005886||plasma membrane, GO:0006810||transport, GO:0006811||ion transport, GO:0006813||potassium ion transport, GO:0008076||voltage-ga…
TR131904_c0_g1	gi|302844552|ref|XP_002953816.1|-NR- hypothetical protein VOLCADRAFT_64100 [Volvox carteri f. nagariensis](1e-17-110) gi|159474836|ref|XP_001695531.1|-NR- 2Fe-2S ferredoxin [Chlamydomonas reinhardtii](9e-12-117)	D8U521~Putative uncharacterized protein A8J2J6~2Fe-2S ferredoxin	New_kegg_NA New_kegg_NA	GO_NA
TR56920_c0_g1	gi|671690631|emb|CDS05370.1|-NR- hypothetical protein LRAMOSA07899 [Lichtheimia ramosa](3e-15-259)	A0A077WD66~Uncharacterized protein	K11725#Oxidative phosphorylation [PATH:ko00190]::LHPP; phospholysine phosphohistidine inorganic pyrophosphate phosphatase [EC:3.6.1.1 3.1.3.-]*	GO:0004427||inorganic diphosphatase activity, GO:0005634||nucleus, GO:0005654||nucleoplasm, GO:0005737||cytoplasm, GO:0005829||cytosol, GO:0006796||phosphate-containing compound metabolic process, GO:0008152||metabolic process, GO:0016787||hydrolase activity, GO:0042803||protein homodimerization activity, GO:0008152||metabolic process, GO:0016787||hydrolase activity, GO:0000287||magnesium ion bin…
TR196780_c0_g1	gi|302831556|ref|XP_002947343.1|-NR- 20S proteasome alpha subunit F [Volvox carteri f. nagariensis](1e-94-283)	D8TLU2~Proteasome subunit alpha type (EC 3.4.25.1)	K02725#Proteasome [PATH:ko03050]::PSMA1; 20S proteasome subunit alpha 6 [EC:3.4.25.1]*	GO:0000502||proteasome complex, GO:0004175||endopeptidase activity, GO:0004298||threonine-type endopeptidase activity, GO:0005634||nucleus, GO:0005737||cytoplasm, GO:0005839||proteasome core complex, GO:0006508||proteolysis, GO:0006511||ubiquitin-dependent protein catabolic process, GO:0008233||peptidase activity, GO:0016787||hydrolase activity, GO:0019773||proteasome core complex, alpha-subunit …
TR127200_c0_g1	gi|868621572|ref|WP_048495669.1|-NR- hypothetical protein [Marinobacter subterrani](6e-29-109)	A0A0J7M3Q1~Uncharacterized protein	New_kegg_NA	GO_NA
TR200370_c0_g1	gi|676389177|ref|XP_009037867.1|-NR- hypothetical protein AURANDRAFT_64887 [Aureococcus anophagefferens](5e-20-933) gi|676389177|ref|XP_009037867.1|-NR- hypothetical protein AURANDRAFT_64887 [Aureococcus anophagefferens](5e-20-933) gi|763276553|ref|WP_044138002.1|-NR- cyclic nucleotide-binding protein [Trichodesmium erythraeum](2e-20-449)	F0YC39~Putative uncharacterized protein F0YC39~Putative uncharacterized protein No_uniprot_assigned~NA	K04954#,K04955#,K04957# K04954#,K04955#,K04957# K04954#,K04955#,K04956#	GO:0005216||ion channel activity, GO:0005216||ion channel activity, GO:0005216||ion channel activity, GO:0005222||intracellular cAMP activated cation channel activity, GO:0005222||intracellular cAMP activated cation channel activity, GO:0005222||intracellular cAMP activated cation channel activity, GO:0005248||voltage-gated sodium channel activity, GO:0005248||voltage-gated sodium channel activit…
TR205328_c0_g1	gi|902192551|gb|KNA12069.1|-NR- hypothetical protein SOVF_129060 [Spinacia oleracea](2e-106-516)	A0A0K9QXR4~Katanin p60 ATPase-containing subunit A1 (Katanin p60 subunit A1) (EC 3.6.4.3) (p60 katanin)	K07767#	GO:0000166||nucleotide binding, GO:0005524||ATP binding, GO:0005737||cytoplasm, GO:0005856||cytoskeleton, GO:0005874||microtubule, GO:0008017||microtubule binding, GO:0008152||metabolic process, GO:0008568||microtubule-severing ATPase activity, GO:0016787||hydrolase activity, GO:0051013||microtubule severing, GO:0000166||nucleotide binding, GO:0000922||spindle pole, GO:0005524||ATP binding, GO:00…
TR197149_c0_g1	gi|939558329|gb|KPV53005.1|-NR- NADPH--quinone reductase, partial [Kouleothrix aurantiaca](1e-53-299)	No_uniprot_assigned~NA	K00344#	GO:0005829||cytosol, GO:0008270||zinc ion binding, GO:0016491||oxidoreductase activity, GO:0055114||oxidation-reduction process, GO:0008270||zinc ion binding, GO:0016491||oxidoreductase activity, GO:0055114||oxidation-reduction process, GO:0008270||zinc ion binding, GO:0016491||oxidoreductase activity, GO:0055114||oxidation-reduction process, GO:0008270||zinc ion binding, GO:0016491||oxidoreducta…
TR223380_c0_g1	gi|694999079|ref|XP_009407551.1|-NR- PREDICTED: probable linoleate 9S-lipoxygenase 5 [Musa acuminata subsp. malaccensis](1e-29-872)	No_uniprot_assigned~NA	K00461#Arachidonic acid metabolism [PATH:ko00590]::ALOX5; arachidonate 5-lipoxygenase [EC:1.13.11.34]*Ovarian Steroidogenesis [PATH:ko04913]::ALOX5; arachidonate 5-lipoxygenase [EC:1.13.11.34]*Serotonergic synapse [PATH:ko04726]::ALOX5; arachidonate 5-lipoxygenase [EC:1.13.11.34]*Toxoplasmosis [PATH:ko05145]::ALOX5; arachidonate 5-lipoxygenase [EC:1.13.11.34]*,K15718#Linoleic acid metabolism [PAT…	GO:0016491||oxidoreductase activity, GO:0016702||oxidoreductase activity, acting on single donors with incorporation of molecular oxygen, incorporation of two atoms of oxygen, GO:0046872||metal ion binding, GO:0055114||oxidation-reduction process, GO:0005506||iron ion binding, GO:0016491||oxidoreductase activity, GO:0016702||oxidoreductase activity, acting on single donors with incorporation of m…
TR240008_c0_g1	gi|585108679|gb|EWM26591.1|-NR- abc1 protein kinase [Nannochloropsis gaditana](3e-112-678)	W7U111~Abc1 protein kinase	K08869#	GO:0004672||protein kinase activity, GO:0005524||ATP binding, GO:0006468||protein phosphorylation, GO:0004672||protein kinase activity, GO:0005524||ATP binding, GO:0006468||protein phosphorylation, GO:0004672||protein kinase activity, GO:0005524||ATP binding, GO:0006468||protein phosphorylation, GO:0004672||protein kinase activity, GO:0005524||ATP binding, GO:0006468||protein phosphorylation, GO:…
TR1457_c0_g2	gi|168053995|ref|XP_001779419.1|-NR- predicted protein [Physcomitrella patens](3e-79-517)	A9TLC4~Predicted protein	K08334#Regulation of autophagy [PATH:ko04140]::BECN1, VPS30, ATG6; beclin 1*	GO:0000045||autophagosome assembly, GO:0000407||pre-autophagosomal structure, GO:0003674||molecular_function, GO:0006623||protein targeting to vacuole, GO:0006914||autophagy, GO:0006995||cellular response to nitrogen starvation, GO:0009846||pollen germination, GO:0016023||cytoplasmic, membrane-bounded vesicle, GO:0032258||CVT pathway, GO:0034271||phosphatidylinositol 3-kinase complex, class III, …
TR231317_c0_g1	gi|934102799|gb|KPL75636.1|-NR- RNA helicase [Levilinea saccharolytica](7e-48-551)	No_uniprot_assigned~NA	K12614#RNA degradation [PATH:ko03018]::DDX6, RCK, DHH1; ATP-dependent RNA helicase DDX6/DHH1 [EC:3.6.4.13]*	GO:0000166||nucleotide binding, GO:0003676||nucleic acid binding, GO:0004386||helicase activity, GO:0005524||ATP binding, GO:0008152||metabolic process, GO:0016787||hydrolase activity, GO:0000166||nucleotide binding, GO:0003676||nucleic acid binding, GO:0004386||helicase activity, GO:0005524||ATP binding, GO:0008152||metabolic process, GO:0016787||hydrolase activity, GO:0000166||nucleotide bindin…
TR202438_c0_g1	gi|567995317|gb|ETL45455.1|-NR- hypothetical protein L916_04459 [Phytophthora parasitica](6e-32-312)	W2JG68~Uncharacterized protein	K01046#Glycerolipid metabolism [PATH:ko00561]::E3.1.1.3; triacylglycerol lipase [EC:3.1.1.3]*,K05757#Regulation of actin cytoskeleton [PATH:ko04810]::ARPC1A_B; actin related protein 2/3 complex, subunit 1A/1B*Fc gamma R-mediated phagocytosis [PATH:ko04666]::ARPC1A_B; actin related protein 2/3 complex, subunit 1A/1B*Pathogenic Escherichia coli infection [PATH:ko05130]::ARPC1A_B; actin related prot…	GO:0004806||triglyceride lipase activity, GO:0006629||lipid metabolic process, GO:0016787||hydrolase activity, GO:0000147||actin cortical patch assembly, GO:0000281||mitotic cytokinesis, GO:0005829||cytosol, GO:0005885||Arp2/3 protein complex, GO:0006629||lipid metabolic process, GO:0006897||endocytosis, GO:0007015||actin filament organization, GO:0015629||actin cytoskeleton, GO:0016787||hydrolas…
TR268543_c0_g1	gi|460425215|sp|G0Y287.1|BOSS_BOTBR-NR-BOSS_BOTBR RecName: Full=Botryococcus squalene synthase; AltName: Full=Squalene synthase-like 2 [Botryococcus braunii](4e-139-465)	G0Y287~Botryococcus squalene synthase (EC 1.3.1.96) (Squalene synthase-like 2)	K00801#Steroid biosynthesis [PATH:ko00100]::FDFT1; farnesyl-diphosphate farnesyltransferase [EC:2.5.1.21]*Sesquiterpenoid and triterpenoid biosynthesis [PATH:ko00909]::FDFT1; farnesyl-diphosphate farnesyltransferase [EC:2.5.1.21]*	GO:0004310||farnesyl-diphosphate farnesyltransferase activity, GO:0008610||lipid biosynthetic process, GO:0009058||biosynthetic process, GO:0016021||integral component of membrane, GO:0016740||transferase activity, GO:0016765||transferase activity, transferring alkyl or aryl (other than methyl) groups, GO:0004310||farnesyl-diphosphate farnesyltransferase activity, GO:0008610||lipid biosynthetic p…
TR208601_c0_g2	gi|697162333|ref|XP_009589965.1|-NR- PREDICTED: amidase 1 [Nicotiana tomentosiformis](2e-55-428)	No_uniprot_assigned~NA	K01426#Arginine and proline metabolism [PATH:ko00330]::E3.5.1.4, amiE; amidase [EC:3.5.1.4]*Phenylalanine metabolism [PATH:ko00360]::E3.5.1.4, amiE; amidase [EC:3.5.1.4]*Tryptophan metabolism [PATH:ko00380]::E3.5.1.4, amiE; amidase [EC:3.5.1.4]*Aminobenzoate degradation [PATH:ko00627]::E3.5.1.4, amiE; amidase [EC:3.5.1.4]*Styrene degradation [PATH:ko00643]::E3.5.1.4, amiE; amidase [EC:3.5.1.4]*	GO:0008152||metabolic process, GO:0016884||carbon-nitrogen ligase activity, with glutamine as amido-N-donor, GO:0008152||metabolic process, GO:0016884||carbon-nitrogen ligase activity, with glutamine as amido-N-donor, GO:0008152||metabolic process, GO:0016884||carbon-nitrogen ligase activity, with glutamine as amido-N-donor, GO:0006508||proteolysis, GO:0008233||peptidase activity, GO:0016884||car…
TR121102_c0_g1	gi|936415148|gb|KPM43502.1|-NR- hypothetical protein AK830_g3082 [Neonectria ditissima](0.0-486)	No_uniprot_assigned~NA	K09554#PI3K-Akt signaling pathway [PATH:ko04151]::CDC37; cell division cycle protein 37*	GO:0000161||MAPK cascade involved in osmosensory signaling pathway, GO:0005634||nucleus, GO:0005737||cytoplasm, GO:0005829||cytosol, GO:0006457||protein folding, GO:0019901||protein kinase binding, GO:0030474||spindle pole body duplication, GO:0031072||heat shock protein binding, GO:0032872||regulation of stress-activated MAPK cascade, GO:0050821||protein stabilization, GO:0051082||unfolded prote…
TR247043_c0_g1	gi|926787030|ref|XP_013901989.1|-NR- ATP-grasp domain containing 1 [Monoraphidium neglectum](2e-16-417)	A0A0D2MIX4~ATP-grasp domain containing 1	K01738#Carbon metabolism [PATH:ko01200]::cysK; cysteine synthase A [EC:2.5.1.47]*Biosynthesis of amino acids [PATH:ko01230]::cysK; cysteine synthase A [EC:2.5.1.47]*Sulfur metabolism [PATH:ko00920]::cysK; cysteine synthase A [EC:2.5.1.47]*Cysteine and methionine metabolism [PATH:ko00270]::cysK; cysteine synthase A [EC:2.5.1.47]*,K14755#Arginine and proline metabolism [PATH:ko00330]::CRNS1, ATPGD1…	GO:0005524||ATP binding, GO:0046872||metal ion binding, GO:0005524||ATP binding, GO:0046872||metal ion binding, GO:0003824||catalytic activity, GO:0005524||ATP binding, GO:0008152||metabolic process, GO:0046872||metal ion binding, GO:0005524||ATP binding, GO:0046872||metal ion binding, GO:0005524||ATP binding, GO:0046872||metal ion binding
TR267069_c0_g1	gi|760437257|ref|XP_011395697.1|-NR- ABC transporter E family member 2 [Auxenochlorella protothecoides](0.0-631)	A0A087SAS7~ABC transporter E family member 2	K06174#	GO:0000166||nucleotide binding, GO:0005524||ATP binding, GO:0008152||metabolic process, GO:0016887||ATPase activity, GO:0000166||nucleotide binding, GO:0005524||ATP binding, GO:0008152||metabolic process, GO:0016887||ATPase activity, GO:0000166||nucleotide binding, GO:0005524||ATP binding, GO:0008152||metabolic process, GO:0016887||ATPase activity, GO:0000166||nucleotide binding, GO:0005524||ATP …
TR266374_c1_g1	gi|734316889|gb|KHN02371.1|-NR- 60S ribosomal protein L4-1 [Glycine soja](3e-60-206)	A0A0B2NZ00~60S ribosomal protein L4-1	K02930#Ribosome [PATH:ko03010]::RP-L4e, RPL4; large subunit ribosomal protein L4e*	GO:0003735||structural constituent of ribosome, GO:0005840||ribosome, GO:0006412||translation, GO:0022625||cytosolic large ribosomal subunit, GO:0003735||structural constituent of ribosome, GO:0005840||ribosome, GO:0006412||translation, GO:0022625||cytosolic large ribosomal subunit, GO:0003735||structural constituent of ribosome, GO:0005840||ribosome, GO:0006412||translation, GO:0003735||structur…
TR257170_c0_g1	gi|666429623|gb|KEY77261.1|-NR- 60S ribosomal protein L10 [Aspergillus fumigatus var. RP-2014](6e-113-223)	A0A084BI82~60S ribosomal protein L10	K02866#Ribosome [PATH:ko03010]::RP-L10e, RPL10; large subunit ribosomal protein L10e*	GO:0003735||structural constituent of ribosome, GO:0005622||intracellular, GO:0005840||ribosome, GO:0006412||translation, GO:0003735||structural constituent of ribosome, GO:0005622||intracellular, GO:0005840||ribosome, GO:0006412||translation, GO:0003735||structural constituent of ribosome, GO:0005622||intracellular, GO:0005840||ribosome, GO:0006412||translation, GO:0003735||structural constituen…
TR142849_c0_g1	gi|118481465|gb|ABK92675.1|-NR- unknown [Populus trichocarpa](3e-38-268)	A9P8H2~Putative uncharacterized protein	K01166#	GO:0003723||RNA binding, GO:0033897||ribonuclease T2 activity, GO:0090502||RNA phosphodiester bond hydrolysis, endonucleolytic, GO:0003723||RNA binding, GO:0004521||endoribonuclease activity, GO:0005622||intracellular, GO:0005773||vacuole, GO:0005783||endoplasmic reticulum, GO:0010168||ER body, GO:0010507||negative regulation of autophagy, GO:0016075||rRNA catabolic process, GO:0033897||ribonucle…
TR38160_c0_g1	gi|818167246|gb|KKP06615.1|-NR- hypothetical protein THAR02_01313 [Trichoderma harzianum](0.0-347)	A0A0F9XQA9~Uncharacterized protein	K17738#Pentose and glucuronate interconversions [PATH:ko00040]::ARD; D-arabinitol 2-dehydrogenase [EC:1.1.1.250]*,K17742#	GO:0008152||metabolic process, GO:0016491||oxidoreductase activity, GO:0055114||oxidation-reduction process, GO:0008152||metabolic process, GO:0016491||oxidoreductase activity, GO:0055114||oxidation-reduction process, GO:0008152||metabolic process, GO:0016491||oxidoreductase activity, GO:0055114||oxidation-reduction process, GO:0005975||carbohydrate metabolic process, GO:0008152||metabolic proces…
TR258754_c0_g3	gi|460392455|ref|XP_004241831.1|-NR- PREDICTED: uncharacterized protein LOC101252893 [Solanum lycopersicum](3e-69-263)	K4C7G0~Uncharacterized protein	K03800#Lipoic acid metabolism [PATH:ko00785]::lplA; lipoate-protein ligase A [EC:2.7.7.63]*	GO:0006464||cellular protein modification process, GO:0006464||cellular protein modification process, GO:0016874||ligase activity, GO:0006464||cellular protein modification process, GO:0016874||ligase activity, GO:0006464||cellular protein modification process, GO:0006464||cellular protein modification process, GO:0016874||ligase activity
TR188658_c0_g1	gi|672385694|gb|KFG87781.1|-NR- hypothetical protein MANI_112630 [Metarhizium anisopliae](4e-88-434)	A0A086P313~Uncharacterized protein	New_kegg_NA	GO_NA
TR261952_c0_g1	gi|729182250|emb|CEJ93411.1|-NR- Putative MAP kinase [Torrubiella hemipterigena](6e-137-357) gi|729182250|emb|CEJ93411.1|-NR- Putative MAP kinase [Torrubiella hemipterigena](7e-118-357)	No_uniprot_assigned~NA No_uniprot_assigned~NA	K04371#Ras signaling pathway [PATH:ko04014]::MAPK1_3; mitogen-activated protein kinase 1/3 [EC:2.7.11.24]*Rap1 signaling pathway [PATH:ko04015]::MAPK1_3; mitogen-activated protein kinase 1/3 [EC:2.7.11.24]*MAPK signaling pathway [PATH:ko04010]::MAPK1_3; mitogen-activated protein kinase 1/3 [EC:2.7.11.24]*MAPK signaling pathway - fly [PATH:ko04013]::MAPK1_3; mitogen-activated protein kinase 1/3 [E…	GO:0000165||MAPK cascade, GO:0000165||MAPK cascade, GO:0000166||nucleotide binding, GO:0000166||nucleotide binding, GO:0004672||protein kinase activity, GO:0004672||protein kinase activity, GO:0004674||protein serine/threonine kinase activity, GO:0004674||protein serine/threonine kinase activity, GO:0004707||MAP kinase activity, GO:0004707||MAP kinase activity, GO:0005524||ATP binding, GO:0005524…
TR58225_c0_g1	gi|596552784|gb|EYB32098.1|-NR- hypothetical protein FG05_03872 [Fusarium graminearum](0.0-496)	A0A016Q318~Uncharacterized protein	K01939#Purine metabolism [PATH:ko00230]::E6.3.4.4, purA; adenylosuccinate synthase [EC:6.3.4.4]*Alanine, aspartate and glutamate metabolism [PATH:ko00250]::E6.3.4.4, purA; adenylosuccinate synthase [EC:6.3.4.4]*,K11369#	GO:0000166||nucleotide binding, GO:0004019||adenylosuccinate synthase activity, GO:0005525||GTP binding, GO:0006164||purine nucleotide biosynthetic process, GO:0016020||membrane, GO:0016021||integral component of membrane, GO:0016874||ligase activity, GO:0044208||'de novo' AMP biosynthetic process, GO:0046872||metal ion binding, GO:0055085||transmembrane transport, GO:0000166||nucleotide binding,…
TR14216_c0_g1	gi|913618735|gb|AKV01268.1|-NR- hypothetical protein AKJ09_07931 [Labilithrix luteola](4e-16-418)	A0A0K1Q6B5~Uncharacterized protein	New_kegg_NA	GO_NA
TR225605_c0_g3	gi|917662668|ref|WP_052217195.1|-NR- thiamine biosynthesis protein ThiF [Thermincola ferriacetica](3e-24-254)	A0A0L6W3W6~UBA/THIF-type NAD/FAD binding protein	New_kegg_NA	GO_NA
TR248829_c1_g1	gi|671684991|emb|CDS14008.1|-NR- hypothetical protein LRAMOSA06179 [Lichtheimia ramosa](5e-117-400) gi|671684991|emb|CDS14008.1|-NR- hypothetical protein LRAMOSA06179 [Lichtheimia ramosa](5e-117-400) gi|671684991|emb|CDS14008.1|-NR- hypothetical protein LRAMOSA06179 [Lichtheimia ramosa](4e-117-400)	A0A077X422~Pyruvate dehydrogenase E1 component subunit alpha (EC 1.2.4.1) A0A077X422~Pyruvate dehydrogenase E1 component subunit alpha (EC 1.2.4.1) A0A077X422~Pyruvate dehydrogenase E1 component subunit alpha (EC 1.2.4.1)	K00161#Carbon metabolism [PATH:ko01200]::PDHA, pdhA; pyruvate dehydrogenase E1 component subunit alpha [EC:1.2.4.1]*Glycolysis / Gluconeogenesis [PATH:ko00010]::PDHA, pdhA; pyruvate dehydrogenase E1 component subunit alpha [EC:1.2.4.1]*Citrate cycle (TCA cycle) [PATH:ko00020]::PDHA, pdhA; pyruvate dehydrogenase E1 component subunit alpha [EC:1.2.4.1]*Pyruvate metabolism [PATH:ko00620]::PDHA, pdhA…	GO:0004739||pyruvate dehydrogenase (acetyl-transferring) activity, GO:0004739||pyruvate dehydrogenase (acetyl-transferring) activity, GO:0004739||pyruvate dehydrogenase (acetyl-transferring) activity, GO:0006086||acetyl-CoA biosynthetic process from pyruvate, GO:0006086||acetyl-CoA biosynthetic process from pyruvate, GO:0006086||acetyl-CoA biosynthetic process from pyruvate, GO:0008152||metabolic…
TR60384_c0_g1	gi|671688302|emb|CDS02620.1|-NR- hypothetical protein LRAMOSA00025 [Lichtheimia ramosa](2e-95-485)	A0A077W734~Hexokinase (EC 2.7.1.1)	K00844#Carbon metabolism [PATH:ko01200]::HK; hexokinase [EC:2.7.1.1]*Glycolysis / Gluconeogenesis [PATH:ko00010]::HK; hexokinase [EC:2.7.1.1]*Fructose and mannose metabolism [PATH:ko00051]::HK; hexokinase [EC:2.7.1.1]*Galactose metabolism [PATH:ko00052]::HK; hexokinase [EC:2.7.1.1]*Starch and sucrose metabolism [PATH:ko00500]::HK; hexokinase [EC:2.7.1.1]*Amino sugar and nucleotide sugar metabolis…	GO:0000166||nucleotide binding, GO:0001678||cellular glucose homeostasis, GO:0004396||hexokinase activity, GO:0005524||ATP binding, GO:0005536||glucose binding, GO:0005623||cell, GO:0005975||carbohydrate metabolic process, GO:0006096||glycolytic process, GO:0016301||kinase activity, GO:0016310||phosphorylation, GO:0016740||transferase activity, GO:0016773||phosphotransferase activity, alcohol gro…
TR217027_c0_g2	gi|632913707|gb|KDB13395.1|-NR- putative mitochondrial ATPase inhibitor [Ustilaginoidea virens](3e-19-97) gi|632913707|gb|KDB13395.1|-NR- putative mitochondrial ATPase inhibitor [Ustilaginoidea virens](2e-19-97)	A0A063BRT5~Putative mitochondrial ATPase inhibitor (Uncharacterized protein) A0A063BRT5~Putative mitochondrial ATPase inhibitor (Uncharacterized protein)	New_kegg_NA New_kegg_NA	GO_NA
TR239278_c0_g4	gi|933163488|emb|CUQ87085.1|-NR- Uncharacterised protein [[Clostridium] innocuum](3e-26-219)	No_uniprot_assigned~NA	New_kegg_NA	GO_NA
TR191789_c1_g1	gi|723720164|ref|XP_010324631.1|-NR- PREDICTED: rRNA-processing protein UTP23 homolog isoform X1 [Solanum lycopersicum](8e-41-287)	No_uniprot_assigned~NA	K14773#	GO:0032040||small-subunit processome, GO:0009220||pyrimidine ribonucleotide biosynthetic process, GO:0009793||embryo development ending in seed dormancy, GO:0032040||small-subunit processome, GO:0009220||pyrimidine ribonucleotide biosynthetic process, GO:0009793||embryo development ending in seed dormancy, GO:0032040||small-subunit processome, GO:0032040||small-subunit processome, GO:0005730||nuc…
TR5583_c0_g2	gi|242063162|ref|XP_002452870.1|-NR- hypothetical protein SORBIDRAFT_04g033980 [Sorghum bicolor](1e-60-1125)	C5XSS8~Putative uncharacterized protein Sb04g033980	K06972#	GO:0003824||catalytic activity, GO:0006508||proteolysis, GO:0046872||metal ion binding, GO:0003824||catalytic activity, GO:0004222||metalloendopeptidase activity, GO:0006508||proteolysis, GO:0008270||zinc ion binding, GO:0016485||protein processing, GO:0046872||metal ion binding, GO:0003824||catalytic activity, GO:0006508||proteolysis, GO:0046872||metal ion binding, GO:0003824||catalytic activity…
TR242658_c0_g2	gi|906319945|emb|CEP20554.1|-NR- K03661 V-type H+-transporting ATPase 21kDa proteolipid subunit [Cyberlindnera jadinii](3e-51-207)	No_uniprot_assigned~NA	K03661#Oxidative phosphorylation [PATH:ko00190]::ATPeVPF, ATP6F; V-type H+-transporting ATPase 21kDa proteolipid subunit [EC:3.6.3.14]*Phagosome [PATH:ko04145]::ATPeVPF, ATP6F; V-type H+-transporting ATPase 21kDa proteolipid subunit [EC:3.6.3.14]*Lysosome [PATH:ko04142]::ATPeVPF, ATP6F; V-type H+-transporting ATPase 21kDa proteolipid subunit [EC:3.6.3.14]*Synaptic vesicle cycle [PATH:ko04721]::AT…	GO:0006810||transport, GO:0006811||ion transport, GO:0015078||hydrogen ion transmembrane transporter activity, GO:0015991||ATP hydrolysis coupled proton transport, GO:0016020||membrane, GO:0016021||integral component of membrane, GO:0033177||proton-transporting two-sector ATPase complex, proton-transporting domain, GO:0033179||proton-transporting V-type ATPase, V0 domain, GO:0006810||transport, G…
TR215341_c0_g1	gi|913761602|emb|CRK39327.1|-NR- hypothetical protein BN1708_001576 [Verticillium longisporum](0.0-816)	No_uniprot_assigned~NA	K03782#Phenylalanine metabolism [PATH:ko00360]::katG; catalase-peroxidase [EC:1.11.1.21]*Tryptophan metabolism [PATH:ko00380]::katG; catalase-peroxidase [EC:1.11.1.21]*Phenylalanine, tyrosine and tryptophan biosynthesis [PATH:ko00400]::katG; catalase-peroxidase [EC:1.11.1.21]*Phenylpropanoid biosynthesis [PATH:ko00940]::katG; catalase-peroxidase [EC:1.11.1.21]*	GO:0004096||catalase activity, GO:0004601||peroxidase activity, GO:0006979||response to oxidative stress, GO:0016491||oxidoreductase activity, GO:0020037||heme binding, GO:0046872||metal ion binding, GO:0055114||oxidation-reduction process, GO:0098869||cellular oxidant detoxification, GO:0004096||catalase activity, GO:0004601||peroxidase activity, GO:0005737||cytoplasm, GO:0006979||response to ox…
TR4739_c0_g2	gi|913771666|emb|CRK31562.1|-NR- hypothetical protein BN1708_018764, partial [Verticillium longisporum](1e-50-154) gi|380471400|emb|CCF47298.1|-NR- centromere/microtubule-binding protein cbf5 [Colletotrichum higginsianum](8e-102-264)	No_uniprot_assigned~NA No_uniprot_assigned~NA	K13989#Protein processing in endoplasmic reticulum [PATH:ko04141]::DERL2_3; Derlin-2/3* K13989#Protein processing in endoplasmic reticulum [PATH:ko04141]::DERL2_3; Derlin-2/3*	GO:0016020||membrane, GO:0016020||membrane, GO:0016021||integral component of membrane, GO:0016021||integral component of membrane, GO:0016020||membrane, GO:0016021||integral component of membrane, GO:0016020||membrane, GO:0016020||membrane, GO:0016021||integral component of membrane, GO:0016021||integral component of membrane, GO:0016020||membrane, GO:0016020||membrane, GO:0016021||integral comp…
TR105612_c0_g1	gi|947068857|gb|KRH17748.1|-NR- hypothetical protein GLYMA_13G012300 [Glycine max](4e-17-72)	K7LYH0~Uncharacterized protein	K05692#Rap1 signaling pathway [PATH:ko04015]::ACTB_G1; actin beta/gamma 1*Hippo signaling pathway [PATH:ko04390]::ACTB_G1; actin beta/gamma 1*Hippo signaling pathway -fly [PATH:ko04391]::ACTB_G1; actin beta/gamma 1*Phagosome [PATH:ko04145]::ACTB_G1; actin beta/gamma 1*Regulation of actin cytoskeleton [PATH:ko04810]::ACTB_G1; actin beta/gamma 1*Focal adhesion [PATH:ko04510]::ACTB_G1; actin beta/ga…	GO_NA
TR104563_c0_g1	gi|89242345|gb|ABD64591.1|-NR- ribosomal protein S29 subunit [Chlamydomonas sp. ICE-L](2e-14-56)	Q209Q3~Ribosomal protein S29 subunit	K02980#Ribosome [PATH:ko03010]::RP-S29e, RPS29; small subunit ribosomal protein S29e*	GO:0003723||RNA binding, GO:0003735||structural constituent of ribosome, GO:0005622||intracellular, GO:0005840||ribosome, GO:0006412||translation, GO:0015935||small ribosomal subunit, GO:0003735||structural constituent of ribosome, GO:0005622||intracellular, GO:0005840||ribosome, GO:0006412||translation, GO:0003735||structural constituent of ribosome, GO:0005622||intracellular, GO:0005840||riboso…
TR40489_c0_g1	gi|568011916|gb|ETL86094.1|-NR- choline dehydrogenase [Phytophthora parasitica](3e-128-589)	W2KNC9~Choline dehydrogenase (EC 1.1.99.1)	K00108#Glycine, serine and threonine metabolism [PATH:ko00260]::E1.1.99.1, betA, CHDH; choline dehydrogenase [EC:1.1.99.1]*	GO:0008812||choline dehydrogenase activity, GO:0016491||oxidoreductase activity, GO:0016614||oxidoreductase activity, acting on CH-OH group of donors, GO:0050660||flavin adenine dinucleotide binding, GO:0055114||oxidation-reduction process, GO:0008812||choline dehydrogenase activity, GO:0016491||oxidoreductase activity, GO:0016614||oxidoreductase activity, acting on CH-OH group of donors, GO:0050…
TR225725_c0_g4	gi|659117096|ref|XP_008458420.1|-NR- PREDICTED: protein pleiotropic regulatory locus 1 [Cucumis melo](0.0-483)	No_uniprot_assigned~NA	K12862#Spliceosome [PATH:ko03040]::PLRG1, PRL1, PRP46; pleiotropic regulator 1*	GO:0000398||mRNA splicing, via spliceosome, GO:0000974||Prp19 complex, GO:0071011||precatalytic spliceosome, GO:0071013||catalytic step 2 spliceosome, GO:0080008||Cul4-RING E3 ubiquitin ligase complex, GO:0005662||DNA replication factor A complex
TR103654_c0_g1	gi|671689360|emb|CDS03678.1|-NR- Putative GTP-binding protein ypt5 [Lichtheimia ramosa](2e-36-212)	A0A077WBY4~Putative GTP-binding protein ypt5	K07877#,K07889#Ras signaling pathway [PATH:ko04014]::RAB5C; Ras-related protein Rab-5C*Endocytosis [PATH:ko04144]::RAB5C; Ras-related protein Rab-5C*Phagosome [PATH:ko04145]::RAB5C; Ras-related protein Rab-5C*Vasopressin-regulated water reabsorption [PATH:ko04962]::RAB5C; Ras-related protein Rab-5C*Tuberculosis [PATH:ko05152]::RAB5C; Ras-related protein Rab-5C*Amoebiasis [PATH:ko05146]::RAB5C; Ra…	GO:0000139||Golgi membrane, GO:0005525||GTP binding, GO:0005789||endoplasmic reticulum membrane, GO:0006888||ER to Golgi vesicle-mediated transport, GO:0007264||small GTPase mediated signal transduction, GO:0015031||protein transport, GO:0005525||GTP binding, GO:0005622||intracellular, GO:0007264||small GTPase mediated signal transduction, GO:0015031||protein transport, GO:0005525||GTP binding, G…
TR231967_c1_g1	gi|695074867|ref|XP_009384654.1|-NR- PREDICTED: uncharacterized protein LOC103972161 [Musa acuminata subsp. malaccensis](2e-22-288) gi|695074867|ref|XP_009384654.1|-NR- PREDICTED: uncharacterized protein LOC103972161 [Musa acuminata subsp. malaccensis](2e-22-288)	No_uniprot_assigned~NA No_uniprot_assigned~NA	K02327#Purine metabolism [PATH:ko00230]::POLD1; DNA polymerase delta subunit 1 [EC:2.7.7.7]*Pyrimidine metabolism [PATH:ko00240]::POLD1; DNA polymerase delta subunit 1 [EC:2.7.7.7]*DNA replication [PATH:ko03030]::POLD1; DNA polymerase delta subunit 1 [EC:2.7.7.7]*Base excision repair [PATH:ko03410]::POLD1; DNA polymerase delta subunit 1 [EC:2.7.7.7]*Nucleotide excision repair [PATH:ko03420]::POLD…	GO:0000166||nucleotide binding, GO:0000166||nucleotide binding, GO:0003676||nucleic acid binding, GO:0003676||nucleic acid binding, GO:0003677||DNA binding, GO:0003677||DNA binding, GO:0003887||DNA-directed DNA polymerase activity, GO:0003887||DNA-directed DNA polymerase activity, GO:0003919||FMN adenylyltransferase activity, GO:0003919||FMN adenylyltransferase activity, GO:0006260||DNA replicati…
TR217687_c0_g1	gi|673036570|ref|XP_008872246.1|-NR- hypothetical protein H310_08322 [Aphanomyces invadans](9e-11-110)	A0A024TXS2~Uncharacterized protein	K14965#	GO_NA
TR81273_c0_g1	gi|931448865|gb|KPK32845.1|-NR- hypothetical protein AMS24_02910 [Chlamydiae bacterium SM23_39](6e-12-93)	No_uniprot_assigned~NA	K12837#Spliceosome [PATH:ko03040]::U2AF2; splicing factor U2AF 65 kDa subunit*	GO:0000166||nucleotide binding, GO:0003676||nucleic acid binding, GO:0003723||RNA binding, GO:0005634||nucleus, GO:0006397||mRNA processing, GO:0000166||nucleotide binding, GO:0003676||nucleic acid binding, GO:0003723||RNA binding, GO:0005634||nucleus, GO:0006397||mRNA processing, GO:0000166||nucleotide binding, GO:0003676||nucleic acid binding, GO:0003723||RNA binding, GO:0005634||nucleus, GO:00…
TR269012_c0_g2	gi|848876295|ref|XP_012838607.1|-NR- PREDICTED: hydroxyacyl-thioester dehydratase type 2, mitochondrial [Erythranthe guttatus](5e-22-175)	A0A022RB45~Uncharacterized protein	K17865#Glyoxylate and dicarboxylate metabolism [PATH:ko00630]::phaJ; 3-hydroxybutyryl-CoA dehydratase [EC:4.2.1.55]*Butanoate metabolism [PATH:ko00650]::phaJ; 3-hydroxybutyryl-CoA dehydratase [EC:4.2.1.55]*	GO:0016020||membrane, GO:0016021||integral component of membrane, GO:0016020||membrane, GO:0016021||integral component of membrane
TR264608_c0_g1	gi|672208990|ref|XP_008780545.1|-NR- PREDICTED: conserved oligomeric Golgi complex subunit 6-like [Phoenix dactylifera](7e-11-100)	No_uniprot_assigned~NA	New_kegg_NA	GO_NA
TR184132_c0_g1	gi|489637920|ref|WP_003542360.1|-NR- hypothetical protein [Desulfotomaculum nigrificans](1e-14-424)	No_uniprot_assigned~NA	K16726#	GO:0003676||nucleic acid binding, GO:0003723||RNA binding, GO:0003676||nucleic acid binding, GO:0003723||RNA binding, GO:0003676||nucleic acid binding, GO:0003723||RNA binding
TR213672_c0_g1	gi|6682314|emb|CAA17827.2|-NR- mitochondrial translational activator of cytochrome C oxidase I (predicted) [Schizosaccharomyces pombe](6e-19-293) gi|49642391|emb|CAH00353.1|-NR- KLLA0D04378p [Kluyveromyces lactis](2e-18-300)	O43075~Probable transcriptional regulatory protein C8D2.12c Q6CS32~KLLA0D04378p	K18189# K18189#	GO:0005634||nucleus, GO:0005634||nucleus, GO:0005739||mitochondrion, GO:0005739||mitochondrion
TR255734_c0_g1	gi|30679956|ref|NP_187324.2|-NR- 60S ribosomal protein L29-2 [Arabidopsis thaliana](1e-17-83) gi|30679956|ref|NP_187324.2|-NR- 60S ribosomal protein L29-2 [Arabidopsis thaliana](1e-17-83) gi|30679956|ref|NP_187324.2|-NR- 60S ribosomal protein L29-2 [Arabidopsis thaliana](4e-18-83)	F4JC32~60S ribosomal protein L29-2 F4JC32~60S ribosomal protein L29-2 F4JC32~60S ribosomal protein L29-2	K02905#Ribosome [PATH:ko03010]::RP-L29e, RPL29; large subunit ribosomal protein L29e* K02905#Ribosome [PATH:ko03010]::RP-L29e, RPL29; large subunit ribosomal protein L29e* K02905#Ribosome [PATH:ko03010]::RP-L29e, RPL29; large subunit ribosomal protein L29e*	GO:0003735||structural constituent of ribosome, GO:0003735||structural constituent of ribosome, GO:0003735||structural constituent of ribosome, GO:0005622||intracellular, GO:0005622||intracellular, GO:0005622||intracellular, GO:0005840||ribosome, GO:0005840||ribosome, GO:0005840||ribosome, GO:0006412||translation, GO:0006412||translation, GO:0006412||translation, GO:0003735||structural constituen…
TR253141_c0_g1	gi|315190648|gb|ADT89789.1|-NR- heat shock protein 70 [Ulva prolifera](5e-155-660) gi|367015370|ref|XP_003682184.1|-NR- hypothetical protein TDEL_0F01620 [Torulaspora delbrueckii](1e-146-652)	E7DYN3~Heat shock protein 70 G8ZWH9~Uncharacterized protein	K03283#Spliceosome [PATH:ko03040]::HSPA1_8; heat shock 70kDa protein 1/8*Protein processing in endoplasmic reticulum [PATH:ko04141]::HSPA1_8; heat shock 70kDa protein 1/8*MAPK signaling pathway [PATH:ko04010]::HSPA1_8; heat shock 70kDa protein 1/8*Endocytosis [PATH:ko04144]::HSPA1_8; heat shock 70kDa protein 1/8*Antigen processing and presentation [PATH:ko04612]::HSPA1_8; heat shock 70kDa protein…	GO:0000166||nucleotide binding, GO:0000166||nucleotide binding, GO:0005524||ATP binding, GO:0005524||ATP binding, GO:0000166||nucleotide binding, GO:0000166||nucleotide binding, GO:0005524||ATP binding, GO:0005524||ATP binding, GO:0000166||nucleotide binding, GO:0000166||nucleotide binding, GO:0005524||ATP binding, GO:0005524||ATP binding, GO:0000166||nucleotide binding, GO:0000166||nucleotide bi…
TR245822_c0_g1	gi|640916082|gb|KDN60911.1|-NR- putative isocitrate dehydrogenase subunit 2 [Colletotrichum sublineola](1e-154-382)	A0A066X582~Isocitrate dehydrogenase [NAD] subunit, mitochondrial (EC 1.1.1.41)	K00030#Carbon metabolism [PATH:ko01200]::IDH3; isocitrate dehydrogenase (NAD+) [EC:1.1.1.41]*2-Oxocarboxylic acid metabolism [PATH:ko01210]::IDH3; isocitrate dehydrogenase (NAD+) [EC:1.1.1.41]*Biosynthesis of amino acids [PATH:ko01230]::IDH3; isocitrate dehydrogenase (NAD+) [EC:1.1.1.41]*Citrate cycle (TCA cycle) [PATH:ko00020]::IDH3; isocitrate dehydrogenase (NAD+) [EC:1.1.1.41]*	GO:0000287||magnesium ion binding, GO:0004449||isocitrate dehydrogenase (NAD+) activity, GO:0006099||tricarboxylic acid cycle, GO:0016616||oxidoreductase activity, acting on the CH-OH group of donors, NAD or NADP as acceptor, GO:0051287||NAD binding, GO:0055114||oxidation-reduction process, GO:0000287||magnesium ion binding, GO:0004449||isocitrate dehydrogenase (NAD+) activity, GO:0005739||mitoch…
TR33221_c0_g5	gi|568027414|gb|ETM01369.1|-NR- hypothetical protein L917_02043, partial [Phytophthora parasitica](7e-35-346)	W2LV74~Uncharacterized protein (Fragment)	K02996#Ribosome [PATH:ko03010]::RP-S9, MRPS9, rpsI; small subunit ribosomal protein S9*	GO:0003735||structural constituent of ribosome, GO:0005840||ribosome, GO:0006412||translation, GO:0030529||intracellular ribonucleoprotein complex, GO:0003735||structural constituent of ribosome, GO:0005840||ribosome, GO:0006412||translation, GO:0030529||intracellular ribonucleoprotein complex, GO:0003735||structural constituent of ribosome, GO:0005840||ribosome, GO:0006412||translation, GO:00305…
TR193043_c0_g2	gi|914749958|gb|AKV95962.1|-NR- delta-aminolevulinic acid dehydratase [Marinobacter sp. CP1](2e-42-73)	A0A0K1U861~Delta-aminolevulinic acid dehydratase	New_kegg_NA	GO_NA
TR75939_c0_g1	gi|821083062|gb|KKY36496.1|-NR- hypothetical protein UCDDA912_g03510 [Diaporthe ampelina](3e-94-160)	A0A0G2FR60~Uncharacterized protein	K11292#	GO:0003676||nucleic acid binding, GO:0003677||DNA binding, GO:0003746||translation elongation factor activity, GO:0006139||nucleobase-containing compound metabolic process, GO:0006357||regulation of transcription from RNA polymerase II promoter, GO:0006414||translational elongation, GO:0032784||regulation of DNA-templated transcription, elongation
TR82368_c0_g1	gi|676384469|ref|XP_009035513.1|-NR- hypothetical protein AURANDRAFT_69748 [Aureococcus anophagefferens](2e-40-329)	F0Y571~Putative uncharacterized protein	K00847#Fructose and mannose metabolism [PATH:ko00051]::E2.7.1.4, scrK; fructokinase [EC:2.7.1.4]*Starch and sucrose metabolism [PATH:ko00500]::E2.7.1.4, scrK; fructokinase [EC:2.7.1.4]*Amino sugar and nucleotide sugar metabolism [PATH:ko00520]::E2.7.1.4, scrK; fructokinase [EC:2.7.1.4]*	GO_NA
TR231991_c1_g1	gi|159473789|ref|XP_001695016.1|-NR- flagellar associated protein [Chlamydomonas reinhardtii](1e-22-151)	A8J0Z0~Flagellar associated protein	New_kegg_NA	GO_NA
TR246336_c0_g1	gi|397604201|gb|EJK58624.1|-NR- hypothetical protein THAOC_21237 [Thalassiosira oceanica](3e-14-763)	K0S1H8~Uncharacterized protein	K06058#Notch signaling pathway [PATH:ko04330]::DTX; deltex*	GO:0008270||zinc ion binding, GO:0046872||metal ion binding, GO:0004842||ubiquitin-protein transferase activity, GO:0005634||nucleus, GO:0005654||nucleoplasm, GO:0005737||cytoplasm, GO:0006302||double-strand break repair, GO:0006974||cellular response to DNA damage stimulus, GO:0008270||zinc ion binding, GO:0010390||histone monoubiquitination, GO:0042393||histone binding, GO:0046872||metal ion bi…
TR218322_c0_g1	gi|745787820|gb|AJD23179.1|-NR- carboxypeptidase A4 [Onygena corvina](1e-56-419)	A0A0B4VL11~Carboxypeptidase A4	K01290#	GO:0004180||carboxypeptidase activity, GO:0004181||metallocarboxypeptidase activity, GO:0006508||proteolysis, GO:0008270||zinc ion binding, GO:0004180||carboxypeptidase activity, GO:0004181||metallocarboxypeptidase activity, GO:0006508||proteolysis, GO:0008270||zinc ion binding, GO:0016787||hydrolase activity, GO:0004180||carboxypeptidase activity, GO:0004181||metallocarboxypeptidase activity, GO…
TR169291_c0_g1	gi|460415482|ref|XP_004253087.1|-NR- PREDICTED: MOB kinase activator-like 1 [Solanum lycopersicum](4e-51-215)	K4DH79~Uncharacterized protein	K06685#Hippo signaling pathway [PATH:ko04390]::MOB1, Mats; MOB kinase activator 1*Hippo signaling pathway -fly [PATH:ko04391]::MOB1, Mats; MOB kinase activator 1*Cell cycle - yeast [PATH:ko04111]::MOB1, Mats; MOB kinase activator 1*	GO:0001756||somitogenesis, GO:0007417||central nervous system development, GO:0008283||cell proliferation, GO:0043009||chordate embryonic development, GO:0005634||nucleus, GO:0005829||cytosol, GO:0016301||kinase activity, GO:0016310||phosphorylation, GO:0030295||protein kinase activator activity, GO:0031031||positive regulation of septation initiation signaling, GO:0031097||medial cortex, GO:0032…
TR193955_c1_g3	gi|827757712|gb|KLO12388.1|-NR- DnaJ-domain-containing protein, partial [Schizopora paradoxa](7e-13-173) gi|567163598|ref|XP_006397096.1|-NR- hypothetical protein EUTSA_v10029407mg [Eutrema salsugineum](4e-13-179)	A0A0H2RSF1~DnaJ-domain-containing protein (Fragment) V4L4I7~Uncharacterized protein	K17867# K17867#	GO:0016491||oxidoreductase activity, GO:0055114||oxidation-reduction process
TR173967_c0_g1	gi|632919308|gb|KDB18697.1|-NR- DNA replication factor A subunit Ssb3 [Ustilaginoidea virens](2e-37-132)	A0A063CB37~DNA replication factor A subunit Ssb3	K10740#DNA replication [PATH:ko03030]::RPA3; replication factor A3*Nucleotide excision repair [PATH:ko03420]::RPA3; replication factor A3*Mismatch repair [PATH:ko03430]::RPA3; replication factor A3*Homologous recombination [PATH:ko03440]::RPA3; replication factor A3*Fanconi anemia pathway [PATH:ko03460]::RPA3; replication factor A3*	GO:0003677||DNA binding, GO:0005634||nucleus, GO:0006260||DNA replication, GO:0006281||DNA repair, GO:0006310||DNA recombination, GO:0003677||DNA binding, GO:0005634||nucleus, GO:0006260||DNA replication, GO:0006281||DNA repair, GO:0006310||DNA recombination, GO:0003677||DNA binding, GO:0005634||nucleus, GO:0006260||DNA replication, GO:0006281||DNA repair, GO:0006310||DNA recombination, GO:000367…
TR235540_c0_g1	gi|302849332|ref|XP_002956196.1|-NR- hypothetical protein VOLCADRAFT_121496 [Volvox carteri f. nagariensis](4e-80-309)	D8UC47~Putative uncharacterized protein	New_kegg_NA	GO_NA
TR220885_c0_g1	gi|947496195|ref|WP_056160372.1|-NR- mucin-desulfating sulfatase [Duganella sp. Leaf126](2e-11-255)	No_uniprot_assigned~NA	K08617#,K08623#,K08629#	GO:0004222||metalloendopeptidase activity, GO:0005578||proteinaceous extracellular matrix, GO:0006508||proteolysis, GO:0008237||metallopeptidase activity, GO:0008270||zinc ion binding, GO:0031012||extracellular matrix, GO:0004222||metalloendopeptidase activity, GO:0005578||proteinaceous extracellular matrix, GO:0006508||proteolysis, GO:0008237||metallopeptidase activity, GO:0008270||zinc ion bind…
TR23196_c0_g1	gi|729190597|emb|CEJ81940.1|-NR- Putative Mitochondrial 54S ribosomal protein L51 [Torrubiella hemipterigena](3e-85-137)	No_uniprot_assigned~NA	K17424#	GO:0003735||structural constituent of ribosome, GO:0005739||mitochondrion, GO:0005762||mitochondrial large ribosomal subunit, GO:0009060||aerobic respiration, GO:0032543||mitochondrial translation, GO:0005840||ribosome, GO:0005840||ribosome, GO:0003735||structural constituent of ribosome, GO:0005762||mitochondrial large ribosomal subunit, GO:0009060||aerobic respiration, GO:0032543||mitochondrial…
TR262762_c0_g1	gi|926785608|ref|XP_013901278.1|-NR- GTP cyclohydrolase I [Monoraphidium neglectum](4e-17-714)	A0A0D2L5E5~GTP cyclohydrolase I (EC 3.5.4.16)	New_kegg_NA	GO_NA
TR218997_c1_g1	gi|552816569|ref|XP_005844719.1|-NR- hypothetical protein CHLNCDRAFT_32463 [Chlorella variabilis](5e-138-633) gi|552816569|ref|XP_005844719.1|-NR- hypothetical protein CHLNCDRAFT_32463 [Chlorella variabilis](1e-137-633)	E1ZNJ6~Putative uncharacterized protein E1ZNJ6~Putative uncharacterized protein	K14538#Ribosome biogenesis in eukaryotes [PATH:ko03008]::NUG1, GNL3; nuclear GTP-binding protein* K14538#Ribosome biogenesis in eukaryotes [PATH:ko03008]::NUG1, GNL3; nuclear GTP-binding protein*	GO:0001510||RNA methylation, GO:0001510||RNA methylation, GO:0005525||GTP binding, GO:0005525||GTP binding, GO:0005730||nucleolus, GO:0005730||nucleolus, GO:0009506||plasmodesma, GO:0009506||plasmodesma, GO:0010077||maintenance of inflorescence meristem identity, GO:0010077||maintenance of inflorescence meristem identity, GO:0045892||negative regulation of transcription, DNA-templated, GO:0045892…
TR214342_c0_g1	gi|302829687|ref|XP_002946410.1|-NR- hypothetical protein VOLCADRAFT_103002 [Volvox carteri f. nagariensis](8e-46-1237)	D8TJ97~Photosystem II reaction center Psb28 protein	K08903#Photosynthesis [PATH:ko00195]::psb28; photosystem II 13kDa protein*	GO:0009523||photosystem II, GO:0009654||photosystem II oxygen evolving complex, GO:0015979||photosynthesis, GO:0016020||membrane, GO:0009523||photosystem II, GO:0009654||photosystem II oxygen evolving complex, GO:0015979||photosynthesis, GO:0016020||membrane, GO:0009523||photosystem II, GO:0009654||photosystem II oxygen evolving complex, GO:0015979||photosynthesis, GO:0016020||membrane, GO:000952…
TR142439_c0_g1	gi|751351004|gb|KIL88726.1|-NR- endo- -beta-glucanase [Fusarium avenaceum](4e-81-284)	No_uniprot_assigned~NA	New_kegg_NA	GO_NA
TR4306_c0_g2	gi|902100097|gb|KNA03500.1|-NR- hypothetical protein SOVF_208610 [Spinacia oleracea](3e-48-341)	A0A0K9Q8A8~Uncharacterized protein	K02536#Lipopolysaccharide biosynthesis [PATH:ko00540]::lpxD; UDP-3-O-[3-hydroxymyristoyl] glucosamine N-acyltransferase [EC:2.3.1.191]*	GO:0006629||lipid metabolic process, GO:0009245||lipid A biosynthetic process, GO:0016410||N-acyltransferase activity, GO:0016740||transferase activity, GO:0016746||transferase activity, transferring acyl groups, GO:0016747||transferase activity, transferring acyl groups other than amino-acyl groups, GO:0006629||lipid metabolic process, GO:0009245||lipid A biosynthetic process, GO:0016410||N-acyl…
TR230706_c0_g2	gi|727146658|emb|CEG70896.1|-NR- hypothetical protein RMATCC62417_06714 [Rhizopus microsporus](4e-11-136)	No_uniprot_assigned~NA	New_kegg_NA	GO_NA
TR209904_c0_g3	gi|936409336|gb|KPM38090.1|-NR- Serine/threonine-protein kinase psk1 [Neonectria ditissima](0.0-515)	No_uniprot_assigned~NA	K00924#	GO:0000166||nucleotide binding, GO:0004672||protein kinase activity, GO:0004674||protein serine/threonine kinase activity, GO:0005524||ATP binding, GO:0006468||protein phosphorylation, GO:0016301||kinase activity, GO:0016310||phosphorylation, GO:0016740||transferase activity, GO:0000166||nucleotide binding, GO:0004672||protein kinase activity, GO:0004674||protein serine/threonine kinase activity,…
TR36487_c0_g1	gi|736549217|ref|WP_034562342.1|-NR- hypothetical protein [Helicobacter bilis](8e-18-109)	A0A099VAB2~Uncharacterized protein	New_kegg_NA	GO_NA
TR35563_c0_g1	gi|720070891|ref|XP_010277891.1|-NR- PREDICTED: cytochrome b6-f complex iron-sulfur subunit 2, chloroplastic [Nelumbo nucifera](2e-42-228)	No_uniprot_assigned~NA	K02636#Photosynthesis [PATH:ko00195]::petC; cytochrome b6-f complex iron-sulfur subunit [EC:1.10.9.1]*	GO:0000165||MAPK cascade, GO:0005886||plasma membrane, GO:0006098||pentose-phosphate shunt, GO:0006364||rRNA processing, GO:0006612||protein targeting to membrane, GO:0009409||response to cold, GO:0009496||plastoquinol--plastocyanin reductase activity, GO:0009512||cytochrome b6f complex, GO:0009534||chloroplast thylakoid, GO:0009595||detection of biotic stimulus, GO:0009657||plastid organization,…
TR51431_c0_g1	gi|159162680|pdb|1M9L|A-NR-A Chain A, Relaxation-Based Refined Structure Of Chlamydomonas Outer Arm Dynein Light Chain 1(3e-56-199)	Q9XHH2~Dynein light chain 1, axonemal (Flagellar outer arm dynein light chain 1)	K10411#Huntington's disease [PATH:ko05016]::DNAL1; dynein light chain 1, axonemal*	GO_NA
TR215020_c0_g1	gi|927760367|gb|KPA43423.1|-NR- hypothetical protein FLAG1_03697 [Fusarium langsethiae](3e-15-139)	A0A0M9F0B5~Uncharacterized protein	New_kegg_NA	GO_NA
TR115683_c0_g1	gi|727414709|ref|XP_010507145.1|-NR- PREDICTED: pre-mRNA-splicing factor ISY1 homolog isoform X1 [Camelina sativa](5e-55-300)	No_uniprot_assigned~NA	K12870#Spliceosome [PATH:ko03040]::ISY1; pre-mRNA-splicing factor ISY1*	GO:0000350||generation of catalytic spliceosome for second transesterification step, GO:0000389||mRNA 3'-splice site recognition, GO:0000974||Prp19 complex, GO:0071012||catalytic step 1 spliceosome, GO:0071013||catalytic step 2 spliceosome, GO:0071014||post-mRNA release spliceosomal complex, GO:0071020||post-spliceosomal complex, GO:0000384||first spliceosomal transesterification activity, GO:000…
TR36871_c0_g1	gi|780127997|ref|WP_045483769.1|-NR- beta-mannosidase [Vibrio owensii](2e-76-802)	No_uniprot_assigned~NA	K01192#Other glycan degradation [PATH:ko00511]::E3.2.1.25, MANBA, manB; beta-mannosidase [EC:3.2.1.25]*Lysosome [PATH:ko04142]::E3.2.1.25, MANBA, manB; beta-mannosidase [EC:3.2.1.25]*	GO:0004553||hydrolase activity, hydrolyzing O-glycosyl compounds, GO:0004567||beta-mannosidase activity, GO:0005975||carbohydrate metabolic process, GO:0004553||hydrolase activity, hydrolyzing O-glycosyl compounds, GO:0004567||beta-mannosidase activity, GO:0005975||carbohydrate metabolic process, GO:0004553||hydrolase activity, hydrolyzing O-glycosyl compounds, GO:0005975||carbohydrate metabolic …
TR257686_c0_g2	gi|565461548|ref|XP_006288773.1|-NR- hypothetical protein CARUB_v10002094mg, partial [Capsella rubella](1e-91-175) gi|565461548|ref|XP_006288773.1|-NR- hypothetical protein CARUB_v10002094mg, partial [Capsella rubella](1e-91-175)	R0FI18~Uncharacterized protein (Fragment) R0FI18~Uncharacterized protein (Fragment)	K11253#Transcriptional misregulation in cancers [PATH:ko05202]::H3; histone H3*Systemic lupus erythematosus [PATH:ko05322]::H3; histone H3*Alcoholism [PATH:ko05034]::H3; histone H3* K11253#Transcriptional misregulation in cancers [PATH:ko05202]::H3; histone H3*Systemic lupus erythematosus [PATH:ko05322]::H3; histone H3*Alcoholism [PATH:ko05034]::H3; histone H3*	GO:0000786||nucleosome, GO:0000786||nucleosome, GO:0003677||DNA binding, GO:0003677||DNA binding, GO:0005634||nucleus, GO:0005634||nucleus, GO:0005694||chromosome, GO:0005694||chromosome, GO:0046982||protein heterodimerization activity, GO:0046982||protein heterodimerization activity, GO:0000786||nucleosome, GO:0000786||nucleosome, GO:0003677||DNA binding, GO:0003677||DNA binding, GO:0005634||nuc…
TR208645_c1_g1	gi|302831009|ref|XP_002947070.1|-NR- hypothetical protein VOLCADRAFT_79461 [Volvox carteri f. nagariensis](0.0-868) gi|302831009|ref|XP_002947070.1|-NR- hypothetical protein VOLCADRAFT_79461 [Volvox carteri f. nagariensis](0.0-868) gi|302831009|ref|XP_002947070.1|-NR- hypothetical protein VOLCADRAFT_79461 [Volvox carteri f. nagariensis](0.0-868) gi|302831009|ref|XP_002947070.1|-NR- hypothetical p…	D8TL22~V-type proton ATPase subunit a D8TL22~V-type proton ATPase subunit a D8TL22~V-type proton ATPase subunit a D8TL22~V-type proton ATPase subunit a	K02154#Oxidative phosphorylation [PATH:ko00190]::ATPeVI, ATP6N1A; V-type H+-transporting ATPase subunit I [EC:3.6.3.14]*Phagosome [PATH:ko04145]::ATPeVI, ATP6N1A; V-type H+-transporting ATPase subunit I [EC:3.6.3.14]*Lysosome [PATH:ko04142]::ATPeVI, ATP6N1A; V-type H+-transporting ATPase subunit I [EC:3.6.3.14]*Collecting duct acid secretion [PATH:ko04966]::ATPeVI, ATP6N1A; V-type H+-transporting…	GO:0000220||vacuolar proton-transporting V-type ATPase, V0 domain, GO:0000220||vacuolar proton-transporting V-type ATPase, V0 domain, GO:0000220||vacuolar proton-transporting V-type ATPase, V0 domain, GO:0000220||vacuolar proton-transporting V-type ATPase, V0 domain, GO:0000325||plant-type vacuole, GO:0000325||plant-type vacuole, GO:0000325||plant-type vacuole, GO:0000325||plant-type vacuole, GO:…
TR151156_c0_g1	gi|298708345|emb|CBJ48408.1|-NR- conserved unknown protein [Ectocarpus siliculosus](1e-68-1604)	D7FQ76~Uncharacterized protein	K08857#	GO:0000166||nucleotide binding, GO:0004672||protein kinase activity, GO:0005524||ATP binding, GO:0006468||protein phosphorylation, GO:0000166||nucleotide binding, GO:0004672||protein kinase activity, GO:0004674||protein serine/threonine kinase activity, GO:0005524||ATP binding, GO:0006468||protein phosphorylation, GO:0000166||nucleotide binding, GO:0004672||protein kinase activity, GO:0005524||AT…
TR156622_c0_g1	gi|504389219|ref|WP_014576321.1|-NR- aldo/keto reductase [Marinobacter adhaerens](0.0-311)	E4PR61~Aldo/keto reductase-like diketogulonate reductase	K00100#Fructose and mannose metabolism [PATH:ko00051]::E1.1.1.-; [EC:1.1.1.-]*Butanoate metabolism [PATH:ko00650]::E1.1.1.-; [EC:1.1.1.-]*Linoleic acid metabolism [PATH:ko00591]::E1.1.1.-; [EC:1.1.1.-]*Chloroalkane and chloroalkene degradation [PATH:ko00625]::E1.1.1.-; [EC:1.1.1.-]*Bisphenol degradation [PATH:ko00363]::E1.1.1.-; [EC:1.1.1.-]*Dioxin degradation [PATH:ko00621]::E1.1.1.-; [EC:1.1.1.…	GO:0016491||oxidoreductase activity, GO:0051536||iron-sulfur cluster binding, GO:0055114||oxidation-reduction process, GO:0051536||iron-sulfur cluster binding, GO:0016491||oxidoreductase activity, GO:0051536||iron-sulfur cluster binding, GO:0055114||oxidation-reduction process, GO:0016491||oxidoreductase activity, GO:0055114||oxidation-reduction process, GO:0005634||nucleus, GO:0005829||cytosol, …
TR271775_c0_g1	gi|698794104|ref|XP_009830081.1|-NR- translation elongation factor Ts [Aphanomyces astaci](2e-22-332)	W4GKH3~Elongation factor Ts	K02357#	GO:0003746||translation elongation factor activity, GO:0005622||intracellular, GO:0005739||mitochondrion, GO:0006412||translation, GO:0006414||translational elongation, GO:0003746||translation elongation factor activity, GO:0005622||intracellular, GO:0006414||translational elongation, GO:0003746||translation elongation factor activity, GO:0005622||intracellular, GO:0005739||mitochondrion, GO:0006…
TR208995_c2_g1	gi|612400342|ref|XP_007515690.1|-NR- exported exo-alpha-sialidase [Bathycoccus prasinos](7e-41-692)	K8EA65~Exported exo-alpha-sialidase	K01206#Other glycan degradation [PATH:ko00511]::FUCA; alpha-L-fucosidase [EC:3.2.1.51]*,K05989#	GO:0003824||catalytic activity, GO:0008152||metabolic process, GO:0003824||catalytic activity, GO:0008152||metabolic process, GO:0003824||catalytic activity, GO:0008152||metabolic process, GO:0004560||alpha-L-fucosidase activity, GO:0005975||carbohydrate metabolic process, GO:0008152||metabolic process, GO:0016787||hydrolase activity, GO:0016798||hydrolase activity, acting on glycosyl bonds, GO:0…
TR210865_c1_g1	gi|470134497|ref|XP_004303086.1|-NR- PREDICTED: pheophytinase, chloroplastic [Fragaria vesca subsp. vesca](1e-65-524)	No_uniprot_assigned~NA	K00433#,K01563#Chloroalkane and chloroalkene degradation [PATH:ko00625]::dhaA; haloalkane dehalogenase [EC:3.8.1.5]*Chlorocyclohexane and chlorobenzene degradation [PATH:ko00361]::dhaA; haloalkane dehalogenase [EC:3.8.1.5]*,K10216#Degradation of aromatic compounds [PATH:ko01220]::E3.7.1.9; 2-hydroxymuconate-semialdehyde hydrolase [EC:3.7.1.9]*Benzoate degradation [PATH:ko00362]::E3.7.1.9; 2-hydro…	GO:0003824||catalytic activity, GO:0008152||metabolic process, GO:0016787||hydrolase activity, GO:0008152||metabolic process, GO:0016787||hydrolase activity, GO:0003824||catalytic activity, GO:0008152||metabolic process, GO:0016787||hydrolase activity, GO:0018786||haloalkane dehalogenase activity, GO:0003824||catalytic activity, GO:0004601||peroxidase activity, GO:0016491||oxidoreductase activity…
TR246279_c0_g1	gi|758347762|dbj|GAN09906.1|-NR- uridine-cytidine kinase-like 1-like isoform X5 [Mucor ambiguus](7e-100-470)	A0A0C9MGP8~Uridine kinase (EC 2.7.1.48)	K00876#Pyrimidine metabolism [PATH:ko00240]::udk, UCK; uridine kinase [EC:2.7.1.48]*Drug metabolism - other enzymes [PATH:ko00983]::udk, UCK; uridine kinase [EC:2.7.1.48]*	GO:0000166||nucleotide binding, GO:0004849||uridine kinase activity, GO:0005524||ATP binding, GO:0008152||metabolic process, GO:0016301||kinase activity, GO:0016310||phosphorylation, GO:0016740||transferase activity, GO:0044206||UMP salvage, GO:0044211||CTP salvage, GO:0000166||nucleotide binding, GO:0004849||uridine kinase activity, GO:0005524||ATP binding, GO:0008152||metabolic process, GO:0016…
TR4337_c0_g1	gi|567965630|gb|ETK91100.1|-NR- hypothetical protein L915_05241 [Phytophthora parasitica](4e-40-295)	W2H932~Uncharacterized protein	K12589#RNA degradation [PATH:ko03018]::RRP42, EXOSC7; exosome complex component RRP42*	GO:0000176||nuclear exosome (RNase complex), GO:0000177||cytoplasmic exosome (RNase complex), GO:0000467||exonucleolytic trimming to generate mature 3'-end of 5.8S rRNA from tricistronic rRNA transcript (SSU-rRNA, 5.8S rRNA, LSU-rRNA), GO:0017091||AU-rich element binding, GO:0034427||nuclear-transcribed mRNA catabolic process, exonucleolytic, 3'-5', GO:0034473||U1 snRNA 3'-end processing, GO:0034…
TR190158_c0_g1	gi|302784114|ref|XP_002973829.1|-NR- hypothetical protein SELMODRAFT_100512 [Selaginella moellendorffii](9e-14-193)	D8RS01~Putative uncharacterized protein	K12876#Spliceosome [PATH:ko03040]::RBM8A, Y14; RNA-binding protein 8A*RNA transport [PATH:ko03013]::RBM8A, Y14; RNA-binding protein 8A*mRNA surveillance pathway [PATH:ko03015]::RBM8A, Y14; RNA-binding protein 8A*	GO:0000166||nucleotide binding, GO:0003676||nucleic acid binding, GO:0003723||RNA binding, GO:0005634||nucleus, GO:0005737||cytoplasm, GO:0006396||RNA processing, GO:0000166||nucleotide binding, GO:0003676||nucleic acid binding, GO:0003723||RNA binding, GO:0005634||nucleus, GO:0005737||cytoplasm, GO:0006396||RNA processing, GO:0000166||nucleotide binding, GO:0003676||nucleic acid binding, GO:0003…
TR208669_c0_g1	gi|290756000|gb|ADD52599.1|-NR- phytoene desaturase [Dunaliella salina](1e-169-582) gi|284944362|gb|ADC32153.1|-NR- phytoene desaturase [Auxenochlorella protothecoides](4e-172-551)	D4N5G5~Phytoene desaturase F4MJC4~Phytoene desaturase	K02293#Carotenoid biosynthesis [PATH:ko00906]::PDS, crtP; 15-cis-phytoene desaturase [EC:1.3.5.5]* K02293#Carotenoid biosynthesis [PATH:ko00906]::PDS, crtP; 15-cis-phytoene desaturase [EC:1.3.5.5]*	GO:0016117||carotenoid biosynthetic process, GO:0016117||carotenoid biosynthetic process, GO:0016491||oxidoreductase activity, GO:0016491||oxidoreductase activity, GO:0016705||oxidoreductase activity, acting on paired donors, with incorporation or reduction of molecular oxygen, GO:0016705||oxidoreductase activity, acting on paired donors, with incorporation or reduction of molecular oxygen, GO:00…
TR44725_c0_g1	gi|702369481|ref|XP_010061347.1|-NR- PREDICTED: UPF0047 protein C4A8.02c [Eucalyptus grandis](2e-54-246)	A0A059BRK5~Uncharacterized protein	K00459#Nitrogen metabolism [PATH:ko00910]::E1.13.12.16; nitronate monooxygenase [EC:1.13.12.16]*,K14656#Riboflavin metabolism [PATH:ko00740]::ribL; FAD synthetase*	GO:0003824||catalytic activity, GO:0016491||oxidoreductase activity, GO:0018580||nitronate monooxygenase activity, GO:0051213||dioxygenase activity, GO:0055114||oxidation-reduction process, GO:0000166||nucleotide binding, GO:0003824||catalytic activity, GO:0003919||FMN adenylyltransferase activity, GO:0005524||ATP binding, GO:0006747||FAD biosynthetic process, GO:0009058||biosynthetic process, GO…
TR193984_c0_g2	gi|703083262|ref|XP_010092169.1|-NR- Peroxisomal membrane protein 2 [Morus notabilis](7e-44-393)	W9QQ45~Peroxisomal membrane protein 2	K13348#Peroxisome [PATH:ko04146]::MPV17; protein Mpv17*	GO:0016021||integral component of membrane, GO:0016021||integral component of membrane, GO:0016021||integral component of membrane, GO:0016021||integral component of membrane, GO:0008150||biological_process, GO:0016021||integral component of membrane
TR271263_c1_g2	gi|585111640|gb|EWM29120.1|-NR- isoleucyl-trna synthetase [Nannochloropsis gaditana](0.0-1077)	W7TPS8~Isoleucyl-trna synthetase	K01870#Aminoacyl-tRNA biosynthesis [PATH:ko00970]::IARS, ileS; isoleucyl-tRNA synthetase [EC:6.1.1.5]*	GO:0000166||nucleotide binding, GO:0002161||aminoacyl-tRNA editing activity, GO:0004812||aminoacyl-tRNA ligase activity, GO:0004822||isoleucine-tRNA ligase activity, GO:0005524||ATP binding, GO:0005737||cytoplasm, GO:0005739||mitochondrion, GO:0006418||tRNA aminoacylation for protein translation, GO:0006428||isoleucyl-tRNA aminoacylation, GO:0006450||regulation of translational fidelity, GO:00001…
TR262269_c0_g2	gi|586680327|ref|XP_006840559.1|-NR- PREDICTED: ubiquitin-like-specific protease ESD4 [Amborella trichopoda](6e-57-564)	W1P3M3~Uncharacterized protein	K08592#	GO:0006508||proteolysis, GO:0008234||cysteine-type peptidase activity, GO:0006508||proteolysis, GO:0008234||cysteine-type peptidase activity, GO:0006508||proteolysis, GO:0008234||cysteine-type peptidase activity, GO:0004175||endopeptidase activity, GO:0005634||nucleus, GO:0006508||proteolysis, GO:0008233||peptidase activity, GO:0008234||cysteine-type peptidase activity, GO:0009506||plasmodesma, G…
TR233685_c0_g1	gi|612391663|ref|XP_007511352.1|-NR- predicted protein [Bathycoccus prasinos](1e-13-117)	K8F7C0~Uncharacterized protein	K10300#	GO:0003677||DNA binding, GO:0004003||ATP-dependent DNA helicase activity, GO:0005524||ATP binding, GO:0008152||metabolic process, GO:0016787||hydrolase activity, GO:0032508||DNA duplex unwinding
TR200388_c0_g2	gi|926790429|ref|XP_013903688.1|-NR- cathepsin Z [Monoraphidium neglectum](1e-63-332) gi|302832946|ref|XP_002948037.1|-NR- hypothetical protein VOLCADRAFT_120530 [Volvox carteri f. nagariensis](2e-88-354)	A0A0D2LDC0~Cathepsin Z (EC 3.4.18.1) D8TNN8~Putative uncharacterized protein	K08568#Lysosome [PATH:ko04142]::CTSZ; cathepsin X [EC:3.4.18.1]* K08568#Lysosome [PATH:ko04142]::CTSZ; cathepsin X [EC:3.4.18.1]*	GO:0004197||cysteine-type endopeptidase activity, GO:0005615||extracellular space, GO:0005764||lysosome, GO:0006508||proteolysis, GO:0008234||cysteine-type peptidase activity, GO:0051603||proteolysis involved in cellular protein catabolic process, GO:0006508||proteolysis, GO:0006508||proteolysis, GO:0008234||cysteine-type peptidase activity, GO:0008234||cysteine-type peptidase activity, GO:000650…
TR266314_c0_g3	gi|568055911|gb|ETM52644.1|-NR- hypothetical protein L914_03781 [Phytophthora parasitica](5e-20-172)	W2NYA6~Uncharacterized protein	K19398#	GO:0034464||BBSome
TR216714_c0_g1	gi|224129772|ref|XP_002320667.1|-NR- Phytosulfokines 3 precursor family protein [Populus trichocarpa](8e-16-85)	B9IBM1~Phytosulfokines 3 family protein	New_kegg_NA	GO_NA
TR219659_c0_g1	gi|302833585|ref|XP_002948356.1|-NR- component of cytosolic 80S ribosome and 60S large subunit [Volvox carteri f. nagariensis](1e-51-116) gi|302833585|ref|XP_002948356.1|-NR- component of cytosolic 80S ribosome and 60S large subunit [Volvox carteri f. nagariensis](8e-52-116)	D8TPH1~Component of cytosolic 80S ribosome and 60S large subunit D8TPH1~Component of cytosolic 80S ribosome and 60S large subunit	K02910#Ribosome [PATH:ko03010]::RP-L31e, RPL31; large subunit ribosomal protein L31e* K02910#Ribosome [PATH:ko03010]::RP-L31e, RPL31; large subunit ribosomal protein L31e*	GO:0002181||cytoplasmic translation, GO:0002181||cytoplasmic translation, GO:0003735||structural constituent of ribosome, GO:0003735||structural constituent of ribosome, GO:0005622||intracellular, GO:0005622||intracellular, GO:0005840||ribosome, GO:0005840||ribosome, GO:0006412||translation, GO:0006412||translation, GO:0022625||cytosolic large ribosomal subunit, GO:0022625||cytosolic large riboso…
TR239278_c0_g3	gi|550773269|gb|ERS71350.1|-NR- hypothetical protein HMPREF1290_02132 [Corynebacterium sp. KPL1989](4e-11-56)	U7MMQ4~Uncharacterized protein	New_kegg_NA	GO_NA
TR110461_c0_g1	gi|818155595|gb|KKO97146.1|-NR- hypothetical protein THAR02_10747 [Trichoderma harzianum](1e-51-216)	A0A0F9Z991~Uncharacterized protein	K09702#	GO_NA
TR214221_c1_g2	gi|590616209|ref|XP_007023441.1|-NR- Low PSII Accumulation 3 isoform 1 [Theobroma cacao](6e-100-381)	A0A061G9F0~Low PSII Accumulation 3 isoform 1	New_kegg_NA	GO_NA
TR34869_c0_g1	gi|902273896|emb|CRL23026.1|-NR- Ankyrin repeat-containing domain [Penicillium camemberti](1e-13-237)	A0A0G4P9N4~Ankyrin repeat-containing domain	K06694#	GO:0000502||proteasome complex
TR140685_c0_g1	gi|763364002|ref|WP_044221517.1|-NR- hypothetical protein [Phaeodactylibacter xiamenensis](2e-56-90)	A0A098S7Q0~Uncharacterized protein	K02078#	GO:0000036||ACP phosphopantetheine attachment site binding involved in fatty acid biosynthetic process, GO:0005737||cytoplasm, GO:0006629||lipid metabolic process, GO:0006631||fatty acid metabolic process, GO:0006633||fatty acid biosynthetic process, GO:0000036||ACP phosphopantetheine attachment site binding involved in fatty acid biosynthetic process, GO:0005737||cytoplasm, GO:0006629||lipid met…
TR255653_c0_g1	gi|695449714|ref|XP_009535299.1|-NR- hypothetical protein PHYSODRAFT_355862 [Phytophthora sojae](6e-29-390) gi|695449714|ref|XP_009535299.1|-NR- hypothetical protein PHYSODRAFT_355862 [Phytophthora sojae](5e-28-390)	G5A5R1~Putative uncharacterized protein G5A5R1~Putative uncharacterized protein	New_kegg_NA New_kegg_NA	GO_NA
TR192940_c0_g1	gi|676381437|ref|XP_009033997.1|-NR- hypothetical protein AURANDRAFT_59872 [Aureococcus anophagefferens](2e-73-330)	F0Y0Z9~Putative uncharacterized protein	K00002#Degradation of aromatic compounds [PATH:ko01220]::AKR1A1, adh; alcohol dehydrogenase (NADP+) [EC:1.1.1.2]*Glycolysis / Gluconeogenesis [PATH:ko00010]::AKR1A1, adh; alcohol dehydrogenase (NADP+) [EC:1.1.1.2]*Glycerolipid metabolism [PATH:ko00561]::AKR1A1, adh; alcohol dehydrogenase (NADP+) [EC:1.1.1.2]*Caprolactam degradation [PATH:ko00930]::AKR1A1, adh; alcohol dehydrogenase (NADP+) [EC:1.…	GO:0016491||oxidoreductase activity, GO:0055114||oxidation-reduction process, GO:0016491||oxidoreductase activity, GO:0055114||oxidation-reduction process, GO:0016491||oxidoreductase activity, GO:0055114||oxidation-reduction process, GO:0016491||oxidoreductase activity, GO:0055114||oxidation-reduction process, GO:0004032||alditol:NADP+ 1-oxidoreductase activity, GO:0005615||extracellular space, G…
TR211768_c0_g1	gi|920638508|gb|KOM19695.1|-NR- hypothetical protein XA68_3751 [Ophiocordyceps unilateralis](0.0-388)	A0A0L9SNV9~Delta-aminolevulinic acid dehydratase (EC 4.2.1.24)	K01698#Porphyrin and chlorophyll metabolism [PATH:ko00860]::hemB, ALAD; porphobilinogen synthase [EC:4.2.1.24]*	GO:0003824||catalytic activity, GO:0004655||porphobilinogen synthase activity, GO:0005829||cytosol, GO:0006779||porphyrin-containing compound biosynthetic process, GO:0016829||lyase activity, GO:0033014||tetrapyrrole biosynthetic process, GO:0046872||metal ion binding, GO:0003824||catalytic activity, GO:0004655||porphobilinogen synthase activity, GO:0006779||porphyrin-containing compound biosynth…
TR222471_c0_g1	gi|516218059|ref|WP_017622022.1|-NR- hypothetical protein [Nocardiopsis chromatogenes](5e-17-192) gi|516218059|ref|WP_017622022.1|-NR- hypothetical protein [Nocardiopsis chromatogenes](5e-17-192)	No_uniprot_assigned~NA No_uniprot_assigned~NA	K17890# K17890#	GO:0003824||catalytic activity, GO:0003824||catalytic activity, GO:0008152||metabolic process, GO:0008152||metabolic process
TR254148_c1_g1	gi|670445565|ref|XP_008663059.1|-NR- PREDICTED: LRR receptor-like serine/threonine-protein kinase RCH1 [Zea mays](5e-60-1159)	K7UH69~Uncharacterized protein	K00924#,K13420#Plant-pathogen interaction [PATH:ko04626]::FLS2; LRR receptor-like serine/threonine-protein kinase FLS2 [EC:2.7.11.1]*	GO:0000166||nucleotide binding, GO:0004672||protein kinase activity, GO:0004674||protein serine/threonine kinase activity, GO:0005524||ATP binding, GO:0006468||protein phosphorylation, GO:0016020||membrane, GO:0016021||integral component of membrane, GO:0016301||kinase activity, GO:0016310||phosphorylation, GO:0016740||transferase activity, GO:0000166||nucleotide binding, GO:0000271||polysacchari…
TR264393_c0_g1	gi|168038086|ref|XP_001771533.1|-NR- predicted protein [Physcomitrella patens](7e-16-684)	A9SYT2~Predicted protein	K12823#Spliceosome [PATH:ko03040]::DDX5, DBP2; ATP-dependent RNA helicase DDX5/DBP2 [EC:3.6.4.13]*Transcriptional misregulation in cancers [PATH:ko05202]::DDX5, DBP2; ATP-dependent RNA helicase DDX5/DBP2 [EC:3.6.4.13]*Proteoglycans in cancer [PATH:ko05205]::DDX5, DBP2; ATP-dependent RNA helicase DDX5/DBP2 [EC:3.6.4.13]*,K17043#	GO:0000166||nucleotide binding, GO:0003676||nucleic acid binding, GO:0004004||ATP-dependent RNA helicase activity, GO:0004386||helicase activity, GO:0005524||ATP binding, GO:0005739||mitochondrion, GO:0010501||RNA secondary structure unwinding, GO:0016787||hydrolase activity, GO:0000166||nucleotide binding, GO:0003676||nucleic acid binding, GO:0004004||ATP-dependent RNA helicase activity, GO:0004…
TR5591_c0_g2	gi|302786512|ref|XP_002975027.1|-NR- hypothetical protein SELMODRAFT_102449 [Selaginella moellendorffii](4e-26-223)	D8RVP5~Putative uncharacterized protein	K13528#	GO:0001104||RNA polymerase II transcription cofactor activity, GO:0003713||transcription coactivator activity, GO:0006357||regulation of transcription from RNA polymerase II promoter, GO:0016592||mediator complex, GO:0001104||RNA polymerase II transcription cofactor activity, GO:0006357||regulation of transcription from RNA polymerase II promoter, GO:0016592||mediator complex, GO:0001104||RNA pol…
TR224878_c1_g1	gi|302834633|ref|XP_002948879.1|-NR- hypothetical protein VOLCADRAFT_73964 [Volvox carteri f. nagariensis](6e-83-305)	D8TR20~Putative uncharacterized protein	New_kegg_NA	GO_NA
TR187119_c0_g1	gi|901667241|emb|CQB89690.1|-NR- PGAP1-like protein [Chlamydia trachomatis](3e-39-336)	No_uniprot_assigned~NA	K05294#Glycosylphosphatidylinositol(GPI)-anchor biosynthesis [PATH:ko00563]::PGAP1; glycosylphosphatidylinositol deacylase [EC:3.-.-.-]*,K17677#	GO:0005622||intracellular, GO:0006505||GPI anchor metabolic process, GO:0006886||intracellular protein transport, GO:0016020||membrane, GO:0016021||integral component of membrane, GO:0016788||hydrolase activity, acting on ester bonds, GO:0003677||DNA binding, GO:0005524||ATP binding, GO:0005622||intracellular, GO:0006505||GPI anchor metabolic process, GO:0006886||intracellular protein transport, …
TR77681_c0_g2	gi|567970336|gb|ETK95374.1|-NR- methylenetetrahydrofolate reductase [Phytophthora parasitica](6e-173-677)	W2P2L7~Methylenetetrahydrofolate reductase (EC 1.5.1.20)	K00297#Carbon metabolism [PATH:ko01200]::metF, MTHFR; methylenetetrahydrofolate reductase (NADPH) [EC:1.5.1.20]*Carbon fixation pathways in prokaryotes [PATH:ko00720]::metF, MTHFR; methylenetetrahydrofolate reductase (NADPH) [EC:1.5.1.20]*One carbon pool by folate [PATH:ko00670]::metF, MTHFR; methylenetetrahydrofolate reductase (NADPH) [EC:1.5.1.20]*	GO:0004489||methylenetetrahydrofolate reductase (NAD(P)H) activity, GO:0005829||cytosol, GO:0006555||methionine metabolic process, GO:0006730||one-carbon metabolic process, GO:0009086||methionine biosynthetic process, GO:0016491||oxidoreductase activity, GO:0055114||oxidation-reduction process, GO:0004489||methylenetetrahydrofolate reductase (NAD(P)H) activity, GO:0005829||cytosol, GO:0006555||me…
TR255236_c0_g1	gi|168026402|ref|XP_001765721.1|-NR- predicted protein [Physcomitrella patens](2e-86-430) gi|551332306|ref|WP_022951743.1|-NR- MFS transporter [Leucothrix mucor](3e-75-399)	A9SH82~Predicted protein No_uniprot_assigned~NA	K00831#Carbon metabolism [PATH:ko01200]::serC, PSAT1; phosphoserine aminotransferase [EC:2.6.1.52]*Biosynthesis of amino acids [PATH:ko01230]::serC, PSAT1; phosphoserine aminotransferase [EC:2.6.1.52]*Methane metabolism [PATH:ko00680]::serC, PSAT1; phosphoserine aminotransferase [EC:2.6.1.52]*Glycine, serine and threonine metabolism [PATH:ko00260]::serC, PSAT1; phosphoserine aminotransferase [EC:…	GO:0003824||catalytic activity, GO:0003824||catalytic activity, GO:0004648||O-phospho-L-serine:2-oxoglutarate aminotransferase activity, GO:0004648||O-phospho-L-serine:2-oxoglutarate aminotransferase activity, GO:0006564||L-serine biosynthetic process, GO:0006564||L-serine biosynthetic process, GO:0008483||transaminase activity, GO:0008483||transaminase activity, GO:0008652||cellular amino acid b…
TR1922_c0_g1	gi|599089095|gb|AHN53386.1|-NR- MAPK6 protein [Solanum tuberosum](1e-105-396)	X2J437~Mitogen-activated protein kinase (EC 2.7.11.24)	K04371#Ras signaling pathway [PATH:ko04014]::MAPK1_3; mitogen-activated protein kinase 1/3 [EC:2.7.11.24]*Rap1 signaling pathway [PATH:ko04015]::MAPK1_3; mitogen-activated protein kinase 1/3 [EC:2.7.11.24]*MAPK signaling pathway [PATH:ko04010]::MAPK1_3; mitogen-activated protein kinase 1/3 [EC:2.7.11.24]*MAPK signaling pathway - fly [PATH:ko04013]::MAPK1_3; mitogen-activated protein kinase 1/3 [E…	GO:0000165||MAPK cascade, GO:0000166||nucleotide binding, GO:0004672||protein kinase activity, GO:0004674||protein serine/threonine kinase activity, GO:0004707||MAP kinase activity, GO:0005524||ATP binding, GO:0005622||intracellular, GO:0006468||protein phosphorylation, GO:0016301||kinase activity, GO:0016310||phosphorylation, GO:0016740||transferase activity, GO:0000165||MAPK cascade, GO:0000166…
TR230452_c0_g1	gi|736831133|ref|WP_034832530.1|-NR- hypothetical protein [Endozoicomonas numazuensis](1e-10-430)	A0A081NKK7~Uncharacterized protein	K01365#Phagosome [PATH:ko04145]::CTSL; cathepsin L [EC:3.4.22.15]*Lysosome [PATH:ko04142]::CTSL; cathepsin L [EC:3.4.22.15]*Antigen processing and presentation [PATH:ko04612]::CTSL; cathepsin L [EC:3.4.22.15]*Proteoglycans in cancer [PATH:ko05205]::CTSL; cathepsin L [EC:3.4.22.15]*Rheumatoid arthritis [PATH:ko05323]::CTSL; cathepsin L [EC:3.4.22.15]*	GO:0004197||cysteine-type endopeptidase activity, GO:0005615||extracellular space, GO:0005764||lysosome, GO:0006508||proteolysis, GO:0008233||peptidase activity, GO:0008234||cysteine-type peptidase activity, GO:0016787||hydrolase activity, GO:0051603||proteolysis involved in cellular protein catabolic process, GO:0004197||cysteine-type endopeptidase activity, GO:0005615||extracellular space, GO:0…
TR262198_c0_g1	gi|339756187|gb|EGQ39770.1|-NR- transcription initiation factor IIB, TFIIB [Candidatus Nanosalinarum sp. J07AB56](6e-16-358) gi|339756187|gb|EGQ39770.1|-NR- transcription initiation factor IIB, TFIIB [Candidatus Nanosalinarum sp. J07AB56](6e-16-358)	G0QBX2~Transcription initiation factor IIB (TFIIB) G0QBX2~Transcription initiation factor IIB (TFIIB)	K15196# K15196#	GO:0000126||transcription factor TFIIIB complex, GO:0000126||transcription factor TFIIIB complex, GO:0006352||DNA-templated transcription, initiation, GO:0006352||DNA-templated transcription, initiation, GO:0006355||regulation of transcription, DNA-templated, GO:0006355||regulation of transcription, DNA-templated, GO:0006384||transcription initiation from RNA polymerase III promoter, GO:0006384||…
TR12571_c0_g1	gi|497650475|ref|WP_009964659.1|-NR- hypothetical protein [Verrucomicrobium spinosum](5e-14-231)	No_uniprot_assigned~NA	K10804#Biosynthesis of unsaturated fatty acids [PATH:ko01040]::tesA; acyl-CoA thioesterase I [EC:3.1.2.- 3.1.1.5]*	GO_NA
TR52759_c0_g1	gi|729739899|gb|AIZ05821.1|-NR- BrlA [Acremonium chrysogenum](1e-57-376)	A0A0A7HJC7~BrlA	New_kegg_NA	GO_NA
TR271690_c0_g1	gi|763802315|gb|KJB69253.1|-NR- hypothetical protein B456_011G016600 [Gossypium raimondii](4e-74-160)	A0A0D2T0K8~Uncharacterized protein	K08770#PPAR signaling pathway [PATH:ko03320]::UBC; ubiquitin C*	GO:0005737||cytoplasm
TR223823_c0_g1	gi|655384668|ref|WP_028789122.1|-NR- isocitrate dehydrogenase [Terrimonas ferruginea](1e-29-411)	No_uniprot_assigned~NA	K00031#Carbon metabolism [PATH:ko01200]::IDH1, IDH2, icd; isocitrate dehydrogenase [EC:1.1.1.42]*2-Oxocarboxylic acid metabolism [PATH:ko01210]::IDH1, IDH2, icd; isocitrate dehydrogenase [EC:1.1.1.42]*Biosynthesis of amino acids [PATH:ko01230]::IDH1, IDH2, icd; isocitrate dehydrogenase [EC:1.1.1.42]*Citrate cycle (TCA cycle) [PATH:ko00020]::IDH1, IDH2, icd; isocitrate dehydrogenase [EC:1.1.1.42]*…	GO:0000287||magnesium ion binding, GO:0004450||isocitrate dehydrogenase (NADP+) activity, GO:0006099||tricarboxylic acid cycle, GO:0006102||isocitrate metabolic process, GO:0016491||oxidoreductase activity, GO:0016616||oxidoreductase activity, acting on the CH-OH group of donors, NAD or NADP as acceptor, GO:0046872||metal ion binding, GO:0051287||NAD binding, GO:0055114||oxidation-reduction proce…
TR251767_c0_g4	gi|676380571|ref|XP_009033564.1|-NR- hypothetical protein AURANDRAFT_7985, partial [Aureococcus anophagefferens](9e-35-98)	F0XZK4~Putative uncharacterized protein (Fragment)	K06867#	GO_NA
TR228035_c0_g2	gi|759269040|gb|KIW45560.1|-NR- hypothetical protein PV06_03941 [Exophiala oligosperma](6e-24-365)	A0A0D2DSX4~Uncharacterized protein	K10223#Primary bile acid biosynthesis [PATH:ko00120]::CH25H; cholesterol 25-hydroxylase [EC:1.14.99.38]*	GO:0005506||iron ion binding, GO:0006633||fatty acid biosynthetic process, GO:0016020||membrane, GO:0016021||integral component of membrane, GO:0016491||oxidoreductase activity, GO:0055114||oxidation-reduction process, GO:0005506||iron ion binding, GO:0006633||fatty acid biosynthetic process, GO:0016020||membrane, GO:0016021||integral component of membrane, GO:0016491||oxidoreductase activity, GO…
TR227258_c0_g1	gi|758350424|dbj|GAN07390.1|-NR- CCR4 associated factor [Mucor ambiguus](1e-114-308)	A0A0C9LVU6~CCR4 associated factor	K12581#RNA degradation [PATH:ko03018]::CNOT7_8, CAF1, POP2; CCR4-NOT transcription complex subunit 7/8*	GO:0003676||nucleic acid binding, GO:0005634||nucleus, GO:0000932||cytoplasmic mRNA processing body, GO:0003676||nucleic acid binding, GO:0004535||poly(A)-specific ribonuclease activity, GO:0005634||nucleus, GO:0017148||negative regulation of translation, GO:0030015||CCR4-NOT core complex, GO:0043928||exonucleolytic nuclear-transcribed mRNA catabolic process involved in deadenylation-dependent de…
TR240103_c0_g1	gi|896099811|ref|WP_049132728.1|-NR- RNA-binding protein, partial [Bacteroides fragilis](4e-14-95)	No_uniprot_assigned~NA	K12885#Spliceosome [PATH:ko03040]::RBMX, HNRNPG; heterogeneous nuclear ribonucleoprotein G*	GO:0000166||nucleotide binding, GO:0003676||nucleic acid binding, GO:0008270||zinc ion binding, GO:0046872||metal ion binding, GO:0000166||nucleotide binding, GO:0003676||nucleic acid binding, GO:0008270||zinc ion binding, GO:0046872||metal ion binding, GO:0000166||nucleotide binding, GO:0003676||nucleic acid binding, GO:0000166||nucleotide binding, GO:0003676||nucleic acid binding, GO:0008270||z…
TR152736_c0_g1	gi|828291371|ref|XP_012574731.1|-NR- PREDICTED: cullin-1-like [Cicer arietinum](2e-15-742)	No_uniprot_assigned~NA	K03347#Protein processing in endoplasmic reticulum [PATH:ko04141]::CUL1, CDC53; cullin 1*Ubiquitin mediated proteolysis [PATH:ko04120]::CUL1, CDC53; cullin 1*Wnt signaling pathway [PATH:ko04310]::CUL1, CDC53; cullin 1*TGF-beta signaling pathway [PATH:ko04350]::CUL1, CDC53; cullin 1*Cell cycle [PATH:ko04110]::CUL1, CDC53; cullin 1*Cell cycle - yeast [PATH:ko04111]::CUL1, CDC53; cullin 1*Oocyte mei…	GO:0006511||ubiquitin-dependent protein catabolic process, GO:0031461||cullin-RING ubiquitin ligase complex, GO:0031625||ubiquitin protein ligase binding, GO:0006511||ubiquitin-dependent protein catabolic process, GO:0031625||ubiquitin protein ligase binding, GO:0006511||ubiquitin-dependent protein catabolic process, GO:0031461||cullin-RING ubiquitin ligase complex, GO:0031625||ubiquitin protein …
TR236139_c0_g1	gi|255084023|ref|XP_002508586.1|-NR- hypothetical protein MICPUN_62130 [Micromonas sp. RCC299](5e-14-4266) gi|308811022|ref|XP_003082819.1|-NR- unnamed protein product, partial [Ostreococcus tauri](2e-14-340)	C1FHM1~Uncharacterized protein No_uniprot_assigned~NA	K16489# K16489#	GO_NA
TR191345_c0_g1	gi|397589132|gb|EJK54546.1|-NR- hypothetical protein THAOC_25819 [Thalassiosira oceanica](1e-17-368)	K0S0E5~Uncharacterized protein	K01326#,K09632#Pancreatic secretion [PATH:ko04972]::CTRL; chymotrypsin-like protease [EC:3.4.21.-]*Protein digestion and absorption [PATH:ko04974]::CTRL; chymotrypsin-like protease [EC:3.4.21.-]*	GO:0004252||serine-type endopeptidase activity, GO:0006508||proteolysis, GO:0008233||peptidase activity, GO:0008236||serine-type peptidase activity, GO:0016787||hydrolase activity, GO:0004252||serine-type endopeptidase activity, GO:0006508||proteolysis, GO:0008233||peptidase activity, GO:0008236||serine-type peptidase activity, GO:0016787||hydrolase activity, GO:0004252||serine-type endopeptidase…
TR217617_c1_g1	gi|552822222|ref|XP_005846058.1|-NR- hypothetical protein CHLNCDRAFT_136230 [Chlorella variabilis](2e-24-81) gi|552822222|ref|XP_005846058.1|-NR- hypothetical protein CHLNCDRAFT_136230 [Chlorella variabilis](2e-24-81)	E1ZJ94~Putative uncharacterized protein E1ZJ94~Putative uncharacterized protein	K12396#Lysosome [PATH:ko04142]::AP3D1; AP-3 complex subunit delta-1* K12396#Lysosome [PATH:ko04142]::AP3D1; AP-3 complex subunit delta-1*	GO:0005794||Golgi apparatus, GO:0005794||Golgi apparatus, GO:0006810||transport, GO:0006810||transport, GO:0006886||intracellular protein transport, GO:0006886||intracellular protein transport, GO:0008565||protein transporter activity, GO:0008565||protein transporter activity, GO:0015031||protein transport, GO:0015031||protein transport, GO:0016020||membrane, GO:0016020||membrane, GO:0016192||ves…
TR210739_c0_g1	gi|913842926|gb|KNZ46699.1|-NR- large subunit ribosomal protein L6e [Puccinia sorghi](4e-38-254)	A0A0L6UDP8~Large subunit ribosomal protein L6e	K02934#Ribosome [PATH:ko03010]::RP-L6e, RPL6; large subunit ribosomal protein L6e*	GO:0003735||structural constituent of ribosome, GO:0005622||intracellular, GO:0005840||ribosome, GO:0006412||translation, GO:0003735||structural constituent of ribosome, GO:0005622||intracellular, GO:0005840||ribosome, GO:0006412||translation, GO:0003735||structural constituent of ribosome, GO:0005622||intracellular, GO:0005840||ribosome, GO:0006412||translation, GO:0003735||structural constituen…
TR200885_c0_g1	gi|870864945|gb|KMT16012.1|-NR- hypothetical protein BVRB_3g051900 [Beta vulgaris subsp. vulgaris](1e-13-144)	A0A0J8CR24~Uncharacterized protein	K02954#Ribosome [PATH:ko03010]::RP-S14, MRPS14, rpsN; small subunit ribosomal protein S14*	GO:0003735||structural constituent of ribosome, GO:0005622||intracellular, GO:0005840||ribosome, GO:0006412||translation, GO:0003735||structural constituent of ribosome, GO:0005622||intracellular, GO:0005840||ribosome, GO:0006412||translation, GO:0003735||structural constituent of ribosome, GO:0005622||intracellular, GO:0005840||ribosome, GO:0006412||translation, GO:0003735||structural constituen…
TR208191_c0_g1	gi|567220384|ref|XP_006413821.1|-NR- hypothetical protein EUTSA_v10026504mg [Eutrema salsugineum](4e-25-145) gi|685259175|ref|XP_009134394.1|-NR- PREDICTED: protein BUD31 homolog 1 [Brassica rapa](1e-31-145)	V4MFJ9~Uncharacterized protein No_uniprot_assigned~NA	K12873#Spliceosome [PATH:ko03040]::BUD31, G10; bud site selection protein 31* K12873#Spliceosome [PATH:ko03040]::BUD31, G10; bud site selection protein 31*	GO:0000398||mRNA splicing, via spliceosome, GO:0005634||nucleus, GO:0005681||spliceosomal complex, GO:0005634||nucleus, GO:0005634||nucleus, GO:0005634||nucleus, GO:0005829||cytosol, GO:0008150||biological_process, GO:0005634||nucleus, GO:0005634||nucleus, GO:0005634||nucleus, GO:0005634||nucleus, GO:0005634||nucleus, GO:0005634||nucleus
TR197801_c0_g1	gi|159482916|ref|XP_001699511.1|-NR- predicted protein [Chlamydomonas reinhardtii](4e-14-233)	A8JBX9~Predicted protein (Fragment)	New_kegg_NA	GO_NA
TR271513_c1_g1	gi|356513405|ref|XP_003525404.1|-NR- PREDICTED: RNA-binding protein NOB1-like [Glycine max](2e-27-632)	I1K6K5~Uncharacterized protein	K11883#Ribosome biogenesis in eukaryotes [PATH:ko03008]::NOB1; RNA-binding protein NOB1*	GO:0000469||cleavage involved in rRNA processing, GO:0004521||endoribonuclease activity, GO:0042274||ribosomal small subunit biogenesis, GO:0090502||RNA phosphodiester bond hydrolysis, endonucleolytic, GO:0000469||cleavage involved in rRNA processing, GO:0004521||endoribonuclease activity, GO:0030490||maturation of SSU-rRNA, GO:0030688||preribosome, small subunit precursor, GO:0090502||RNA phosph…
TR207651_c0_g2	gi|828286525|ref|XP_012568005.1|-NR- PREDICTED: elongation factor Tu, mitochondrial-like [Cicer arietinum](4e-165-465)	No_uniprot_assigned~NA	K02358#Plant-pathogen interaction [PATH:ko04626]::tuf, TUFM; elongation factor Tu*	GO:0000166||nucleotide binding, GO:0003746||translation elongation factor activity, GO:0003924||GTPase activity, GO:0005525||GTP binding, GO:0005622||intracellular, GO:0005737||cytoplasm, GO:0006412||translation, GO:0006414||translational elongation, GO:0000166||nucleotide binding, GO:0003746||translation elongation factor activity, GO:0003924||GTPase activity, GO:0005525||GTP binding, GO:0005622…
TR213874_c0_g1	gi|926784478|ref|XP_013900713.1|-NR- 3-oxoacyl-[acyl-carrier-protein] reductase [Monoraphidium neglectum](1e-91-292)	A0A0D2L399~3-oxoacyl-[acyl-carrier-protein] reductase (EC 1.1.1.100)	K00059#Fatty acid metabolism [PATH:ko01212]::fabG; 3-oxoacyl-[acyl-carrier protein] reductase [EC:1.1.1.100]*Fatty acid biosynthesis [PATH:ko00061]::fabG; 3-oxoacyl-[acyl-carrier protein] reductase [EC:1.1.1.100]*Biosynthesis of unsaturated fatty acids [PATH:ko01040]::fabG; 3-oxoacyl-[acyl-carrier protein] reductase [EC:1.1.1.100]*Biotin metabolism [PATH:ko00780]::fabG; 3-oxoacyl-[acyl-carrier pr…	GO:0004316||3-oxoacyl-[acyl-carrier-protein] reductase (NADPH) activity, GO:0006633||fatty acid biosynthetic process, GO:0008152||metabolic process, GO:0016491||oxidoreductase activity, GO:0051287||NAD binding, GO:0055114||oxidation-reduction process, GO:0004316||3-oxoacyl-[acyl-carrier-protein] reductase (NADPH) activity, GO:0006633||fatty acid biosynthetic process, GO:0008152||metabolic process…
TR246089_c0_g1	gi|926790979|ref|XP_013903963.1|-NR- hypothetical protein MNEG_3007 [Monoraphidium neglectum](2e-13-73) gi|926790979|ref|XP_013903963.1|-NR- hypothetical protein MNEG_3007 [Monoraphidium neglectum](3e-13-73)	A0A0D2LE07~Uncharacterized protein A0A0D2LE07~Uncharacterized protein	New_kegg_NA New_kegg_NA	GO_NA
TR275099_c0_g1	gi|695383590|ref|XP_009517755.1|-NR- hypothetical protein PHYSODRAFT_323848 [Phytophthora sojae](2e-81-574) gi|695383590|ref|XP_009517755.1|-NR- hypothetical protein PHYSODRAFT_323848 [Phytophthora sojae](2e-83-574)	G4YLJ9~Putative uncharacterized protein G4YLJ9~Putative uncharacterized protein	K03845#N-Glycan biosynthesis [PATH:ko00510]::ALG3; alpha-1,3-mannosyltransferase [EC:2.4.1.258]*Various types of N-glycan biosynthesis [PATH:ko00513]::ALG3; alpha-1,3-mannosyltransferase [EC:2.4.1.258]* K03845#N-Glycan biosynthesis [PATH:ko00510]::ALG3; alpha-1,3-mannosyltransferase [EC:2.4.1.258]*Various types of N-glycan biosynthesis [PATH:ko00513]::ALG3; alpha-1,3-mannosyltransferase [EC:2.4.1…	GO:0005783||endoplasmic reticulum, GO:0005783||endoplasmic reticulum, GO:0008152||metabolic process, GO:0008152||metabolic process, GO:0016020||membrane, GO:0016020||membrane, GO:0016021||integral component of membrane, GO:0016021||integral component of membrane, GO:0016740||transferase activity, GO:0016740||transferase activity, GO:0016757||transferase activity, transferring glycosyl groups, GO:…
TR248016_c0_g1	gi|747094472|ref|XP_011095073.1|-NR- PREDICTED: PRA1 family protein B4 [Sesamum indicum](2e-17-220)	No_uniprot_assigned~NA	New_kegg_NA	GO_NA
TR203862_c0_g2	gi|334359307|pdb|3QGU|A-NR-A Chain A, L,L-Diaminopimelate Aminotransferase From Chalmydomonas Reinhardtii(1e-30-449) gi|334359307|pdb|3QGU|A-NR-A Chain A, L,L-Diaminopimelate Aminotransferase From Chalmydomonas Reinhardtii(1e-30-449)	A8IW39~LL-diaminopimelate aminotransferase A8IW39~LL-diaminopimelate aminotransferase	K10206#Biosynthesis of amino acids [PATH:ko01230]::E2.6.1.83; LL-diaminopimelate aminotransferase [EC:2.6.1.83]*Lysine biosynthesis [PATH:ko00300]::E2.6.1.83; LL-diaminopimelate aminotransferase [EC:2.6.1.83]* K10206#Biosynthesis of amino acids [PATH:ko01230]::E2.6.1.83; LL-diaminopimelate aminotransferase [EC:2.6.1.83]*Lysine biosynthesis [PATH:ko00300]::E2.6.1.83; LL-diaminopimelate aminotransf…	GO:0003824||catalytic activity, GO:0003824||catalytic activity, GO:0009058||biosynthetic process, GO:0009058||biosynthetic process, GO:0009089||lysine biosynthetic process via diaminopimelate, GO:0009089||lysine biosynthetic process via diaminopimelate, GO:0010285||L,L-diaminopimelate aminotransferase activity, GO:0010285||L,L-diaminopimelate aminotransferase activity, GO:0030170||pyridoxal phosp…
TR15652_c0_g1	gi|302791852|ref|XP_002977692.1|-NR- hypothetical protein SELMODRAFT_233006 [Selaginella moellendorffii](1e-166-660)	D8S323~Putative uncharacterized protein	K17275#	GO:0003779||actin binding, GO:0003779||actin binding, GO:0003779||actin binding, GO:0005509||calcium ion binding, GO:0003779||actin binding, GO:0003779||actin binding, GO:0005509||calcium ion binding
TR227391_c0_g1	gi|695038097|ref|XP_009406551.1|-NR- PREDICTED: probable ubiquitin-conjugating enzyme E2 16 [Musa acuminata subsp. malaccensis](6e-44-161)	M0TBC6~Uncharacterized protein	K10688#Ubiquitin mediated proteolysis [PATH:ko04120]::UBE2W, UBC16; ubiquitin-conjugating enzyme E2 W [EC:6.3.2.19]*	GO:0000166||nucleotide binding, GO:0000209||protein polyubiquitination, GO:0004842||ubiquitin-protein transferase activity, GO:0005524||ATP binding, GO:0005634||nucleus, GO:0005737||cytoplasm, GO:0006281||DNA repair, GO:0006513||protein monoubiquitination, GO:0006515||misfolded or incompletely synthesized protein catabolic process, GO:0006974||cellular response to DNA damage stimulus, GO:0016567|…
TR249850_c0_g1	gi|916712633|ref|WP_051319724.1|-NR- hypothetical protein [Planktothrix agardhii](2e-17-479)	No_uniprot_assigned~NA	K00967#Glycerophospholipid metabolism [PATH:ko00564]::PCYT2; ethanolamine-phosphate cytidylyltransferase [EC:2.7.7.14]*Phosphonate and phosphinate metabolism [PATH:ko00440]::PCYT2; ethanolamine-phosphate cytidylyltransferase [EC:2.7.7.14]*,K00968#Glycerophospholipid metabolism [PATH:ko00564]::PCYT1; choline-phosphate cytidylyltransferase [EC:2.7.7.15]*Phosphonate and phosphinate metabolism [PATH:…	GO:0003824||catalytic activity, GO:0009058||biosynthetic process, GO:0003824||catalytic activity, GO:0009058||biosynthetic process, GO:0016740||transferase activity, GO:0003824||catalytic activity, GO:0004105||choline-phosphate cytidylyltransferase activity, GO:0005829||cytosol, GO:0006656||phosphatidylcholine biosynthetic process, GO:0006657||CDP-choline pathway, GO:0008654||phospholipid biosynt…
TR202481_c0_g1	gi|731377104|ref|XP_010667779.1|-NR- PREDICTED: probable serine/threonine protein kinase IREH1 [Beta vulgaris subsp. vulgaris](7e-119-1288) gi|731377104|ref|XP_010667779.1|-NR- PREDICTED: probable serine/threonine protein kinase IREH1 [Beta vulgaris subsp. vulgaris](9e-118-1288) gi|293331599|ref|NP_001169574.1|-NR- uncharacterized LOC100383454 [Zea mays](5e-121-657) gi|731377104|ref|XP_010667779.…	A0A0J8B5G8~Uncharacterized protein A0A0J8B5G8~Uncharacterized protein C0PG45~Uncharacterized protein A0A0J8B5G8~Uncharacterized protein A0A0J8B5G8~Uncharacterized protein A0A0J8B5G8~Uncharacterized protein	K08789# K08789# K08789# K08789# K08789# K08789#	GO:0000166||nucleotide binding, GO:0000166||nucleotide binding, GO:0000166||nucleotide binding, GO:0000166||nucleotide binding, GO:0000166||nucleotide binding, GO:0000166||nucleotide binding, GO:0004672||protein kinase activity, GO:0004672||protein kinase activity, GO:0004672||protein kinase activity, GO:0004672||protein kinase activity, GO:0004672||protein kinase activity, GO:0004672||protein ki…
TR225483_c0_g1	gi|926793231|ref|XP_013905089.1|-NR- Dynein gamma chain, flagellar outer arm [Monoraphidium neglectum](5e-118-399)	A0A0D2MU29~Dynein gamma chain, flagellar outer arm	K10408#Huntington's disease [PATH:ko05016]::DNAH; dynein heavy chain, axonemal*	GO:0000166||nucleotide binding, GO:0003777||microtubule motor activity, GO:0005524||ATP binding, GO:0007018||microtubule-based movement, GO:0008152||metabolic process, GO:0030286||dynein complex, GO:0000166||nucleotide binding, GO:0003777||microtubule motor activity, GO:0005524||ATP binding, GO:0007018||microtubule-based movement, GO:0008152||metabolic process, GO:0030286||dynein complex, GO:0000…
TR256868_c0_g1	gi|657975651|ref|XP_008379679.1|-NR- PREDICTED: uncharacterized protein LOC103442652 isoform X1 [Malus domestica](3e-71-363)	No_uniprot_assigned~NA	K05967#	GO:0008253||5'-nucleotidase activity, GO:0009264||deoxyribonucleotide catabolic process, GO:0016311||dephosphorylation, GO:0008253||5'-nucleotidase activity, GO:0009264||deoxyribonucleotide catabolic process, GO:0016311||dephosphorylation, GO:0016787||hydrolase activity, GO:0008253||5'-nucleotidase activity, GO:0009264||deoxyribonucleotide catabolic process, GO:0016311||dephosphorylation, GO:0008…
TR272468_c1_g1	gi|645232598|ref|XP_008222941.1|-NR- PREDICTED: chloride channel protein CLC-d isoform X1 [Prunus mume](0.0-792) gi|769818254|ref|XP_011621418.1|-NR- PREDICTED: chloride channel protein CLC-d isoform X2 [Amborella trichopoda](1e-105-775)	No_uniprot_assigned~NA No_uniprot_assigned~NA	K05016# K05016#	GO:0005216||ion channel activity, GO:0005247||voltage-gated chloride channel activity, GO:0006810||transport, GO:0006811||ion transport, GO:0006821||chloride transport, GO:0016020||membrane, GO:0016021||integral component of membrane, GO:0034220||ion transmembrane transport, GO:0055085||transmembrane transport, GO:1903959||regulation of anion transmembrane transport, GO:0005216||ion channel activ…
TR216309_c0_g1	gi|829108897|gb|KLO85453.1|-NR- uncharacterized protein LW93_14064 [Fusarium fujikuroi](3e-122-294)	A0A0I9XPN4~Uncharacterized protein	K18199#	GO:0003677||DNA binding
TR4310_c0_g1	gi|671694610|emb|CDS09334.1|-NR- Putative Phospho-2-dehydro-3-deoxyheptonatealdolase [Lichtheimia ramosa](5e-127-365)	A0A077WQA2~Phospho-2-dehydro-3-deoxyheptonate aldolase (EC 2.5.1.54) (3-deoxy-D-arabino-heptulosonate 7-phosphate synthase) (DAHP synthase) (Phospho-2-keto-3-deoxyheptonate aldolase)	K01626#Biosynthesis of amino acids [PATH:ko01230]::E2.5.1.54, aroF, aroG, aroH; 3-deoxy-7-phosphoheptulonate synthase [EC:2.5.1.54]*Phenylalanine, tyrosine and tryptophan biosynthesis [PATH:ko00400]::E2.5.1.54, aroF, aroG, aroH; 3-deoxy-7-phosphoheptulonate synthase [EC:2.5.1.54]*	GO:0003824||catalytic activity, GO:0003849||3-deoxy-7-phosphoheptulonate synthase activity, GO:0008652||cellular amino acid biosynthetic process, GO:0009058||biosynthetic process, GO:0009073||aromatic amino acid family biosynthetic process, GO:0009423||chorismate biosynthetic process, GO:0016740||transferase activity, GO:0003824||catalytic activity, GO:0003849||3-deoxy-7-phosphoheptulonate syntha…
TR193047_c0_g1	gi|927753306|gb|KPA37284.1|-NR- alcohol oxidase [Fusarium langsethiae](0.0-611)	A0A0N0DBU6~Alcohol oxidase	K17066#Carbon metabolism [PATH:ko01200]::MOX; alcohol oxidase [EC:1.1.3.13]*Methane metabolism [PATH:ko00680]::MOX; alcohol oxidase [EC:1.1.3.13]*	GO:0016491||oxidoreductase activity, GO:0016614||oxidoreductase activity, acting on CH-OH group of donors, GO:0050660||flavin adenine dinucleotide binding, GO:0055114||oxidation-reduction process, GO:0016491||oxidoreductase activity, GO:0016614||oxidoreductase activity, acting on CH-OH group of donors, GO:0050660||flavin adenine dinucleotide binding, GO:0055114||oxidation-reduction process, GO:00…
TR69355_c0_g2	gi|693557696|dbj|GAL68762.1|-NR- sulfur carrier protein adenylyltransferase ThiF [Jejuia pallidilutea](2e-42-124)	No_uniprot_assigned~NA	K03972#	GO_NA
TR261882_c0_g1	gi|922856373|gb|KOO24735.1|-NR- leucine-rich repeat-containing protein [Chrysochromulina sp. CCMP291](4e-37-1143) gi|922856373|gb|KOO24735.1|-NR- leucine-rich repeat-containing protein [Chrysochromulina sp. CCMP291](5e-41-1143) gi|922856373|gb|KOO24735.1|-NR- leucine-rich repeat-containing protein [Chrysochromulina sp. CCMP291](4e-37-1143) gi|922856373|gb|KOO24735.1|-NR- leucine-rich repeat-conta…	A0A0M0JE51~Leucine-rich repeat-containing protein A0A0M0JE51~Leucine-rich repeat-containing protein A0A0M0JE51~Leucine-rich repeat-containing protein A0A0M0JE51~Leucine-rich repeat-containing protein A0A0M0JE51~Leucine-rich repeat-containing protein A0A0M0JE51~Leucine-rich repeat-containing protein A0A0M0JE51~Leucine-rich repeat-containing protein A0A0M0JE51~Leucine-rich repeat-containing protein…	K08727#NOD-like receptor signaling pathway [PATH:ko04621]::NOD1, CARD4; nucleotide-binding oligomerization domain-containing protein 1*Epithelial cell signaling in Helicobacter pylori infection [PATH:ko05120]::NOD1, CARD4; nucleotide-binding oligomerization domain-containing protein 1*Shigellosis [PATH:ko05131]::NOD1, CARD4; nucleotide-binding oligomerization domain-containing protein 1*Pertussis…	GO:0000166||nucleotide binding, GO:0002606||positive regulation of dendritic cell antigen processing and presentation, GO:0005524||ATP binding, GO:0005737||cytoplasm, GO:0006919||activation of cysteine-type endopeptidase activity involved in apoptotic process, GO:0016045||detection of bacterium, GO:0016323||basolateral plasma membrane, GO:0032755||positive regulation of interleukin-6 production, …
TR35373_c0_g1	gi|567948428|gb|ETK74176.1|-NR- hypothetical protein L915_18977 [Phytophthora parasitica](7e-61-314)	W2FW52~Uncharacterized protein	K13238#Fatty acid degradation [PATH:ko00071]::DCI; 3,2-trans-enoyl-CoA isomerase, mitochondrial [EC:5.3.3.8]*	GO:0003824||catalytic activity, GO:0008152||metabolic process, GO:0003824||catalytic activity, GO:0004165||dodecenoyl-CoA delta-isomerase activity, GO:0005739||mitochondrion, GO:0005743||mitochondrial inner membrane, GO:0006635||fatty acid beta-oxidation, GO:0008152||metabolic process, GO:0070062||extracellular exosome, GO:0003824||catalytic activity, GO:0008152||metabolic process, GO:0003824||ca…
TR186530_c0_g1	gi|590661615|ref|XP_007035723.1|-NR- Importin subunit alpha-1a isoform 3 [Theobroma cacao](9e-109-416)	A0A061EWN4~Importin subunit alpha-1a isoform 3	K15043#Influenza A [PATH:ko05164]::KPNA2; importin subunit alpha-2*	GO:0005634||nucleus, GO:0005643||nuclear pore, GO:0005654||nucleoplasm, GO:0005737||cytoplasm, GO:0005829||cytosol, GO:0006606||protein import into nucleus, GO:0006607||NLS-bearing protein import into nucleus, GO:0006810||transport, GO:0008139||nuclear localization sequence binding, GO:0008565||protein transporter activity, GO:0015031||protein transport, GO:0005634||nucleus, GO:0005737||cytoplasm…
TR170246_c0_g1	gi|729181037|emb|CEJ94003.1|-NR- hypothetical protein VHEMI09560 [Torrubiella hemipterigena](3e-65-233)	No_uniprot_assigned~NA	New_kegg_NA	GO_NA
TR19848_c0_g1	gi|302851308|ref|XP_002957178.1|-NR- hypothetical protein VOLCADRAFT_121603 [Volvox carteri f. nagariensis](2e-54-231)	D8UEY8~Putative uncharacterized protein	K07305#	GO:0006979||response to oxidative stress, GO:0008270||zinc ion binding, GO:0016491||oxidoreductase activity, GO:0016671||oxidoreductase activity, acting on a sulfur group of donors, disulfide as acceptor, GO:0030091||protein repair, GO:0033743||peptide-methionine (R)-S-oxide reductase activity, GO:0046872||metal ion binding, GO:0055114||oxidation-reduction process, GO:0006979||response to oxidati…
TR205426_c3_g1	gi|674913486|emb|CDY19671.1|-NR- BnaC09g29270D [Brassica napus](3e-15-244)	A0A078G2X3~BnaC09g29270D protein	New_kegg_NA	GO_NA
TR256193_c0_g1	gi|612396089|ref|XP_007513564.1|-NR- BNR repeat-containing glycosyl hydrolase [Bathycoccus prasinos](3e-43-574)	K8EDM5~BNR repeat-containing glycosyl hydrolase	K04457#MAPK signaling pathway [PATH:ko04010]::PPM1A, PP2CA; protein phosphatase 1A [EC:3.1.3.16]*,K05989#,K14803#	GO:0003824||catalytic activity, GO:0008152||metabolic process, GO:0003824||catalytic activity, GO:0008152||metabolic process, GO:0003824||catalytic activity, GO:0004721||phosphoprotein phosphatase activity, GO:0004722||protein serine/threonine phosphatase activity, GO:0006470||protein dephosphorylation, GO:0016787||hydrolase activity, GO:0043169||cation binding, GO:0046872||metal ion binding, GO:…
TR139153_c0_g1	gi|640922633|gb|KDN66882.1|-NR- putative mitotic-spindle organizing protein 1 [Colletotrichum sublineola](1e-32-75)	A0A066XD65~Putative mitotic-spindle organizing protein 1	K18633#	GO:0000923||equatorial microtubule organizing center, GO:0000928||gamma-tubulin small complex, spindle pole body, GO:0003674||molecular_function, GO:0005737||cytoplasm, GO:0005816||spindle pole body, GO:0005856||cytoskeleton, GO:0008150||biological_process, GO:0031021||interphase microtubule organizing center, GO:0043015||gamma-tubulin binding, GO:0051415||interphase microtubule nucleation by int…
TR253738_c0_g3	gi|298714025|emb|CBJ27257.1|-NR- isovaleryl-CoA dehydrogenase [Ectocarpus siliculosus](0.0-441)	D7G5A3~Isovaleryl-CoA dehydrogenase	K00253#Valine, leucine and isoleucine degradation [PATH:ko00280]::IVD, ivd; isovaleryl-CoA dehydrogenase [EC:1.3.8.4]*	GO:0000062||fatty-acyl-CoA binding, GO:0003995||acyl-CoA dehydrogenase activity, GO:0005739||mitochondrion, GO:0008152||metabolic process, GO:0009055||electron carrier activity, GO:0016491||oxidoreductase activity, GO:0016627||oxidoreductase activity, acting on the CH-CH group of donors, GO:0033539||fatty acid beta-oxidation using acyl-CoA dehydrogenase, GO:0050660||flavin adenine dinucleotide bi…
TR52743_c0_g2	gi|568019369|gb|ETL93517.1|-NR- hypothetical protein L917_08302 [Phytophthora parasitica](5e-35-230)	W2L832~Uncharacterized protein	New_kegg_NA	GO_NA
TR209764_c1_g1	gi|695425355|ref|XP_009529155.1|-NR- hypothetical protein PHYSODRAFT_315723 [Phytophthora sojae](0.0-479)	G4ZNT8~Putative uncharacterized protein	K00777#,K11127#,K14855#,K14963#	GO:0000166||nucleotide binding, GO:0003723||RNA binding, GO:0005524||ATP binding, GO:0003824||catalytic activity, GO:0005575||cellular_component, GO:0009116||nucleoside metabolic process, GO:0016740||transferase activity, GO:0016757||transferase activity, transferring glycosyl groups
TR33310_c0_g1	gi|612396133|ref|XP_007513586.1|-NR- H+-or Na+-translocating f-type, v-type and A-type ATPase superfamily [Bathycoccus prasinos](8e-15-68)	K8EDL8~H+-or Na+-translocating f-type, v-type and A-type ATPase superfamily	K02153#Oxidative phosphorylation [PATH:ko00190]::ATPeVH, ATP6H; V-type H+-transporting ATPase subunit H [EC:3.6.3.14]*Phagosome [PATH:ko04145]::ATPeVH, ATP6H; V-type H+-transporting ATPase subunit H [EC:3.6.3.14]*Collecting duct acid secretion [PATH:ko04966]::ATPeVH, ATP6H; V-type H+-transporting ATPase subunit H [EC:3.6.3.14]*Synaptic vesicle cycle [PATH:ko04721]::ATPeVH, ATP6H; V-type H+-transp…	GO:0015078||hydrogen ion transmembrane transporter activity, GO:0015991||ATP hydrolysis coupled proton transport, GO:0016020||membrane, GO:0016021||integral component of membrane, GO:0033179||proton-transporting V-type ATPase, V0 domain, GO:0015078||hydrogen ion transmembrane transporter activity, GO:0015991||ATP hydrolysis coupled proton transport, GO:0016020||membrane, GO:0016021||integral comp…
TR118586_c0_g1	gi|902073697|gb|KNA02962.1|-NR- hypothetical protein SOVF_213630, partial [Spinacia oleracea](2e-12-162)	A0A0K9Q736~Uncharacterized protein (Fragment)	K02860#	GO:0005737||cytoplasm, GO:0005840||ribosome, GO:0006364||rRNA processing, GO:0042254||ribosome biogenesis, GO:0042274||ribosomal small subunit biogenesis, GO:0043022||ribosome binding, GO:0005737||cytoplasm, GO:0005840||ribosome, GO:0006364||rRNA processing, GO:0042254||ribosome biogenesis, GO:0042274||ribosomal small subunit biogenesis, GO:0043022||ribosome binding, GO:0005737||cytoplasm, GO:000…
TR220901_c0_g1	gi|255085186|ref|XP_002505024.1|-NR- predicted protein [Micromonas sp. RCC299](9e-26-516)	C1EEQ9~Uncharacterized protein	K03100#Protein export [PATH:ko03060]::lepB; signal peptidase I [EC:3.4.21.89]*,K06694#	GO:0006508||proteolysis, GO:0008233||peptidase activity, GO:0008236||serine-type peptidase activity, GO:0016020||membrane, GO:0016021||integral component of membrane, GO:0016787||hydrolase activity, GO:0006508||proteolysis, GO:0008233||peptidase activity, GO:0008236||serine-type peptidase activity, GO:0016020||membrane, GO:0016021||integral component of membrane, GO:0016787||hydrolase activity, G…
TR159774_c1_g1	gi|255077940|ref|XP_002502550.1|-NR- rieske ferredoxin [Micromonas sp. RCC299](1e-27-379)	C1E6G9~Rieske ferredoxin	K05710#Degradation of aromatic compounds [PATH:ko01220]::hcaC, bphF; dioxygenase ferredoxin subunit*Phenylalanine metabolism [PATH:ko00360]::hcaC, bphF; dioxygenase ferredoxin subunit*Benzoate degradation [PATH:ko00362]::hcaC, bphF; dioxygenase ferredoxin subunit*Aminobenzoate degradation [PATH:ko00627]::hcaC, bphF; dioxygenase ferredoxin subunit*Chloroalkane and chloroalkene degradation [PATH:ko…	GO:0016491||oxidoreductase activity, GO:0046872||metal ion binding, GO:0051536||iron-sulfur cluster binding, GO:0051537||2 iron, 2 sulfur cluster binding, GO:0055114||oxidation-reduction process, GO:0016491||oxidoreductase activity, GO:0046872||metal ion binding, GO:0051536||iron-sulfur cluster binding, GO:0051537||2 iron, 2 sulfur cluster binding, GO:0055114||oxidation-reduction process, GO:0016…
TR207028_c0_g2	gi|302829847|ref|XP_002946490.1|-NR- hypothetical protein VOLCADRAFT_120326 [Volvox carteri f. nagariensis](4e-18-840) gi|302829847|ref|XP_002946490.1|-NR- hypothetical protein VOLCADRAFT_120326 [Volvox carteri f. nagariensis](3e-18-840)	D8TJR2~Putative uncharacterized protein D8TJR2~Putative uncharacterized protein	K00814#2-Oxocarboxylic acid metabolism [PATH:ko01210]::GPT, ALT; alanine transaminase [EC:2.6.1.2]*Biosynthesis of amino acids [PATH:ko01230]::GPT, ALT; alanine transaminase [EC:2.6.1.2]*Carbon fixation in photosynthetic organisms [PATH:ko00710]::GPT, ALT; alanine transaminase [EC:2.6.1.2]*Alanine, aspartate and glutamate metabolism [PATH:ko00250]::GPT, ALT; alanine transaminase [EC:2.6.1.2]* K00…	GO:0003824||catalytic activity, GO:0003824||catalytic activity, GO:0009058||biosynthetic process, GO:0009058||biosynthetic process, GO:0016311||dephosphorylation, GO:0016311||dephosphorylation, GO:0016791||phosphatase activity, GO:0016791||phosphatase activity, GO:0030170||pyridoxal phosphate binding, GO:0030170||pyridoxal phosphate binding
TR116483_c0_g1	gi|666862348|gb|KEZ39222.1|-NR- Ubiquitin--protein ligase [Scedosporium apiospermum](2e-61-151)	A0A084FVW0~Ubiquitin--protein ligase (EC 6.3.2.19)	K10580#Ubiquitin mediated proteolysis [PATH:ko04120]::UBE2N, BLU, UBC13; ubiquitin-conjugating enzyme E2 N [EC:6.3.2.19]*	GO:0000166||nucleotide binding, GO:0005524||ATP binding, GO:0005634||nucleus, GO:0005737||cytoplasm, GO:0005829||cytosol, GO:0006301||postreplication repair, GO:0016567||protein ubiquitination, GO:0031625||ubiquitin protein ligase binding, GO:0061630||ubiquitin protein ligase activity, GO:0061631||ubiquitin conjugating enzyme activity, GO:0070534||protein K63-linked ubiquitination, GO:0070914||UV…
TR155977_c0_g1	gi|698781881|ref|XP_009823984.1|-NR- hypothetical protein H257_02160 [Aphanomyces astaci](5e-11-179)	W4H5A9~Uncharacterized protein	New_kegg_NA	GO_NA
TR11333_c0_g2	gi|159464353|ref|XP_001690406.1|-NR- hypothetical protein CHLREDRAFT_182934 [Chlamydomonas reinhardtii](1e-113-290)	A8IGI0~Predicted protein	New_kegg_NA	GO_NA
TR263570_c0_g1	gi|255072001|ref|XP_002499675.1|-NR- predicted protein [Micromonas sp. RCC299](5e-74-216)	C1DYE7~Uncharacterized protein	K00655#Glycerolipid metabolism [PATH:ko00561]::plsC; 1-acyl-sn-glycerol-3-phosphate acyltransferase [EC:2.3.1.51]*Glycerophospholipid metabolism [PATH:ko00564]::plsC; 1-acyl-sn-glycerol-3-phosphate acyltransferase [EC:2.3.1.51]*	GO:0008152||metabolic process, GO:0016746||transferase activity, transferring acyl groups, GO:0003841||1-acylglycerol-3-phosphate O-acyltransferase activity, GO:0006629||lipid metabolic process, GO:0008152||metabolic process, GO:0008654||phospholipid biosynthetic process, GO:0016020||membrane, GO:0016021||integral component of membrane, GO:0016740||transferase activity, GO:0016746||transferase ac…
TR29827_c0_g1	gi|299116771|emb|CBN74884.1|-NR- conserved unknown protein [Ectocarpus siliculosus](4e-21-359)	D8LPZ2~Uncharacterized protein	K12669#N-Glycan biosynthesis [PATH:ko00510]::OST3, OST6; oligosaccharyltransferase complex subunit gamma*Various types of N-glycan biosynthesis [PATH:ko00513]::OST3, OST6; oligosaccharyltransferase complex subunit gamma*Protein processing in endoplasmic reticulum [PATH:ko04141]::OST3, OST6; oligosaccharyltransferase complex subunit gamma*	GO:0016020||membrane, GO:0016021||integral component of membrane, GO:0016020||membrane, GO:0016021||integral component of membrane, GO:0016020||membrane, GO:0016021||integral component of membrane, GO:0016020||membrane, GO:0016021||integral component of membrane, GO:0016020||membrane, GO:0016021||integral component of membrane
TR219544_c0_g5	gi|594716819|gb|EXU99720.1|-NR- ribosomal protein L14p/L23e [Metarhizium robertsii](9e-70-131)	A0A0A1UTI8~Ribosomal protein L14p/L23e	K02874#Ribosome [PATH:ko03010]::RP-L14, MRPL14, rplN; large subunit ribosomal protein L14*	GO:0003723||RNA binding, GO:0003735||structural constituent of ribosome, GO:0005840||ribosome, GO:0006412||translation, GO:0015934||large ribosomal subunit, GO:0019843||rRNA binding, GO:0030529||intracellular ribonucleoprotein complex, GO:0003723||RNA binding, GO:0003735||structural constituent of ribosome, GO:0005840||ribosome, GO:0006412||translation, GO:0015934||large ribosomal subunit, GO:001…
TR252399_c1_g1	gi|552824038|ref|XP_005846507.1|-NR- hypothetical protein CHLNCDRAFT_135738 [Chlorella variabilis](2e-178-515)	E1ZIW5~Arginine biosynthesis bifunctional protein ArgJ, chloroplastic	K00620#2-Oxocarboxylic acid metabolism [PATH:ko01210]::argJ; glutamate N-acetyltransferase / amino-acid N-acetyltransferase [EC:2.3.1.35 2.3.1.1]*Biosynthesis of amino acids [PATH:ko01230]::argJ; glutamate N-acetyltransferase / amino-acid N-acetyltransferase [EC:2.3.1.35 2.3.1.1]*Arginine and proline metabolism [PATH:ko00330]::argJ; glutamate N-acetyltransferase / amino-acid N-acetyltransferase […	GO:0003824||catalytic activity, GO:0004042||acetyl-CoA:L-glutamate N-acetyltransferase activity, GO:0004358||glutamate N-acetyltransferase activity, GO:0006526||arginine biosynthetic process, GO:0008152||metabolic process, GO:0008652||cellular amino acid biosynthetic process, GO:0009507||chloroplast, GO:0009536||plastid, GO:0016740||transferase activity, GO:0016746||transferase activity, transfer…
TR46506_c0_g1	gi|685355108|ref|XP_009112605.1|-NR- PREDICTED: casein kinase I isoform delta-like [Brassica rapa](2e-81-437)	No_uniprot_assigned~NA	K02218#Hedgehog signaling pathway [PATH:ko04340]::CSNK1, CK1; casein kinase 1 [EC:2.7.11.1]*	GO:0000166||nucleotide binding, GO:0004672||protein kinase activity, GO:0004674||protein serine/threonine kinase activity, GO:0005524||ATP binding, GO:0006468||protein phosphorylation, GO:0016301||kinase activity, GO:0016310||phosphorylation, GO:0000166||nucleotide binding, GO:0004672||protein kinase activity, GO:0004674||protein serine/threonine kinase activity, GO:0005524||ATP binding, GO:00064…
TR197054_c0_g1	gi|585110442|gb|EWM28099.1|-NR- iduronate-2-sulfatase [Nannochloropsis gaditana](2e-50-690)	W7U650~Iduronate-2-sulfatase	K01136#Glycosaminoglycan degradation [PATH:ko00531]::IDS; iduronate 2-sulfatase [EC:3.1.6.13]*Lysosome [PATH:ko04142]::IDS; iduronate 2-sulfatase [EC:3.1.6.13]*	GO:0003824||catalytic activity, GO:0004423||iduronate-2-sulfatase activity, GO:0005737||cytoplasm, GO:0008152||metabolic process, GO:0008484||sulfuric ester hydrolase activity, GO:0030512||negative regulation of transforming growth factor beta receptor signaling pathway, GO:0043009||chordate embryonic development, GO:0060536||cartilage morphogenesis, GO:0003824||catalytic activity, GO:0008152||me…
TR254845_c1_g1	gi|760438335|ref|XP_011396236.1|-NR- AMSH-like ubiquitin thioesterase 1 [Auxenochlorella protothecoides](1e-93-508) gi|760438335|ref|XP_011396236.1|-NR- AMSH-like ubiquitin thioesterase 1 [Auxenochlorella protothecoides](2e-93-508)	A0A087SCB2~AMSH-like ubiquitin thioesterase 1 A0A087SCB2~AMSH-like ubiquitin thioesterase 1	K11866#Endocytosis [PATH:ko04144]::STAMBP, AMSH; STAM-binding protein [EC:3.1.2.15]* K11866#Endocytosis [PATH:ko04144]::STAMBP, AMSH; STAM-binding protein [EC:3.1.2.15]*	GO_NA
TR63409_c0_g2	gi|495448326|ref|WP_008173020.1|-NR- nitrate ABC transporter substrate-binding protein [Marinobacter manganoxydans](9e-116-319)	G6YTD5~Substrate-binding protein involved in ABC-type nitrate/sulfonate/bicarbonate transport system	K02051#	GO_NA
TR41687_c0_g1	gi|936409338|gb|KPM38092.1|-NR- hypothetical protein AK830_g8502 [Neonectria ditissima](4e-120-605)	No_uniprot_assigned~NA	New_kegg_NA	GO_NA
TR213494_c1_g1	gi|516327702|ref|WP_017718361.1|-NR- hypothetical protein [Oscillatoria sp. PCC 10802](7e-13-964) gi|504040076|ref|WP_014274070.1|-NR- WD-40 repeat protein [Arthrospira platensis](9e-15-952)	No_uniprot_assigned~NA D4ZXP5~WD-40 repeat protein	K12862#Spliceosome [PATH:ko03040]::PLRG1, PRL1, PRP46; pleiotropic regulator 1*,K14963#,K18643# K06666#Cell cycle - yeast [PATH:ko04111]::TUP1; glucose repression regulatory protein TUP1*,K12862#Spliceosome [PATH:ko03040]::PLRG1, PRL1, PRP46; pleiotropic regulator 1*,K14963#	GO:0005737||cytoplasm, GO:0005856||cytoskeleton, GO:0005874||microtubule, GO:0008017||microtubule binding, GO:0008352||katanin complex, GO:0051013||microtubule severing, GO:0000398||mRNA splicing, via spliceosome, GO:0000974||Prp19 complex, GO:0071011||precatalytic spliceosome, GO:0071013||catalytic step 2 spliceosome, GO:0080008||Cul4-RING E3 ubiquitin ligase complex, GO:0005662||DNA replication…
TR195069_c0_g1	gi|552843363|ref|XP_005850820.1|-NR- hypothetical protein CHLNCDRAFT_140371 [Chlorella variabilis](1e-16-175)	E1Z6W3~Putative uncharacterized protein	New_kegg_NA	GO_NA
TR8371_c0_g1	gi|302784540|ref|XP_002974042.1|-NR- hypothetical protein SELMODRAFT_173749 [Selaginella moellendorffii](5e-27-404)	D8RS41~Putative uncharacterized protein	K13963#Amoebiasis [PATH:ko05146]::SERPINB; serpin B*	GO:0005615||extracellular space, GO:0005615||extracellular space, GO:0005615||extracellular space, GO:0006508||proteolysis, GO:0008233||peptidase activity, GO:0005615||extracellular space, GO:0006508||proteolysis, GO:0008233||peptidase activity, GO:0005615||extracellular space, GO:0006508||proteolysis, GO:0008233||peptidase activity
TR143069_c0_g1	gi|868619602|ref|WP_048494932.1|-NR- cytochrome biogenesis protein [Marinobacter subterrani](5e-88-231)	A0A0J7J9W2~Sulfite exporter TauE/SafE	K09792#	GO:0016020||membrane, GO:0016021||integral component of membrane, GO:0016020||membrane, GO:0016021||integral component of membrane, GO:0016020||membrane, GO:0016021||integral component of membrane, GO:0016020||membrane, GO:0016021||integral component of membrane, GO:0016020||membrane, GO:0016021||integral component of membrane
TR1238_c0_g1	gi|760443519|ref|XP_011398828.1|-NR- Transforming growth factor beta regulator 1 [Auxenochlorella protothecoides](7e-17-526)	A0A087SJM8~Transforming growth factor beta regulator 1	New_kegg_NA	GO_NA
TR222787_c0_g1	gi|829107380|gb|KLO84005.1|-NR- protein kinase Gin4p [Fusarium fujikuroi](0.0-1219)	A0A0I9XLV9~Protein kinase Gin4p	K00924#,K02515#Cell cycle - yeast [PATH:ko04111]::HSL1; serine/threonine-protein kinase HSL1,negative regulator of Swe1 kinase [EC:2.7.11.-]*	GO:0000166||nucleotide binding, GO:0004672||protein kinase activity, GO:0005524||ATP binding, GO:0006468||protein phosphorylation, GO:0000166||nucleotide binding, GO:0004672||protein kinase activity, GO:0005524||ATP binding, GO:0006468||protein phosphorylation, GO:0000166||nucleotide binding, GO:0004672||protein kinase activity, GO:0005524||ATP binding, GO:0006468||protein phosphorylation, GO:001…
TR252410_c0_g1	gi|685328556|ref|XP_009102457.1|-NR- PREDICTED: 60S ribosomal protein L13a-2-like [Brassica rapa](9e-81-206)	No_uniprot_assigned~NA	K02872#Ribosome [PATH:ko03010]::RP-L13Ae, RPL13A; large subunit ribosomal protein L13Ae*	GO:0003729||mRNA binding, GO:0003735||structural constituent of ribosome, GO:0005840||ribosome, GO:0006412||translation, GO:0015934||large ribosomal subunit, GO:0022625||cytosolic large ribosomal subunit, GO:0030529||intracellular ribonucleoprotein complex, GO:0003735||structural constituent of ribosome, GO:0005840||ribosome, GO:0006412||translation, GO:0015934||large ribosomal subunit, GO:003052…
TR251368_c0_g1	gi|814542406|emb|CEQ40408.1|-NR- SPOSA6832_02040 [Sporidiobolus salmonicolor](2e-73-541)	No_uniprot_assigned~NA	K11142#Arginine and proline metabolism [PATH:ko00330]::LAP3; cytosol aminopeptidase [EC:3.4.11.1 3.4.11.5]*Glutathione metabolism [PATH:ko00480]::LAP3; cytosol aminopeptidase [EC:3.4.11.1 3.4.11.5]*	GO:0004177||aminopeptidase activity, GO:0005622||intracellular, GO:0005737||cytoplasm, GO:0006508||proteolysis, GO:0008235||metalloexopeptidase activity, GO:0019538||protein metabolic process, GO:0030145||manganese ion binding, GO:0004177||aminopeptidase activity, GO:0005622||intracellular, GO:0005737||cytoplasm, GO:0006508||proteolysis, GO:0008235||metalloexopeptidase activity, GO:0016787||hydro…
TR241478_c0_g1	gi|725651151|ref|YP_009106172.1|-NR- CF1 alpha subunit of ATP synthase (chloroplast) [Planctonema lauterbornii](0.0-507)	A0A097KPA1~ATP synthase subunit alpha, chloroplastic (EC 3.6.3.14) (ATP synthase F1 sector subunit alpha) (F-ATPase subunit alpha)	K02111#Oxidative phosphorylation [PATH:ko00190]::ATPF1A, atpA; F-type H+-transporting ATPase subunit alpha [EC:3.6.3.14]*Photosynthesis [PATH:ko00195]::ATPF1A, atpA; F-type H+-transporting ATPase subunit alpha [EC:3.6.3.14]*	GO:0000166||nucleotide binding, GO:0005524||ATP binding, GO:0005886||plasma membrane, GO:0006754||ATP biosynthetic process, GO:0006810||transport, GO:0006811||ion transport, GO:0009536||plastid, GO:0015986||ATP synthesis coupled proton transport, GO:0015991||ATP hydrolysis coupled proton transport, GO:0015992||proton transport, GO:0016020||membrane, GO:0016787||hydrolase activity, GO:0016820||hyd…
TR271036_c1_g1	gi|926792437|ref|XP_013904692.1|-NR- glutathione peroxidase [Monoraphidium neglectum](1e-42-1128)	A0A0D2K5Q4~Glutathione peroxidase	K00432#Arachidonic acid metabolism [PATH:ko00590]::E1.11.1.9; glutathione peroxidase [EC:1.11.1.9]*Glutathione metabolism [PATH:ko00480]::E1.11.1.9; glutathione peroxidase [EC:1.11.1.9]*Thyroid hormone synthesis [PATH:ko04918]::E1.11.1.9; glutathione peroxidase [EC:1.11.1.9]*	GO:0004601||peroxidase activity, GO:0004602||glutathione peroxidase activity, GO:0006979||response to oxidative stress, GO:0016020||membrane, GO:0016021||integral component of membrane, GO:0016491||oxidoreductase activity, GO:0055114||oxidation-reduction process, GO:0098869||cellular oxidant detoxification, GO:0004601||peroxidase activity, GO:0004602||glutathione peroxidase activity, GO:0006979||…
[truncated: 20,334 more rows]
