# Supplementary material for: Genome-wide transcriptome analysis revealed organelle specific responses to temperature variations in algae
Source: Sci Rep. 2016 Nov 24;6:37770. doi: 10.1038/srep37770 (PMC5121895; doi:10.1038/srep37770)
Supplement: Supplementary Table 5 [file srep37770-s3.xls]

## Sheet: DEGs of ML
Supplementary Table S5. DEGs of Tetraselmis sp. KCTC12432BP in M (20°) vs L (10°) (log2FoldChange > 0 indicate upregulation in M)
Gene	log2FoldChange	P-value	padj
TR259754_c0_g1	7.82363	2.31667e-06	8.1618e-05
TR65235_c0_g2	7.5446	9.47515e-06	0.00026253
TR201951_c1_g1	7.48348	1.7755e-16	1.08424e-13
TR275047_c1_g1	7.39795	1.57419e-05	0.000403345
TR251370_c3_g1	7.37852	1.66103e-05	0.000414091
TR221943_c4_g5	7.33132	1.22247e-05	0.000320225
TR192861_c0_g2	7.32535	5.16839e-05	0.00101267
TR267258_c0_g1	7.31573	1.29949e-05	0.000337682
TR208791_c2_g1	7.21088	3.02989e-05	0.000685278
TR224144_c0_g1	7.20724	7.44458e-05	0.0013371
TR192552_c1_g1	7.18098	3.23502e-05	0.000714044
TR221234_c0_g3	7.16914	3.68897e-18	4.47029e-15
TR238893_c2_g3	7.14251	2.77951e-05	0.000636507
TR266597_c0_g1	7.05458	3.7789e-05	0.000795742
TR15771_c0_g10	6.99529	0.000143589	0.00212141
TR94846_c0_g1	6.98698	3.14503e-08	2.30468e-06
TR196569_c0_g1	6.87991	8.29309e-05	0.0014199
TR197149_c0_g1	6.76542	0.000269294	0.00344998
TR218932_c1_g1	6.71516	4.97189e-05	0.000979408
TR199608_c0_g2	6.70854	0.000314726	0.00381839
TR106340_c0_g1	6.64237	8.58206e-06	0.000245661
TR15771_c0_g3	6.62843	0.000180958	0.00252102
TR235963_c0_g1	6.61001	0.000413856	0.00463851
TR272231_c0_g1	6.50418	0.000264892	0.00340549
TR268022_c1_g7	6.40953	0.00070563	0.00680376
TR272792_c0_g1	6.4089	0.000348279	0.00410319
TR244357_c1_g2	6.40031	0.000284723	0.00354839
TR216734_c1_g1	6.38177	0.000751201	0.00710458
TR253291_c0_g1	6.36651	0.00077845	0.00727612
TR243800_c0_g2	6.36173	4.17274e-07	2.0998e-05
TR206164_c1_g1	6.36136	0.000790224	0.00734868
TR157520_c0_g1	6.35714	4.60487e-05	0.000941021
TR219034_c1_g1	6.35619	0.000432538	0.00477356
TR218562_c0_g1	6.33881	0.000418918	0.00466153
TR190476_c1_g1	6.32288	0.000865605	0.00781177
TR144066_c0_g1	6.31665	8.51453e-06	0.000245648
TR57769_c0_g1	6.30852	0.000915116	0.00816382
TR225562_c0_g2	6.28102	0.000238458	0.00317712
TR24404_c0_g1	6.25057	0.00103581	0.00892993
TR246559_c0_g1	6.17958	0.000391977	0.00447416
TR197775_c1_g1	6.17434	0.000677557	0.00660258
TR214621_c0_g1	6.13902	0.000752341	0.00710458
TR232960_c1_g1	6.12417	2.00828e-06	7.21406e-05
TR238913_c0_g2	6.11322	0.000548422	0.00566033
TR209133_c0_g1	6.10373	0.000620951	0.00613252
TR34450_c0_g1	6.0392	0.00067494	0.00659462
TR254207_c0_g1	6.01586	0.000694728	0.00673408
TR220345_c0_g1	6.00628	4.88023e-18	4.47029e-15
TR276916_c1_g1	5.98214	0.00109561	0.00929935
TR224125_c0_g1	5.95462	0.000555662	0.00571895
TR221461_c0_g1	5.9435	0.000949933	0.00836672
TR194831_c1_g1	5.75445	0.000889987	0.00799243
TR149089_c0_g1	5.67008	4.09335e-15	1.87476e-12
TR209806_c0_g2	5.56589	8.46022e-07	3.69027e-05
TR261153_c1_g1	5.56238	1.56889e-06	6.07344e-05
TR33236_c0_g1	5.53088	5.33315e-05	0.00102307
TR131904_c0_g1	5.47639	3.23659e-14	1.07808e-11
TR11892_c0_g1	5.42552	4.52742e-10	4.73956e-08
TR214126_c0_g1	5.38143	3.43157e-12	6.98515e-10
TR242990_c0_g5	5.35249	0.000499433	0.00533505
TR269289_c0_g1	5.33904	9.91623e-05	0.00162201
TR220859_c0_g1	5.29303	0.000149458	0.00217654
TR221127_c1_g1	5.22874	1.23489e-11	1.96724e-09
TR237854_c0_g1	5.17042	0.000250267	0.00331039
TR215838_c3_g2	5.15099	2.36281e-06	8.24509e-05
TR239291_c1_g1	5.13445	0.00022635	0.00302681
TR255380_c0_g2	5.13387	9.19355e-07	3.91688e-05
TR237065_c0_g1	5.11712	3.60203e-20	6.59892e-17
TR243428_c1_g1	5.11548	5.32046e-08	3.61003e-06
TR220861_c2_g1	5.10805	0.00041511	0.00463851
TR233373_c1_g1	5.10727	0.000187328	0.00259007
TR278014_c0_g1	5.09556	1.30462e-07	7.83627e-06
TR269841_c0_g1	5.08767	0.000195809	0.00267931
TR215830_c8_g3	5.06265	3.21935e-11	4.91487e-09
TR52453_c0_g1	5.04483	2.1911e-07	1.25441e-05
TR239512_c2_g1	4.99755	2.05916e-14	7.54474e-12
TR234731_c0_g1	4.99741	0.000339175	0.00403486
TR201876_c1_g1	4.98661	0.000411434	0.00463844
TR272926_c2_g1	4.98227	3.61125e-05	0.00077378
TR210861_c0_g1	4.9771	0.000463613	0.00505559
TR259188_c0_g2	4.96223	2.75659e-16	1.44288e-13
TR204986_c1_g1	4.95326	1.30488e-06	5.19681e-05
TR255877_c0_g1	4.95065	0.000259063	0.00337796
TR46885_c0_g1	4.93523	0.000534146	0.00557581
TR266737_c0_g1	4.9227	0.000415238	0.00463851
TR187452_c3_g1	4.91251	3.94835e-05	0.000826671
TR220632_c2_g1	4.9037	4.69197e-06	0.00014949
TR212586_c1_g1	4.8804	4.62596e-05	0.000941021
TR272474_c1_g2	4.86438	9.90769e-05	0.00162201
TR252792_c0_g1	4.86375	5.16216e-07	2.42489e-05
TR278072_c0_g1	4.84882	7.08949e-05	0.00130532
TR220583_c0_g1	4.7991	2.04359e-05	0.000483442
TR194814_c0_g1	4.78806	0.000595483	0.00591288
TR192394_c0_g1	4.78359	0.000379075	0.00435787
TR272165_c0_g1	4.77431	2.56384e-06	8.69806e-05
TR277983_c0_g5	4.77053	1.07002e-12	2.75799e-10
TR238966_c0_g2	4.76805	9.6336e-05	0.00159717
TR33348_c0_g1	4.76695	0.000904894	0.00810644
TR239076_c0_g1	4.70857	0.000979935	0.00858967
TR192182_c0_g1	4.7018	0.000925496	0.00822043
TR241141_c0_g1	4.68889	3.09439e-07	1.71786e-05
TR255702_c0_g1	4.66717	1.4852e-05	0.000383225
TR225138_c0_g1	4.65944	9.19239e-05	0.00153794
TR94868_c1_g1	4.6463	2.51755e-08	1.92173e-06
TR209772_c1_g1	4.63979	0.000179563	0.00251113
TR258845_c1_g1	4.63702	2.73703e-06	9.20045e-05
TR54785_c0_g1	4.6167	2.23061e-10	2.63644e-08
TR193691_c1_g1	4.55702	2.92533e-10	3.15247e-08
TR187451_c1_g1	4.54905	3.05566e-05	0.000686868
TR11312_c0_g1	4.54706	1.99361e-05	0.00047894
TR255915_c0_g2	4.54679	0.000262943	0.00339234
TR266374_c1_g1	4.51786	3.01792e-08	2.25667e-06
TR35975_c0_g1	4.4926	4.75545e-05	0.000957361
TR223228_c0_g1	4.47349	0.000166101	0.00237732
TR272144_c0_g1	4.45002	0.000273218	0.00347594
TR190688_c0_g1	4.43959	1.24064e-07	7.57617e-06
TR233097_c0_g1	4.40413	0.000465892	0.00506537
TR204254_c1_g2	4.37283	0.000815563	0.00752701
TR266009_c0_g1	4.35775	4.98954e-06	0.000156892
TR214156_c1_g2	4.33711	0.00102252	0.00887063
TR210814_c1_g2	4.32174	7.90714e-05	0.00137961
TR44513_c0_g1	4.30005	0.000283874	0.00354839
TR235354_c0_g1	4.2985	7.21379e-09	6.29317e-07
TR224453_c2_g1	4.29767	3.89834e-09	3.48379e-07
TR218943_c0_g1	4.27275	0.000149697	0.00217654
TR244287_c1_g4	4.27064	0.000988639	0.00864528
TR205442_c0_g1	4.26681	0.00011912	0.00188942
TR55933_c0_g1	4.25085	3.13031e-09	2.86736e-07
TR264273_c0_g16	4.24913	1.98569e-06	7.20354e-05
TR269162_c0_g1	4.22338	0.00114854	0.0096964
TR213633_c0_g1	4.22033	0.000841243	0.00766744
TR254846_c1_g1	4.2068	0.000195976	0.00267931
TR234450_c0_g1	4.20648	1.92165e-06	7.11203e-05
TR12110_c0_g1	4.19319	5.80792e-05	0.0011026
TR213015_c0_g2	4.18021	5.64688e-08	3.69467e-06
TR226310_c0_g1	4.17426	8.01211e-05	0.00138473
TR198734_c1_g1	4.173	2.15481e-06	7.66528e-05
TR245139_c0_g2	4.16031	0.000129485	0.00198507
TR262393_c2_g3	4.1288	3.76239e-05	0.000795742
TR256172_c3_g1	4.11756	7.88518e-05	0.00137961
TR263698_c1_g1	4.11122	0.000322828	0.00389092
TR149042_c1_g2	4.10134	3.73067e-07	1.92524e-05
TR252495_c0_g1	4.09428	7.86509e-05	0.00137961
TR231503_c0_g2	4.08856	0.000774268	0.00727415
TR212704_c1_g1	4.08065	7.98522e-05	0.00138473
TR261882_c0_g1	4.05034	1.95851e-10	2.52417e-08
TR191271_c0_g1	4.0464	1.0196e-06	4.29402e-05
TR94843_c1_g1	4.0298	6.28493e-05	0.00118092
TR237348_c0_g1	4.01228	2.47425e-12	5.66603e-10
TR222288_c1_g1	3.98572	4.22698e-12	8.1514e-10
TR224591_c0_g1	3.98246	0.000142022	0.00211532
TR193039_c0_g1	3.98163	9.22295e-06	0.000257961
TR199742_c0_g1	3.98135	0.000138404	0.00207834
TR254785_c1_g1	3.96207	3.40026e-08	2.44285e-06
TR223388_c1_g1	3.95683	0.000419843	0.00466153
TR203495_c0_g1	3.94657	7.68093e-06	0.000228804
TR55626_c0_g1	3.93664	0.000285949	0.00355158
TR199343_c0_g1	3.93035	1.99994e-05	0.00047894
TR255926_c2_g1	3.92578	8.24132e-08	5.29758e-06
TR49021_c0_g1	3.88996	9.04847e-08	5.61926e-06
TR241093_c0_g1	3.88131	5.43162e-08	3.61845e-06
TR205377_c0_g1	3.87446	1.69065e-08	1.37656e-06
TR54766_c0_g1	3.86151	4.68176e-07	2.2872e-05
TR260963_c0_g1	3.8409	0.000563441	0.00575747
TR264273_c0_g30	3.82658	5.30581e-05	0.00102307
TR268326_c0_g1	3.81921	0.000397767	0.00452614
TR198958_c0_g1	3.8117	1.13926e-09	1.09849e-07
TR76184_c0_g2	3.79108	8.11193e-10	8.25614e-08
TR233383_c1_g1	3.78489	3.19921e-07	1.74954e-05
TR221906_c1_g1	3.77667	0.000489475	0.00525935
TR210657_c0_g1	3.76743	0.000255944	0.00336121
TR271214_c1_g3	3.75064	0.000167718	0.00239112
TR250770_c6_g1	3.73237	0.000128136	0.00197265
TR57820_c0_g1	3.73025	0.000293074	0.00361557
TR205106_c1_g1	3.72376	0.000154745	0.00223222
TR237974_c0_g1	3.71812	0.000744438	0.00706638
TR191424_c1_g1	3.70895	0.000127964	0.00197265
TR261375_c0_g6	3.70318	2.29302e-08	1.78758e-06
TR202838_c0_g1	3.67348	0.00012455	0.00194971
TR49837_c1_g1	3.65813	1.59129e-06	6.07344e-05
TR202865_c11_g2	3.65719	5.23318e-06	0.000160896
TR199700_c0_g1	3.64508	0.000593546	0.00590966
TR252410_c0_g1	3.64404	1.66134e-05	0.000414091
TR49756_c0_g1	3.60069	5.00992e-06	0.000156892
TR255735_c0_g1	3.59701	0.000707825	0.00680701
TR208336_c1_g1	3.59547	1.58222e-06	6.07344e-05
TR4689_c0_g2	3.58856	9.82811e-09	8.37447e-07
TR234406_c0_g1	3.56959	7.75182e-07	3.46374e-05
TR251994_c0_g1	3.56396	2.18656e-09	2.05424e-07
TR54001_c0_g1	3.53877	4.18355e-07	2.0998e-05
TR211070_c2_g1	3.53198	0.000915756	0.00816382
TR231961_c1_g1	3.52686	2.41402e-06	8.3443e-05
TR65235_c0_g1	3.52464	0.000294883	0.00362568
TR213646_c0_g1	3.49311	0.000220092	0.00296477
TR229927_c1_g1	3.46916	0.000116289	0.00185254
TR208365_c1_g1	3.46504	5.13061e-07	2.42489e-05
TR32308_c0_g1	3.46347	0.000147535	0.00217095
TR221234_c0_g9	3.46033	2.19365e-10	2.63644e-08
TR237065_c0_g3	3.4032	6.90005e-13	2.10681e-10
TR207434_c1_g2	3.37306	0.000153328	0.00222053
TR230604_c0_g3	3.35932	0.000803673	0.00744752
TR143065_c0_g1	3.35923	0.000223747	0.00300296
TR246261_c0_g10	3.35551	3.801e-06	0.000122374
TR197664_c1_g1	3.34882	7.72755e-05	0.00137445
TR15418_c0_g1	3.32525	0.000188837	0.00260113
TR56974_c0_g1	3.32078	5.6764e-05	0.00108325
TR239968_c1_g1	3.31874	0.000148427	0.00217534
TR218573_c1_g1	3.31516	0.000297625	0.00364715
TR230498_c1_g1	3.31072	0.000839633	0.00766744
TR254853_c1_g1	3.31051	1.90698e-06	7.11203e-05
TR44813_c0_g1	3.29699	0.000351321	0.00411259
TR275009_c1_g1	3.26335	8.26072e-06	0.000240216
TR196809_c0_g2	3.24361	0.000143349	0.00212141
TR187419_c0_g1	3.2161	0.000260755	0.00338796
TR191805_c0_g1	3.20073	0.000733784	0.00701399
TR55096_c0_g1	3.19457	0.000958679	0.0084235
TR94848_c1_g1	3.18299	0.000500945	0.00533564
TR24926_c0_g3	3.18013	1.75943e-05	0.000435579
TR224512_c0_g1	3.1678	0.000645012	0.00631905
TR55128_c0_g1	3.13927	1.91101e-06	7.11203e-05
TR246258_c2_g1	3.13864	0.000378438	0.00435787
TR202483_c0_g1	3.12863	9.12724e-05	0.00153405
TR271330_c2_g1	3.09966	0.000992772	0.00865424
TR30188_c0_g1	3.06838	4.45007e-05	0.000916014
TR35922_c1_g1	3.05654	0.00037001	0.00429024
TR201219_c1_g1	3.05586	4.93469e-07	2.37904e-05
TR260030_c0_g1	3.03199	2.3426e-10	2.6695e-08
TR238306_c1_g1	3.0312	0.000217455	0.00295094
TR237378_c0_g2	3.02605	4.43446e-07	2.19566e-05
TR215632_c0_g4	2.99639	2.04513e-05	0.000483442
TR55075_c1_g1	2.99514	1.38046e-06	5.4387e-05
TR221152_c1_g1	2.9819	1.92291e-05	0.000466593
TR231999_c0_g1	2.98148	5.2286e-05	0.0010157
TR48870_c0_g1	2.98103	3.28269e-06	0.000108359
TR211201_c0_g1	2.96542	0.00011086	0.00177376
TR201039_c0_g1	2.94887	0.000318985	0.00385729
TR32346_c0_g1	2.94617	7.86322e-05	0.00137961
TR214536_c1_g1	2.93451	0.00116101	0.00977915
TR198532_c0_g1	2.9072	0.000182186	0.00252852
TR238253_c0_g1	2.90029	3.52481e-07	1.87173e-05
TR208639_c0_g1	2.88887	1.5256e-07	9.01581e-06
TR204567_c2_g1	2.88021	0.000527842	0.00555751
TR58320_c0_g1	2.8353	0.000688664	0.00669301
TR97090_c0_g1	2.83019	1.29961e-06	5.19681e-05
TR192170_c0_g1	2.78164	8.07284e-06	0.000238539
TR236125_c1_g1	2.76056	7.4868e-05	0.00133813
TR232809_c0_g1	2.75905	2.55295e-05	0.000595798
TR248297_c0_g1	2.73972	1.85181e-05	0.000452337
TR205164_c0_g1	2.73936	2.61486e-05	0.000602568
TR195450_c0_g1	2.69899	0.000568855	0.00577364
TR254450_c0_g1	2.68768	6.54046e-05	0.00121646
TR217330_c1_g1	2.64819	0.000219304	0.00296477
TR222409_c1_g1	2.63285	1.16244e-05	0.00031089
TR233379_c1_g1	2.59269	1.12286e-05	0.000302512
TR226522_c0_g2	2.5509	0.000330745	0.00394739
TR242298_c0_g2	2.5386	0.00013064	0.00199443
TR271605_c1_g3	2.52489	0.000636489	0.00626623
TR59764_c0_g1	2.52201	0.000573659	0.00580632
TR222602_c0_g1	2.50865	0.000301075	0.00367713
TR234684_c1_g1	2.42941	0.000539671	0.00560157
TR213479_c1_g1	2.4243	0.000305087	0.00371375
TR274698_c0_g1	2.42136	0.000176754	0.00248132
TR274929_c0_g1	2.39574	2.25428e-05	0.000529466
TR220633_c1_g1	2.38586	7.63633e-07	3.45426e-05
TR193584_c0_g6	2.37941	1.95536e-06	7.16442e-05
TR247579_c0_g2	2.37748	0.000124904	0.00194971
TR261375_c0_g5	2.37164	2.57134e-05	0.000596291
TR235804_c0_g1	2.34487	0.000258702	0.00337796
TR228926_c0_g2	2.33246	7.29269e-05	0.00132937
TR200963_c0_g1	2.30962	0.000823221	0.0075786
TR261387_c0_g37	2.28925	0.000379411	0.00435787
TR46930_c1_g1	2.28782	0.000475294	0.0051371
TR160054_c0_g1	2.27716	7.41408e-05	0.0013371
TR229752_c0_g1	2.14506	0.000139693	0.00208912
TR264044_c0_g1	2.14065	4.28928e-05	0.000892949
TR243479_c0_g1	2.12662	0.000291887	0.00361308
TR208990_c0_g1	2.08987	0.000243642	0.00323443
TR212536_c0_g1	2.05135	4.43163e-05	0.000916014
TR209513_c2_g1	2.04764	0.0011024	0.00932843
TR250737_c1_g6	1.98268	0.000399297	0.00452949
TR200892_c0_g2	1.94839	0.000564118	0.00575747
TR207330_c0_g9	1.94675	0.000345933	0.00408871
TR219395_c0_g8	1.91493	0.000531838	0.00556759
TR270628_c0_g1	1.8743	0.000844836	0.00768109
TR261850_c0_g1	1.87207	0.000351042	0.00411259
TR248504_c0_g1	1.77531	0.000110614	0.00177376
TR192855_c0_g4	1.67875	0.00117629	0.00988517
TR275119_c1_g1	1.66508	0.000994388	0.00865424
TR192198_c0_g1	1.55987	0.000547672	0.00566033
TR277977_c0_g3	1.43167	0.000928112	0.00822043
TR220638_c0_g17	-1.42704	0.00105105	0.00900838
TR269149_c0_g1	-1.45991	0.00108063	0.00922942
TR270084_c0_g2	-1.46976	0.000804918	0.00744752
TR275447_c0_g1	-1.47858	0.000585754	0.00587291
TR196531_c0_g2	-1.48525	0.000723675	0.00694122
TR43601_c0_g1	-1.48643	0.000506437	0.00537395
TR264293_c0_g3	-1.54868	0.00059075	0.00589784
TR221889_c1_g1	-1.57132	0.000262345	0.00339234
TR246931_c3_g1	-1.57287	0.00109152	0.00929935
TR261312_c0_g1	-1.58173	0.000270463	0.00345287
TR226446_c0_g3	-1.5857	0.00025177	0.00331829
TR237904_c0_g1	-1.60453	0.000489252	0.00525935
TR250572_c0_g2	-1.61615	0.000407633	0.00460978
TR222527_c0_g2	-1.62816	0.00073509	0.00701399
TR269664_c1_g1	-1.64003	0.000452592	0.00496496
TR235016_c0_g1	-1.64374	0.000330481	0.00394739
TR209500_c1_g1	-1.67506	0.000459686	0.00502773
TR195845_c0_g1	-1.6768	0.00055806	0.00572754
TR228100_c0_g1	-1.67808	0.000928837	0.00822043
TR238919_c0_g4	-1.70141	0.000106694	0.00172214
TR24310_c0_g1	-1.71294	0.000381247	0.00436528
TR202504_c0_g1	-1.71337	0.000101334	0.00165017
TR194474_c0_g1	-1.71851	0.000637911	0.00626623
TR251338_c0_g1	-1.76189	0.000325055	0.00390492
TR239279_c0_g1	-1.7671	8.07417e-05	0.00138891
TR232079_c0_g1	-1.78234	0.000531381	0.00556759
TR275026_c0_g1	-1.79031	0.000284088	0.00354839
TR266581_c0_g1	-1.7931	0.000864424	0.00781177
TR246657_c0_g1	-1.79642	0.000835464	0.00765285
TR91407_c1_g1	-1.80141	0.000783241	0.00730228
TR237853_c0_g2	-1.81315	0.000579154	0.00583094
TR258657_c1_g1	-1.81926	0.00077727	0.00727612
TR242495_c0_g1	-1.84944	0.00044854	0.00493529
TR192321_c2_g1	-1.86464	0.000176086	0.00248132
TR256937_c0_g2	-1.86922	0.000171623	0.00243732
TR269880_c0_g1	-1.87397	0.00012714	0.00197265
TR196504_c0_g3	-1.89342	9.72362e-05	0.00160484
TR244169_c0_g4	-1.895	1.6091e-05	0.000409427
TR177603_c0_g1	-1.90085	0.000507475	0.00537395
TR259091_c0_g1	-1.92523	0.00105229	0.00900838
TR234974_c0_g2	-1.93572	1.18646e-05	0.000315014
TR269691_c0_g1	-1.97877	3.80748e-06	0.000122374
TR243453_c0_g2	-1.99384	5.26951e-06	0.000160896
TR251380_c0_g1	-1.99555	0.000579274	0.00583094
TR236324_c0_g3	-1.99616	6.43986e-05	0.00120386
TR207724_c1_g1	-2.00326	0.00102409	0.00887063
TR246452_c1_g1	-2.02674	0.000469839	0.00509317
TR24026_c0_g1	-2.02872	0.000209807	0.00285775
TR213906_c0_g2	-2.03845	0.000608377	0.00602458
TR261178_c0_g1	-2.04078	3.59993e-06	0.000117769
TR215458_c1_g2	-2.05399	0.00103465	0.00892993
TR193248_c1_g7	-2.06431	0.000164787	0.00236776
TR219514_c0_g1	-2.07578	0.00043185	0.00477356
TR230380_c0_g16	-2.07871	0.000875696	0.00788342
TR32203_c0_g2	-2.09275	0.00104003	0.0089452
TR269492_c0_g1	-2.0954	4.81905e-05	0.000964863
TR266879_c0_g1	-2.10198	0.000539321	0.00560157
TR204229_c1_g1	-2.11242	0.00058665	0.00587291
TR227659_c0_g2	-2.12981	2.81183e-05	0.00063991
TR204210_c0_g8	-2.13687	9.5696e-05	0.00159377
TR235206_c1_g1	-2.14578	3.29501e-05	0.000722929
TR220671_c0_g2	-2.14699	1.02769e-05	0.000281005
TR246837_c0_g1	-2.15885	7.24628e-05	0.00132752
TR276790_c0_g1	-2.16163	0.000283881	0.00354839
TR246520_c0_g1	-2.1692	0.00010376	0.00168219
TR261349_c5_g2	-2.17806	0.00012505	0.00194971
TR271006_c0_g1	-2.22468	0.00049896	0.00533505
TR222908_c0_g1	-2.23343	3.44486e-05	0.00074983
TR219916_c0_g1	-2.23437	9.5296e-06	0.00026253
TR221250_c0_g1	-2.26111	3.49436e-05	0.000753137
TR226750_c1_g1	-2.26332	0.000277772	0.0035095
TR260371_c1_g1	-2.29456	1.08963e-05	0.000295735
TR252966_c1_g1	-2.29523	0.000761525	0.00717283
TR221891_c1_g1	-2.31583	5.96034e-06	0.000180485
TR249114_c1_g1	-2.32902	0.00085552	0.00775897
TR208808_c1_g1	-2.35643	0.000174196	0.0024643
TR238367_c1_g1	-2.35762	0.000939169	0.00829184
TR236611_c0_g1	-2.3798	0.000566746	0.00576821
TR195068_c0_g1	-2.40672	2.46415e-06	8.438e-05
TR202458_c0_g1	-2.42667	5.23928e-05	0.0010157
TR234728_c0_g1	-2.44119	1.22357e-05	0.000320225
TR201223_c0_g1	-2.44841	8.86492e-08	5.60018e-06
TR264310_c2_g2	-2.47068	7.37627e-05	0.0013371
TR196800_c2_g1	-2.50382	0.000120344	0.00190061
TR196807_c0_g12	-2.51203	4.49272e-08	3.16564e-06
TR278082_c0_g1	-2.53813	1.79207e-05	0.00044068
TR204448_c1_g1	-2.57488	8.77905e-05	0.00148232
TR214109_c0_g1	-2.57691	8.66283e-06	0.000246051
TR242255_c8_g7	-2.6123	3.19798e-05	0.000710145
TR198311_c0_g1	-2.61311	8.60106e-07	3.70756e-05
TR275425_c0_g1	-2.64814	4.88333e-08	3.37595e-06
TR241949_c0_g1	-2.70719	6.20926e-05	0.00117272
TR30026_c0_g1	-2.722	0.00013387	0.00202686
TR256118_c1_g1	-2.72671	5.25066e-06	0.000160896
TR259997_c0_g1	-2.73087	3.03369e-06	0.000101049
TR261352_c0_g1	-2.76593	0.000131587	0.00200055
TR230454_c0_g1	-2.81043	1.17641e-06	4.78929e-05
TR228115_c1_g1	-2.82161	8.77412e-05	0.00148232
TR1667_c0_g1	-2.83639	4.91495e-05	0.000973426
TR237365_c1_g1	-2.84728	8.77883e-05	0.00148232
TR252748_c1_g1	-2.9043	6.48792e-06	0.00019485
TR146464_c0_g1	-2.90481	0.000275651	0.00349475
TR226407_c0_g1	-2.98625	0.000737119	0.00701507
TR273591_c0_g1	-2.99275	2.19801e-08	1.75076e-06
TR275472_c0_g1	-3.0605	1.99785e-10	2.52417e-08
TR213392_c0_g1	-3.07357	3.19763e-05	0.000710145
TR231580_c0_g1	-3.09967	8.77842e-06	0.000247416
TR270821_c1_g1	-3.11023	3.45855e-05	0.00074983
TR253925_c0_g1	-3.12484	1.66081e-07	9.65904e-06
TR98592_c0_g1	-3.12897	8.42226e-12	1.46842e-09
TR104795_c0_g1	-3.17721	6.0148e-07	2.78965e-05
TR207826_c0_g1	-3.19243	3.37454e-07	1.81828e-05
TR231781_c0_g1	-3.26542	8.1746e-07	3.60864e-05
TR30825_c0_g1	-3.27477	0.000137565	0.00207423
TR511_c0_g1	-3.32541	1.23167e-08	1.02564e-06
TR206199_c0_g1	-3.51447	0.000525137	0.00554496
TR202600_c0_g2	-3.60809	0.000365438	0.00425068
TR249032_c0_g1	-3.63197	0.00109643	0.00929935
TR246626_c1_g1	-3.69766	1.12909e-12	2.75799e-10
TR204278_c0_g1	-3.81477	1.05421e-06	4.38934e-05
TR205020_c0_g1	-3.90096	4.32425e-11	6.33762e-09
TR220828_c1_g1	-3.9165	2.25152e-07	1.26916e-05
TR253032_c0_g1	-4.05093	8.35653e-12	1.46842e-09
TR243803_c0_g1	-4.05309	1.19871e-10	1.68925e-08
TR237853_c0_g5	-4.101	0.000344325	0.00408287
TR192398_c1_g27	-4.14869	0.000827535	0.00759922
TR241370_c0_g1	-4.28922	4.6486e-05	0.000941021
TR223224_c1_g1	-4.38415	2.69437e-17	1.97444e-14
TR264536_c1_g1	-4.50398	2.40429e-10	2.6695e-08
TR264059_c0_g1	-4.57801	1.09447e-06	4.50578e-05
TR206236_c1_g1	-4.62107	3.70807e-07	1.92524e-05
TR207969_c0_g1	-4.66561	8.8169e-12	1.46842e-09
TR193902_c0_g1	-4.96646	4.85683e-15	1.97727e-12
TR261387_c0_g18	-5.00278	1.49651e-10	2.03082e-08
TR244291_c1_g2	-5.27438	2.75135e-12	5.92997e-10
TR264325_c0_g4	-5.45335	0.000364908	0.00425068
TR204479_c0_g16	-5.75377	1.09793e-09	1.08725e-07
TR204479_c0_g15	-6.10354	0.000701071	0.00677763
TR237756_c0_g1	-6.69188	4.90687e-05	0.000973426
TR261387_c0_g50	-6.84403	3.71449e-05	0.000791273
TR214409_c0_g1	-7.02254	8.25818e-06	0.000240216
TR218834_c0_g6	-7.2423	6.72475e-05	0.00124442
TR193584_c0_g3	-7.68526	1.65006e-05	0.000414091
TR261387_c0_g45	-8.26848	6.10928e-07	2.79805e-05
TR35563_c0_g4	-9.81029	2.1461e-42	7.8633e-39
TR204700_c0_g8	-10.0159	8.21341e-13	2.31492e-10

## Sheet: DEGs of HM
Supplementary Table S5. DEGs of Tetraselmis sp. KCTC12432BP in H (30°) vs M (20°) (log2FoldChange > 0 indicate upregulation in H)
Gene	log2FoldChange	P-value	padj
TR207442_c2_g3	13.4201	2.85841e-131	1.04732e-127
TR207442_c2_g2	12.7841	2.09552e-68	3.839e-65
TR207440_c4_g1	9.65313	6.47229e-16	1.69389e-13
TR127295_c0_g1	9.51011	2.0206e-07	7.69334e-06
TR35563_c0_g4	9.37523	7.34117e-39	8.96601e-36
TR213059_c0_g3	8.93997	1.04799e-07	4.46493e-06
TR264325_c0_g4	8.90224	4.05563e-09	2.56204e-07
TR267593_c0_g2	8.81834	1.95253e-07	7.5306e-06
TR250011_c0_g1	8.69987	3.2639e-07	1.16106e-05
TR236296_c1_g1	8.6179	4.12669e-07	1.42643e-05
TR241799_c0_g1	8.60329	4.48569e-07	1.49548e-05
TR245678_c0_g4	8.4887	7.34445e-07	2.30001e-05
TR113980_c0_g1	8.43238	8.74144e-07	2.69148e-05
TR192191_c4_g3	8.06438	3.74053e-06	9.65163e-05
TR149974_c0_g1	8.04551	6.63757e-06	0.000158955
TR10011_c0_g2	7.70343	1.43887e-05	0.000304741
TR217288_c1_g1	7.70195	7.12254e-26	4.3495e-23
TR192398_c1_g4	7.65061	9.42784e-27	8.6359e-24
TR233798_c0_g2	7.41855	3.75095e-05	0.000687173
TR23060_c0_g1	7.39524	4.75289e-05	0.000841285
TR192498_c0_g2	7.35335	4.9545e-05	0.000860345
TR250743_c0_g1	7.25317	6.54168e-05	0.00105126
TR257528_c0_g1	7.217	1.22929e-07	5.1183e-06
TR179815_c0_g1	7.16901	8.14082e-05	0.00125328
TR121707_c0_g1	7.14909	8.8788e-05	0.00132783
TR221215_c0_g1	7.11023	0.000104283	0.00148674
TR222787_c0_g1	7.0443	0.000125149	0.00173692
TR204700_c0_g8	7.02286	5.75117e-07	1.84845e-05
TR174360_c0_g1	7.0157	0.000131341	0.00178898
TR65072_c0_g2	6.95072	0.000190736	0.00238517
TR233580_c0_g4	6.92544	0.000176132	0.00224859
TR207440_c4_g4	6.90656	5.24036e-26	3.84013e-23
TR30723_c0_g1	6.88532	0.0001944	0.00242272
TR5795_c0_g1	6.87164	0.00020238	0.00250514
TR270165_c0_g1	6.87077	0.000222955	0.00268796
TR86389_c0_g1	6.85635	0.000212724	0.00261551
TR80597_c0_g1	6.79622	0.000259856	0.00307133
TR239504_c0_g1	6.77894	0.00026643	0.00313891
TR220490_c2_g3	6.71605	1.97104e-16	6.01824e-14
TR273554_c0_g1	6.70325	0.000325113	0.00373422
TR174026_c0_g1	6.70247	0.000330991	0.00378984
TR250618_c0_g4	6.69222	0.000389598	0.00429966
TR40425_c0_g1	6.66277	0.000410733	0.00449232
TR170467_c0_g1	6.62783	0.000440844	0.0046955
TR91326_c0_g1	6.62672	0.000403209	0.00443651
TR107832_c0_g1	6.61964	0.00011934	0.00166894
TR224581_c0_g1	6.61039	0.000423137	0.00457273
TR193998_c0_g1	6.60221	8.53225e-07	2.64934e-05
TR105612_c0_g1	6.59005	1.18311e-22	6.19272e-20
TR14658_c0_g1	6.58531	0.000466846	0.00492946
TR22818_c0_g1	6.54505	0.0005482	0.00559499
TR240867_c0_g2	6.4873	0.000602093	0.00596234
TR243889_c0_g2	6.45438	0.000339461	0.00383855
TR49170_c0_g1	6.41959	0.000707197	0.00671287
TR122092_c0_g1	6.37529	0.000791181	0.00728364
TR262247_c0_g1	6.37023	0.00089354	0.00791625
TR194338_c0_g2	6.36256	0.000817625	0.00748944
TR191767_c0_g1	6.33816	0.000901692	0.00796067
TR210025_c0_g1	6.33607	0.000931733	0.00816715
TR201951_c1_g9	6.32705	4.8877e-05	0.000856867
TR263675_c0_g2	6.29351	0.000489985	0.00511483
TR193363_c0_g2	6.27595	0.00109531	0.00916261
TR222389_c0_g4	6.25753	0.00106045	0.00893219
TR14021_c0_g1	6.22472	0.00115073	0.00946322
TR206983_c0_g1	6.21661	0.00118014	0.00958567
TR254700_c0_g1	6.14824	3.77073e-07	1.32846e-05
TR85936_c0_g1	5.95739	4.33049e-07	1.48289e-05
TR192498_c0_g6	5.77414	5.20996e-05	0.000892024
TR216818_c1_g1	5.69355	3.83643e-19	1.75709e-16
TR210623_c0_g1	5.68726	0.000238373	0.00285425
TR225480_c0_g2	5.63184	0.000140454	0.00187136
TR145427_c0_g1	5.57659	2.15738e-13	4.39147e-11
TR202190_c0_g5	5.55821	0.000181338	0.00229904
TR214409_c0_g1	5.5506	0.000464002	0.00491359
TR107284_c0_g1	5.49219	0.00016705	0.00215518
TR203949_c0_g1	5.46113	1.09817e-11	1.43704e-09
TR33822_c0_g1	5.40319	3.43926e-05	0.000639668
TR234476_c0_g2	5.33838	0.000577833	0.00578464
TR246938_c0_g1	5.23307	2.26504e-06	6.23993e-05
TR124594_c0_g1	5.22742	5.16952e-07	1.68193e-05
TR217676_c0_g1	5.19658	5.99951e-05	0.00099019
TR249901_c0_g2	5.03606	2.46202e-08	1.27054e-06
TR228428_c0_g2	5.03285	8.3007e-05	0.00126724
TR23026_c0_g1	4.98606	0.00116685	0.00953752
TR146198_c0_g1	4.9814	0.000142632	0.0018935
TR261387_c0_g18	4.94413	2.43216e-10	2.12177e-08
TR226407_c0_g1	4.77906	2.92629e-08	1.4685e-06
TR196222_c0_g1	4.77401	3.05853e-06	8.06221e-05
TR64174_c0_g2	4.70865	2.96586e-08	1.4685e-06
TR147348_c0_g1	4.67894	2.6764e-07	9.80632e-06
TR223398_c0_g2	4.65126	0.00124297	0.00996554
TR222522_c0_g1	4.62287	0.000170667	0.00218752
TR253032_c0_g1	4.62218	6.288e-15	1.35525e-12
TR262383_c0_g1	4.61785	0.000961101	0.00834473
TR200280_c0_g1	4.59508	3.08697e-05	0.000589097
TR244291_c1_g2	4.49987	2.60767e-09	1.76935e-07
TR261387_c0_g3	4.4206	7.89193e-05	0.00122009
TR230356_c2_g7	4.41743	1.24708e-09	9.72194e-08
TR44813_c0_g1	4.41222	1.41454e-07	5.75876e-06
TR209280_c0_g1	4.26476	2.18228e-10	1.99896e-08
TR253925_c0_g1	4.22392	1.15025e-12	1.64496e-10
TR8179_c0_g1	4.22391	0.000314643	0.00364288
TR83493_c0_g1	4.21642	2.71725e-05	0.000529575
TR241744_c0_g1	4.20797	0.000138836	0.00185655
TR185307_c0_g1	4.16927	3.39964e-05	0.000635525
TR146911_c0_g1	4.13368	0.000102716	0.00147057
TR264059_c0_g1	4.12588	1.12203e-05	0.000246745
TR207969_c0_g1	4.12401	1.76958e-09	1.27132e-07
TR260394_c1_g1	4.08044	3.65813e-06	9.50594e-05
TR15219_c0_g1	3.99758	2.59157e-09	1.76935e-07
TR207412_c1_g1	3.99242	0.000943533	0.00825084
TR166919_c0_g1	3.94017	5.4259e-06	0.000131659
TR122476_c0_g1	3.81333	2.6529e-06	7.14723e-05
TR204479_c0_g16	3.72969	9.52534e-05	0.00139047
TR194525_c0_g2	3.66227	0.000627786	0.00614665
TR261387_c0_g41	3.6605	3.03926e-06	8.06221e-05
TR264536_c1_g1	3.60271	4.4001e-07	1.49278e-05
TR77369_c0_g1	3.59607	8.36162e-05	0.00127124
TR144066_c0_g1	3.55115	2.84684e-07	1.03275e-05
TR226866_c0_g7	3.51834	5.34736e-05	0.000907071
TR233692_c0_g1	3.43714	1.75235e-07	6.83044e-06
TR220555_c0_g2	3.37792	0.000975381	0.00844869
TR223341_c0_g1	3.36156	5.94839e-05	0.000986194
TR511_c0_g1	3.30116	1.56886e-08	8.8299e-07
TR206236_c1_g1	3.26473	0.000348046	0.00389982
TR101170_c0_g1	3.22687	0.000583527	0.0058099
TR74210_c0_g1	3.16097	0.000100865	0.001455
TR236340_c1_g1	3.11768	2.29245e-07	8.57094e-06
TR205020_c0_g1	3.09964	1.6858e-07	6.64169e-06
TR79567_c0_g1	3.02632	0.000873519	0.00780466
TR246837_c0_g1	2.93946	5.37711e-08	2.40265e-06
TR246626_c1_g1	2.88209	3.00784e-08	1.46943e-06
TR196800_c2_g1	2.8364	1.23844e-05	0.000265359
TR211836_c0_g1	2.81693	0.00072047	0.00676872
TR273020_c0_g3	2.67834	0.000514341	0.00532358
TR230454_c0_g1	2.6256	5.62833e-06	0.000135672
TR250907_c0_g2	2.5825	4.36511e-05	0.000776397
TR193902_c0_g1	2.57022	5.31597e-05	0.00090594
TR231781_c0_g1	2.54659	0.000135776	0.00182898
TR248202_c2_g2	2.50949	3.299e-05	0.000619873
TR271006_c0_g1	2.5088	8.63668e-05	0.00130696
TR263373_c1_g1	2.49704	0.00115331	0.00946322
TR275472_c0_g1	2.44217	3.85492e-07	1.34518e-05
TR242495_c0_g1	2.40971	4.68016e-06	0.000118263
TR273591_c0_g1	2.39739	7.38897e-06	0.000170272
TR243803_c0_g1	2.38648	0.000182454	0.00230521
TR214492_c0_g1	2.38356	0.000282007	0.0033012
TR261352_c0_g1	2.38326	0.000986755	0.00847689
TR207734_c0_g2	2.3667	0.000100832	0.001455
TR215458_c1_g2	2.3478	0.00017075	0.00218752
TR269676_c0_g2	2.26766	0.00077883	0.00718799
TR253116_c0_g3	2.2228	0.000406392	0.00445814
TR251218_c0_g1	2.17434	9.07096e-05	0.00134559
TR246520_c0_g1	2.12983	0.000138082	0.00185323
TR38937_c0_g1	2.11878	2.41847e-05	0.000478989
TR230362_c1_g1	2.10427	0.000555209	0.00560409
TR187067_c0_g1	2.08122	0.000846336	0.00763787
TR213522_c0_g1	2.07642	0.000133637	0.00180681
TR104795_c0_g1	2.07601	0.00113255	0.00937323
TR256118_c1_g1	2.05368	0.000630797	0.00614691
TR262781_c0_g1	2.04613	0.000955866	0.00832116
TR233566_c0_g1	2.01516	3.71428e-05	0.000683875
TR196508_c0_g1	1.93916	0.000534255	0.00548323
TR258657_c1_g1	1.88853	0.00048071	0.00503235
TR252932_c0_g2	1.85213	9.36886e-05	0.0013731
TR211358_c10_g14	1.83295	6.12766e-05	0.00100231
TR195108_c0_g1	1.81128	0.000851293	0.00766373
TR255423_c1_g1	1.75964	0.000433724	0.00466031
TR194474_c0_g1	1.70512	0.000701479	0.0066759
TR138178_c0_g1	1.62752	0.000338042	0.00383855
TR261312_c0_g1	1.47003	0.000712165	0.00674257
TR257704_c0_g1	-1.48	0.000858595	0.00771052
TR248504_c0_g1	-1.53846	0.000804066	0.00738371
TR231541_c0_g1	-1.54159	0.000998659	0.00854927
TR215566_c0_g1	-1.80322	0.00014976	0.00198094
TR238253_c0_g1	-1.86833	0.00101865	0.00865969
TR212536_c0_g1	-2.12583	2.31485e-05	0.000460958
TR222409_c1_g1	-2.18986	0.000217623	0.0026579
TR194496_c0_g1	-2.23412	1.89221e-05	0.000387321
TR207330_c0_g9	-2.27229	2.99296e-05	0.000574146
TR76184_c0_g2	-2.35392	0.000129356	0.00177514
TR242852_c0_g1	-2.35823	6.19154e-05	0.00100826
TR204976_c1_g1	-2.38218	6.04352e-05	0.00099298
TR271605_c1_g3	-2.39675	0.00112455	0.00936089
TR208336_c1_g1	-2.47584	0.000306746	0.003568
TR230595_c0_g1	-2.56207	0.000865259	0.00775137
TR276249_c0_g1	-2.64069	6.78815e-05	0.0010861
TR226413_c2_g2	-2.76735	0.00115449	0.00946322
TR192855_c0_g4	-2.80145	7.46941e-08	3.21976e-06
TR59764_c0_g1	-2.8293	0.000133433	0.00180681
TR225328_c0_g4	-2.85939	7.70651e-09	4.56882e-07
TR210646_c5_g1	-2.92448	0.000927429	0.00814892
TR267473_c0_g3	-2.96336	0.00045305	0.00481153
TR195450_c0_g1	-3.04655	0.000131275	0.00178898
TR240004_c0_g2	-3.04991	1.69516e-06	4.77775e-05
TR237348_c0_g1	-3.06622	5.67025e-08	2.50311e-06
TR196809_c0_g2	-3.09799	0.000223018	0.00268796
TR63954_c0_g1	-3.10631	0.00110731	0.00924186
TR187419_c0_g1	-3.12544	0.000335588	0.00383051
TR271330_c2_g1	-3.13555	0.000821445	0.00750568
TR197753_c0_g1	-3.14829	2.03672e-07	7.69334e-06
TR46930_c1_g1	-3.16175	4.01539e-06	0.000102884
TR3783_c0_g1	-3.23707	0.000249225	0.00296481
TR226310_c0_g1	-3.25454	0.000767738	0.00715774
TR200963_c0_g1	-3.26182	5.40521e-06	0.000131659
TR35922_c1_g1	-3.27504	0.000155602	0.00204346
TR256188_c6_g1	-3.3026	3.46812e-11	3.73741e-09
TR256172_c3_g1	-3.30849	0.000545844	0.00558651
TR199700_c0_g1	-3.3128	0.00122594	0.00985053
TR204567_c2_g1	-3.3242	9.69109e-05	0.00140905
TR253102_c6_g1	-3.334	0.000956115	0.00832116
TR15383_c0_g1	-3.33508	8.70711e-05	0.00130749
TR247222_c0_g1	-3.36279	0.000762548	0.00712749
TR218932_c1_g1	-3.36534	0.00102533	0.00869632
TR231999_c0_g1	-3.37157	7.00888e-06	0.000164619
TR254464_c0_g1	-3.37647	7.64941e-05	0.0011876
TR226727_c3_g1	-3.37913	0.000829	0.00754194
TR229752_c0_g1	-3.39524	2.74289e-09	1.79463e-07
TR260009_c3_g3	-3.40559	5.19411e-05	0.000892024
TR245139_c0_g2	-3.42378	0.000719879	0.00676872
TR261882_c0_g1	-3.43574	6.25414e-08	2.728e-06
TR224591_c0_g1	-3.43889	0.000553039	0.00559761
TR262393_c2_g3	-3.50041	0.000196694	0.00244301
TR97090_c0_g1	-3.52248	2.39651e-09	1.68862e-07
TR213015_c0_g2	-3.54787	1.08164e-06	3.22205e-05
TR5957_c0_g1	-3.54941	9.23896e-05	0.0013595
TR254881_c0_g1	-3.55035	0.00118873	0.00961482
TR237065_c0_g1	-3.5576	7.37109e-11	7.29937e-09
TR231089_c1_g1	-3.56343	0.000533282	0.00548323
TR232027_c1_g1	-3.57928	0.00018598	0.00233397
TR268326_c0_g1	-3.58119	0.000651428	0.0063079
TR246258_c2_g1	-3.58526	7.63859e-05	0.0011876
TR199742_c0_g1	-3.60234	0.000339321	0.00383855
TR207475_c1_g1	-3.60236	0.000315173	0.00364288
TR54803_c0_g1	-3.61996	0.000660912	0.00636952
TR58320_c0_g1	-3.62117	3.78593e-05	0.000690132
TR223388_c1_g1	-3.6807	0.000616524	0.00605615
TR224512_c0_g1	-3.69934	0.000127865	0.00176324
TR209692_c0_g1	-3.70129	6.46521e-05	0.00104355
TR235804_c0_g1	-3.70348	4.92968e-08	2.22992e-06
TR218573_c1_g1	-3.71887	7.62018e-05	0.0011876
TR226451_c1_g1	-3.74722	0.000834689	0.00757005
TR254853_c1_g1	-3.75028	1.53292e-07	6.17209e-06
TR222512_c0_g1	-3.78048	0.000113	0.00159243
TR255926_c2_g1	-3.80049	1.29858e-07	5.34606e-06
TR251224_c0_g1	-3.80864	0.00121392	0.00977536
TR239999_c1_g2	-3.81007	0.00107241	0.00901222
TR274352_c0_g1	-3.81562	0.00100877	0.00859569
TR32346_c0_g1	-3.84847	1.50517e-06	4.30856e-05
TR199343_c0_g1	-3.87534	2.01679e-05	0.000410528
TR233379_c1_g1	-3.91996	7.30864e-10	5.95086e-08
TR234731_c0_g1	-3.94257	0.00112668	0.00936089
TR254785_c1_g1	-3.97734	2.549e-08	1.29716e-06
TR222616_c0_g1	-3.97896	2.93749e-05	0.000566473
TR149086_c0_g1	-3.98939	0.000505057	0.00525718
TR272144_c0_g1	-4.00051	0.000615518	0.00605615
TR256610_c0_g1	-4.00477	0.00069521	0.00663346
TR209772_c1_g1	-4.03142	0.000437815	0.00467684
TR211201_c0_g1	-4.08563	1.18886e-06	3.45712e-05
TR272240_c0_g1	-4.10161	0.000318182	0.0036661
TR187452_c3_g1	-4.10731	0.000123846	0.00172537
TR5636_c0_g1	-4.11205	0.000894467	0.00791625
TR204986_c1_g1	-4.1144	1.14143e-05	0.000248941
TR54001_c0_g1	-4.11967	4.7386e-09	2.94275e-07
TR193161_c0_g2	-4.12649	0.00103294	0.00872051
TR56974_c0_g1	-4.14164	2.22688e-06	6.18128e-05
TR201039_c0_g1	-4.1726	1.16418e-06	3.41245e-05
TR253317_c0_g1	-4.19017	0.000550622	0.00559761
TR251994_c0_g1	-4.19383	1.21911e-11	1.46144e-09
TR199561_c0_g1	-4.20379	0.00117137	0.00953752
TR254450_c0_g1	-4.20703	1.22783e-09	9.72194e-08
TR212704_c1_g1	-4.21559	4.94213e-05	0.000860345
TR8069_c0_g1	-4.22378	0.000829531	0.00754194
TR239968_c1_g1	-4.22653	8.66405e-06	0.000193567
TR49021_c0_g1	-4.2313	1.07474e-08	6.15288e-07
TR212586_c1_g1	-4.23829	0.000106202	0.00150823
TR230604_c0_g3	-4.24324	8.28722e-05	0.00126724
TR210861_c0_g1	-4.26285	0.000903831	0.00796067
TR208639_c0_g1	-4.28083	2.47482e-13	4.7725e-11
TR266737_c0_g1	-4.30435	0.000672727	0.0064357
TR15418_c0_g1	-4.31433	6.95192e-06	0.000164334
TR191424_c1_g1	-4.35092	2.2654e-05	0.000453575
TR258845_c1_g1	-4.35424	4.88167e-06	0.000121677
TR196506_c2_g1	-4.35576	0.000436666	0.00467684
TR221152_c1_g1	-4.36021	2.00977e-08	1.06722e-06
TR13430_c0_g1	-4.39299	1.63465e-05	0.000340304
TR244357_c1_g2	-4.41578	0.00108637	0.00910863
TR201219_c1_g1	-4.42032	3.07489e-12	4.17274e-10
TR215830_c8_g3	-4.43943	1.46147e-09	1.11559e-07
TR203495_c0_g1	-4.46866	1.09516e-06	3.23601e-05
TR237194_c1_g3	-4.48034	0.000558023	0.00561702
TR197712_c2_g1	-4.49413	0.000151319	0.00199436
TR94848_c1_g1	-4.49959	1.75223e-05	0.000362722
TR275009_c1_g1	-4.52014	2.16077e-08	1.13101e-06
TR266009_c0_g1	-4.54362	2.3845e-06	6.52e-05
TR252495_c0_g1	-4.55053	2.70056e-05	0.000529137
TR54789_c0_g2	-4.56696	0.000102747	0.00147057
TR193039_c0_g1	-4.59826	1.6136e-06	4.58314e-05
TR242238_c2_g1	-4.62055	0.00116936	0.00953752
TR222288_c1_g1	-4.65037	5.81994e-15	1.33277e-12
TR243800_c0_g2	-4.65329	7.26458e-07	2.2946e-05
TR32308_c0_g1	-4.66578	7.60461e-06	0.000173064
TR221906_c1_g1	-4.68041	9.00812e-05	0.0013417
TR238306_c1_g1	-4.70014	1.06313e-06	3.19289e-05
TR273234_c0_g2	-4.71527	0.00118251	0.00958567
TR271214_c1_g3	-4.76233	1.54619e-05	0.000325588
TR254846_c1_g1	-4.76248	7.03882e-05	0.00112132
TR223722_c1_g1	-4.7636	5.01287e-05	0.000866375
TR218943_c0_g1	-4.76817	5.78109e-05	0.000967212
TR198958_c0_g1	-4.77594	1.13591e-12	1.64496e-10
TR55626_c0_g1	-4.77674	5.64086e-05	0.000948078
TR215128_c1_g1	-4.78244	0.000664071	0.00636952
TR252792_c0_g1	-4.78368	4.85943e-07	1.60405e-05
TR269289_c0_g1	-4.78855	0.000128008	0.00176324
TR265238_c3_g1	-4.79087	0.000980036	0.00844907
TR193691_c1_g1	-4.79557	5.59416e-11	5.69361e-09
TR55128_c0_g1	-4.80809	2.42869e-10	2.12177e-08
TR55096_c0_g1	-4.82007	3.10597e-05	0.000589651
TR54766_c0_g1	-4.84039	7.26709e-09	4.43777e-07
TR241093_c0_g1	-4.84064	1.46978e-10	1.41718e-08
TR275849_c0_g1	-4.84757	0.00084172	0.00761497
TR234450_c0_g1	-4.8594	3.16426e-07	1.13665e-05
TR222618_c0_g16	-4.8616	0.000552304	0.00559761
TR245506_c0_g1	-4.89946	0.000364383	0.00405805
TR214536_c1_g1	-4.91053	1.36584e-05	0.000290955
TR44513_c0_g1	-4.91454	9.21114e-05	0.0013595
TR231961_c1_g1	-4.92263	7.73108e-09	4.56882e-07
TR202865_c11_g2	-4.9356	1.76349e-09	1.27132e-07
TR149042_c1_g2	-4.93565	1.59054e-08	8.8299e-07
TR243428_c1_g1	-4.94175	4.74747e-08	2.17434e-06
TR191271_c0_g1	-4.9603	4.71829e-08	2.17434e-06
TR221943_c4_g5	-4.96945	1.88881e-05	0.000387321
TR131_c0_g1	-4.97518	0.000507074	0.00526322
TR278072_c0_g1	-4.9775	4.81814e-05	0.000848735
TR229927_c1_g1	-4.98617	6.81631e-07	2.17174e-05
TR218562_c0_g1	-4.9907	0.000777578	0.00718799
TR46885_c0_g1	-4.99287	0.000422009	0.00457273
TR244287_c1_g4	-5.00407	0.000366116	0.004065
TR197043_c0_g1	-5.01289	0.000347107	0.00389982
TR219034_c1_g1	-5.02205	0.000884638	0.00786727
TR221127_c1_g1	-5.02406	1.23648e-11	1.46144e-09
TR52453_c0_g1	-5.04355	1.63e-07	6.49164e-06
TR220632_c2_g1	-5.05749	2.75783e-06	7.37569e-05
TR131904_c0_g1	-5.05845	6.1216e-13	1.06807e-10
TR272792_c0_g1	-5.06518	0.000614537	0.00605615
TR46915_c0_g1	-5.07409	7.15382e-06	0.000165896
TR263546_c0_g1	-5.09135	0.000420181	0.00457273
TR266597_c0_g1	-5.0966	5.39031e-05	0.000910143
TR48286_c0_g1	-5.10251	0.00028293	0.00330145
TR219317_c0_g1	-5.1234	0.000220035	0.00266956
TR12110_c0_g1	-5.15244	1.07035e-05	0.000237683
TR213646_c0_g1	-5.15745	2.59057e-06	7.031e-05
TR250770_c6_g1	-5.15776	7.11875e-06	0.000165896
TR272231_c0_g1	-5.16373	0.000422665	0.00457273
TR254519_c1_g2	-5.17635	0.000232193	0.00278936
TR238893_c2_g3	-5.18674	3.21286e-05	0.0006068
TR272165_c0_g1	-5.19603	9.00842e-07	2.75057e-05
TR246261_c0_g10	-5.20812	1.0575e-12	1.64496e-10
TR234406_c0_g1	-5.21571	5.62704e-10	4.68579e-08
TR15771_c0_g3	-5.22241	0.000271062	0.00318324
TR55933_c0_g1	-5.22446	2.6244e-11	3.00494e-09
TR233383_c1_g1	-5.25017	2.06895e-10	1.94375e-08
TR266374_c1_g1	-5.25858	2.71015e-09	1.79463e-07
TR49756_c0_g1	-5.25973	1.9996e-08	1.06722e-06
TR237854_c0_g1	-5.28026	0.000186004	0.00233397
TR49837_c1_g1	-5.28787	4.22394e-10	3.59919e-08
TR235354_c0_g1	-5.29863	2.89478e-11	3.21409e-09
TR200587_c1_g1	-5.30142	7.59295e-05	0.0011876
TR267258_c0_g1	-5.30353	6.71397e-06	0.00015974
TR208365_c1_g1	-5.33896	3.79643e-11	3.97432e-09
TR237974_c0_g1	-5.36459	7.21418e-05	0.00114427
TR55075_c1_g1	-5.40181	3.80568e-16	1.07262e-13
TR220859_c0_g1	-5.40232	0.000109661	0.00155135
TR198734_c1_g1	-5.41076	1.15661e-07	4.87106e-06
TR263698_c1_g1	-5.41374	6.28326e-05	0.00101867
TR196569_c0_g1	-5.49046	8.66789e-05	0.00130696
TR232960_c1_g1	-5.51543	1.28029e-06	3.69368e-05
TR205377_c0_g1	-5.53601	6.00472e-13	1.06807e-10
TR33236_c0_g1	-5.57241	3.91771e-05	0.000707119
TR278014_c0_g1	-5.59159	4.62889e-08	2.17434e-06
TR30188_c0_g1	-5.62029	9.48024e-09	5.51359e-07
TR94868_c1_g1	-5.64597	1.54179e-09	1.15288e-07
TR190688_c0_g1	-5.6468	3.53236e-09	2.27063e-07
TR252410_c0_g1	-5.66108	2.34761e-07	8.68852e-06
TR272474_c1_g2	-5.67443	3.86765e-05	0.000701539
TR65235_c0_g1	-5.69919	1.12463e-05	0.000246745
TR257854_c1_g1	-5.70145	0.00121101	0.00977343
TR209806_c0_g2	-5.70597	5.18719e-07	1.68193e-05
TR220345_c0_g1	-5.70811	1.04631e-16	3.8337e-14
TR243403_c1_g1	-5.71374	0.00100301	0.00856648
TR241141_c0_g1	-5.71665	3.14726e-08	1.51731e-06
TR35975_c0_g1	-5.78952	1.19828e-05	0.000259113
TR272926_c2_g1	-5.79485	1.62368e-05	0.000339951
TR187451_c1_g1	-5.84613	8.45785e-06	0.00019012
TR215125_c0_g2	-5.84873	0.000580805	0.00579855
TR192818_c0_g1	-5.8687	0.000987891	0.00847689
TR65233_c0_g2	-5.87024	0.000715293	0.00675473
TR192552_c1_g1	-5.87032	2.1199e-05	0.000426775
TR94843_c1_g1	-5.89453	4.80996e-06	0.00012071
TR259754_c0_g1	-5.90094	4.48971e-07	1.49548e-05
TR208791_c2_g1	-5.90514	2.03799e-05	0.000412553
TR255702_c0_g1	-5.90585	4.65004e-06	0.000118263
TR267135_c0_g1	-5.92068	0.000979021	0.00844907
TR205397_c1_g1	-5.95308	0.00113328	0.00937323
TR33728_c0_g1	-5.98314	0.000468915	0.00493708
TR215661_c1_g1	-5.98846	0.00103283	0.00872051
TR220583_c0_g1	-6.0675	5.29172e-06	0.000131006
TR251370_c3_g1	-6.07813	7.96674e-06	0.000180186
TR218271_c1_g1	-6.09869	0.000774929	0.00718799
TR275047_c1_g1	-6.0998	7.53576e-06	0.000172569
TR224453_c2_g1	-6.10353	1.16952e-11	1.46144e-09
TR269545_c0_g1	-6.15786	0.000473821	0.00497444
TR246278_c2_g1	-6.17473	0.000632992	0.00615194
TR238946_c1_g1	-6.18563	0.000372764	0.00412631
TR259648_c0_g1	-6.19835	0.000424325	0.00457273
TR192530_c0_g2	-6.20418	0.0011421	0.0094249
TR203592_c1_g1	-6.22312	0.000560153	0.00562301
TR214126_c0_g1	-6.23388	7.97535e-13	1.32826e-10
TR65235_c0_g2	-6.25471	3.58793e-06	9.39013e-05
TR250770_c7_g3	-6.26122	0.00035559	0.0039722
TR77206_c1_g1	-6.26676	0.000214173	0.00262451
TR227420_c0_g1	-6.27461	0.000524567	0.00541413
TR104606_c0_g1	-6.28566	0.000247784	0.00295726
TR24404_c0_g1	-6.31199	0.000875468	0.00780466
TR261153_c1_g1	-6.31234	9.851e-07	2.98298e-05
TR57769_c0_g1	-6.37006	0.000771542	0.00717495
TR190476_c1_g1	-6.3848	0.000727674	0.00681892
TR251251_c0_g2	-6.41149	0.00016303	0.00212577
TR206164_c1_g1	-6.42346	0.000662731	0.00636952
TR253291_c0_g1	-6.42867	0.000652482	0.0063079
TR216734_c1_g1	-6.44399	0.000629092	0.00614665
TR269162_c0_g1	-6.44997	0.00020713	0.0025553
TR153680_c0_g1	-6.45234	0.000164401	0.00213605
TR268022_c1_g7	-6.47182	0.000590124	0.00585966
TR214156_c1_g2	-6.52473	0.000180616	0.00229784
TR204254_c1_g2	-6.56332	0.000156983	0.00205423
TR220861_c2_g1	-6.64573	0.00016617	0.0021514
TR235963_c0_g1	-6.67371	0.000340482	0.00383855
TR221943_c4_g8	-6.69564	7.36056e-05	0.00116246
TR54785_c0_g1	-6.71544	1.16728e-12	1.64496e-10
TR262578_c0_g1	-6.76904	3.4728e-05	0.000642644
TR199608_c0_g2	-6.77291	0.000256742	0.00304434
TR197149_c0_g1	-6.83012	0.000218692	0.00266209
TR239512_c2_g1	-6.85796	3.06296e-17	1.24697e-14
TR238966_c0_g2	-6.97053	3.95441e-05	0.000710242
TR260963_c0_g1	-7.01286	2.52587e-05	0.00049757
TR15771_c0_g10	-7.06104	0.000114667	0.00160973
TR223228_c0_g1	-7.06477	2.79132e-05	0.000541133
TR94846_c0_g1	-7.09209	1.90629e-08	1.04248e-06
TR149089_c0_g1	-7.21079	1.76813e-16	5.88948e-14
TR210814_c1_g2	-7.239	1.20221e-05	0.000259113
TR224144_c0_g1	-7.27434	5.82614e-05	0.000970318
TR192861_c0_g2	-7.39304	4.00324e-05	0.000715506
TR11312_c0_g1	-7.45511	5.37585e-06	0.000131659
TR255380_c0_g2	-7.73202	1.90605e-06	5.33113e-05
TR11892_c0_g1	-8.56746	3.36992e-08	1.60356e-06
TR259188_c0_g2	-10.9828	1.41394e-15	3.45378e-13

## Sheet: DEGs of HL
Supplementary Table S5. DEGs of Tetraselmis sp. KCTC12432BP in H (30°) vs L (10°) (log2FoldChange > 0 indicate upregulation in H)
Gene	log2FoldChange	P-value	padj
TR207442_c2_g3	17.4913	4.61096e-44	6.4369e-41
TR207442_c2_g2	14.1711	6.12148e-53	1.70912e-49
TR192398_c1_g4	11.4947	1.04227e-15	3.23337e-13
TR105612_c0_g1	11.0997	5.91364e-15	1.56485e-12
TR207440_c4_g1	10.3076	7.12065e-11	1.5293e-08
TR144066_c0_g1	9.8678	3.12218e-12	7.26426e-10
TR220490_c2_g3	9.4401	7.78653e-10	1.44933e-07
TR127295_c0_g1	9.09312	1.15928e-06	0.00010901
TR201951_c1_g1	8.86137	1.73359e-22	1.61339e-19
TR203949_c0_g1	8.82385	1.05987e-08	1.58286e-06
TR145427_c0_g1	8.70523	1.67159e-08	2.33354e-06
TR217288_c1_g1	8.69756	1.97432e-18	7.87471e-16
TR64174_c0_g2	8.59605	2.76635e-08	3.67793e-06
TR201951_c1_g9	8.47339	2.19358e-06	0.000157038
TR213059_c0_g3	8.46285	1.2559e-06	0.000113112
TR122476_c0_g1	8.35898	4.71516e-08	5.98396e-06
TR267593_c0_g2	8.34525	2.08981e-06	0.000157038
TR250011_c0_g1	8.22961	3.22228e-06	0.000209223
TR236296_c1_g1	8.14775	4.01452e-06	0.00025474
TR241799_c0_g1	8.13386	4.28829e-06	0.000266064
TR257528_c0_g1	8.02626	3.10733e-06	0.000206563
TR245678_c0_g4	8.02232	6.47346e-06	0.000385531
TR223341_c0_g1	8.01489	2.08882e-07	2.42999e-05
TR113980_c0_g1	7.9664	7.57882e-06	0.000423201
TR166919_c0_g1	7.78797	8.18314e-07	8.46198e-05
TR106340_c0_g1	7.75728	1.99137e-07	2.41735e-05
TR249901_c0_g2	7.75313	1.53298e-06	0.000124124
TR147348_c0_g1	7.72988	1.556e-06	0.000124124
TR44813_c0_g1	7.7092	4.49064e-17	1.56723e-14
TR254700_c0_g1	7.6246	7.29156e-06	0.00041547
TR192191_c4_g3	7.60798	2.56452e-05	0.00105565
TR149974_c0_g1	7.60167	3.74037e-05	0.00145043
TR242990_c0_g5	7.57882	7.54473e-07	8.10188e-05
TR124594_c0_g1	7.4803	6.62805e-06	0.000385531
TR193998_c0_g1	7.4638	1.6347e-05	0.000800714
TR85936_c0_g1	7.45893	1.10348e-05	0.000581304
TR196222_c0_g1	7.31921	1.0198e-05	0.000547557
TR221234_c0_g3	7.25991	1.45107e-18	6.75233e-16
TR10011_c0_g2	7.25783	7.86889e-05	0.00274624
TR246938_c0_g1	7.184	2.11761e-05	0.000955527
TR241744_c0_g1	7.14738	2.0408e-05	0.000949651
TR200280_c0_g1	7.10588	2.51375e-05	0.00105565
TR83493_c0_g1	7.00029	2.54984e-05	0.00105565
TR233798_c0_g2	6.98124	0.00017552	0.00505208
TR23060_c0_g1	6.96374	0.000206459	0.0056513
TR192498_c0_g2	6.92013	0.000218226	0.0059154
TR33822_c0_g1	6.90439	8.31701e-05	0.00283967
TR250743_c0_g1	6.8218	0.000277732	0.00692346
TR217676_c0_g1	6.76786	0.000117295	0.00372146
TR179815_c0_g1	6.73885	0.000336648	0.00803351
TR216818_c1_g1	6.72882	4.62314e-21	3.22695e-18
TR121707_c0_g1	6.72043	0.000359859	0.00831531
TR146911_c0_g1	6.72004	7.04646e-05	0.00252227
TR192498_c0_g6	6.69646	0.000184554	0.00515275
TR221215_c0_g1	6.68435	0.000407623	0.0091781
TR222522_c0_g1	6.64066	0.000138694	0.0041638
TR228428_c0_g2	6.60226	0.000173354	0.00504172
TR30809_c0_g2	6.59663	7.03135e-05	0.00252227
TR242990_c0_g2	6.58192	3.55172e-05	0.00139667
TR8179_c0_g1	6.55937	0.000146228	0.00434329
TR225480_c0_g2	6.5282	0.000321908	0.00781538
TR146198_c0_g1	6.52485	0.000227929	0.00611901
TR202190_c0_g5	6.49069	0.00036037	0.00831531
TR47435_c0_g1	6.47897	0.000118779	0.00372618
TR107284_c0_g1	6.4355	0.000382652	0.00868588
TR200099_c0_g2	6.30564	0.000183506	0.00515275
TR184104_c0_g1	6.18747	0.000418065	0.00926663
TR201870_c1_g1	6.17247	0.000179447	0.0051124
TR157520_c0_g1	6.15077	8.34001e-05	0.00283967
TR207440_c4_g4	6.0391	9.54185e-21	5.32817e-18
TR183847_c0_g1	5.94232	0.00025847	0.00668192
TR209280_c0_g1	5.8049	6.16525e-15	1.56485e-12
TR50294_c0_g1	5.37427	2.4635e-05	0.00105565
TR261387_c0_g3	5.30094	0.000106878	0.00342992
TR194525_c0_g2	5.09379	0.000201178	0.00556129
TR210832_c0_g1	4.68379	1.07716e-08	1.58286e-06
TR210657_c0_g1	4.3382	2.57106e-05	0.00105565
TR260394_c1_g1	4.01955	2.12187e-05	0.000955527
TR207434_c1_g2	3.97863	8.05206e-06	0.000440811
TR236340_c1_g1	3.79323	6.43577e-09	1.05698e-06
TR221234_c0_g9	3.47434	1.9278e-10	3.84459e-08
TR230356_c2_g7	3.458	1.43948e-06	0.000121789
TR264325_c0_g4	3.44889	0.000265234	0.00679388
TR191805_c0_g1	3.44496	0.000291022	0.00719057
TR77369_c0_g1	3.42641	0.000325981	0.00784603
TR261387_c0_g41	3.42155	1.3587e-05	0.000691571
TR277983_c0_g5	3.27583	1.0478e-06	0.000104481
TR261375_c0_g6	3.22139	1.17131e-06	0.00010901
TR261852_c0_g1	3.00685	0.000303515	0.00743346
TR62902_c0_g1	2.93409	0.000127072	0.00389873
TR192170_c0_g1	2.6404	2.47953e-05	0.00105565
TR211387_c1_g1	2.55933	0.000274906	0.00692346
TR213522_c0_g1	2.53876	3.08987e-06	0.000206563
TR207734_c0_g2	2.5043	6.26712e-05	0.00233304
TR132956_c0_g1	2.47129	0.000376886	0.00862514
TR6210_c0_g1	2.43053	1.38711e-05	0.000691571
TR255627_c1_g1	2.42366	0.000124226	0.00385376
TR15219_c0_g1	2.3585	0.000231251	0.00614805
TR261375_c0_g5	2.35562	2.92827e-05	0.00116841
TR233566_c0_g1	2.32044	2.86412e-06	0.000199916
TR237065_c0_g3	2.27086	1.85059e-06	0.000143524
TR209513_c2_g1	2.21277	0.000443226	0.00966786
TR211358_c10_g14	2.06972	6.55701e-06	0.000385531
TR220633_c1_g1	2.06428	1.96193e-05	0.000928423
TR211624_c0_g2	1.98867	0.000276225	0.00692346
TR38937_c0_g1	1.97409	9.15821e-05	0.00308069
TR260030_c0_g1	1.85962	0.0001031	0.00337915
TR261178_c0_g1	-1.54765	0.000442131	0.00966786
TR275447_c0_g1	-1.67923	9.49251e-05	0.00315513
TR275026_c0_g1	-1.73626	0.000448892	0.00971555
TR256188_c6_g1	-1.84008	0.000255951	0.00667864
TR98592_c0_g1	-1.91166	2.92939e-05	0.00116841
TR225328_c0_g4	-2.01548	5.26963e-05	0.00198822
TR185548_c0_g1	-2.34444	0.000346372	0.00815122
TR193902_c0_g1	-2.39623	0.000136089	0.00413
TR55075_c1_g1	-2.40667	0.00034742	0.00815122
TR242852_c0_g1	-2.53084	1.7783e-05	0.000856037
TR24448_c0_g1	-2.7303	0.000104086	0.00337915
TR246452_c1_g1	-2.8075	1.29768e-06	0.000113223
TR191849_c0_g1	-2.96761	7.53815e-05	0.00266412
TR204700_c0_g8	-2.99306	3.98431e-05	0.00152386
TR223224_c1_g1	-3.02255	4.03234e-09	7.03643e-07
TR236324_c0_g2	-3.29973	0.000418193	0.00926663
TR261387_c0_g34	-4.60345	5.08184e-07	5.6754e-05
TR259188_c0_g2	-6.02056	1.37524e-05	0.000691571
TR204700_c0_g4	-6.27322	0.000159551	0.00468911
TR261387_c0_g45	-6.48069	2.18675e-06	0.000157038
TR218834_c0_g6	-6.87478	0.000233415	0.00614805
TR193584_c0_g3	-7.30784	6.90872e-05	0.00252227
