# Supplementary material for: Genome-wide transcriptome analysis revealed organelle specific responses to temperature variations in algae
Source: Sci Rep. 2016 Nov 24;6:37770. doi: 10.1038/srep37770 (PMC5121895; doi:10.1038/srep37770)
Supplement: Supplementary Table 6 [file srep37770-s4.xls]

## Sheet: DEGs of ML
Supplementary Table S6. The GO functional enrichment of the DEGs in M (20°C) vs L (10°C)
Upregulated in M					Upregulated in L
GO Term	P-value	FDR			GO Term	P-value	FDR
plastid part	1.1624e-36	9.6824e-34			cytosolic ribosome	1.1489e-10	1.3718e-07
chloroplast part	1.0125e-36	9.6824e-34			ribosomal subunit	3.2616e-09	1.9471e-06
chloroplast	9.646e-36	5.3568e-33			cytosolic part	5.5066e-09	2.1916e-06
plastid	2.9868e-35	1.244e-32			ribosome	1.4643e-08	3.1708e-06
chloroplast envelope	2.4166e-32	8.052e-30			cytosolic large ribosomal subunit	1.5812e-08	3.1708e-06
plastid envelope	9.6063e-32	2.6674e-29			structural constituent of ribosome	1.5934e-08	3.1708e-06
photosynthesis	1.0504e-29	2.4999e-27			structural molecule activity	2.9225e-08	4.9849e-06
thylakoid	7.9523e-29	1.6561e-26			large ribosomal subunit	1.4887e-07	2.2219e-05
thylakoid part	1.318e-27	2.4397e-25			ribonucleoprotein complex	4.9886e-07	6.6183e-05
photosynthetic membrane	4.4412e-26	7.399e-24			chloroplast	4.9676e-06	0.00059313
chloroplast thylakoid	9.3939e-26	1.3042e-23			plastid	6.3121e-06	0.00068514
plastid thylakoid	9.3939e-26	1.3042e-23			cellular biosynthetic process	1.7842e-05	0.0016387
thylakoid membrane	3.5509e-24	4.5506e-22			translation	1.6525e-05	0.0016387
organelle subcompartment	7.9641e-24	9.4772e-22			biosynthetic process	2.1276e-05	0.0018146
plastid thylakoid membrane	1.5077e-23	1.5699e-21			intracellular organelle part	2.9118e-05	0.0023178
chloroplast thylakoid membrane	1.5077e-23	1.5699e-21			organelle part	3.5932e-05	0.0026814
photosynthesis, light reaction	8.793e-22	8.6171e-20			macromolecular complex	0.00018609	0.01307
cellular biosynthetic process	1.295e-17	1.1986e-15			intracellular non-membrane-bounded organelle	0.00027084	0.016169
biosynthetic process	7.5356e-17	6.6076e-15			non-membrane-bounded organelle	0.00027084	0.016169
photosystem	1.0361e-15	8.6311e-14			cytoplasm	0.00026226	0.016169
photosynthesis, light harvesting	4.8486e-15	3.5376e-13			cellular macromolecule biosynthetic process	0.00033002	0.018764
envelope	4.8838e-15	3.5376e-13			macromolecule biosynthetic process	0.00040209	0.021822
organelle envelope	4.6821e-15	3.5376e-13			response to light stimulus	0.00059557	0.030918
ribosome	1.2936e-14	8.9795e-13			photosynthesis, light reaction	0.00066698	0.033182
translation	2.005e-14	1.3362e-12			cytosolic small ribosomal subunit	0.0008147	0.03891
plastid stroma	3.4093e-14	2.1037e-12			chloroplast envelope	0.00086241	0.039604
chloroplast stroma	3.4093e-14	2.1037e-12			photosynthesis	0.0009123	0.040344
ribosomal subunit	4.6796e-14	2.7844e-12			generation of precursor metabolites and energy	0.0009693	0.041334
plastoglobule	4.9952e-14	2.8697e-12			plastid envelope	0.001047	0.043109
photosystem I	1.157e-13	6.4252e-12
structural constituent of ribosome	2.1226e-13	1.1407e-11
pigment binding	5.1168e-13	2.5832e-11
photosynthesis, light harvesting in photosystem I	5.1168e-13	2.5832e-11
cytosolic ribosome	6.2452e-13	3.0602e-11
generation of precursor metabolites and energy	8.256e-13	3.9299e-11
chlorophyll binding	2.3624e-11	1.0933e-09
structural molecule activity	2.7275e-11	1.2281e-09
cytoplasmic part	3.824e-11	1.6765e-09
cellular metabolic process	5.6811e-11	2.4269e-09
plastid organization	8.4107e-11	3.5031e-09
ribonucleoprotein complex	1.4901e-10	6.055e-09
response to light stimulus	2.0617e-10	8.178e-09
protein-chromophore linkage	2.1574e-10	8.3586e-09
cytosolic part	2.2411e-10	8.4857e-09
response to radiation	6.1412e-10	2.2736e-08
intracellular organelle part	7.4357e-10	2.693e-08
organelle part	1.1656e-09	4.1315e-08
glyceraldehyde-3-phosphate metabolic process	1.3618e-09	4.7266e-08
ribosome biogenesis	5.7312e-09	1.9486e-07
isopentenyl diphosphate biosynthetic process, mevalonate-independent pathway	1.0175e-08	3.3904e-07
IMP dehydrogenase activity	1.1663e-08	3.8099e-07
sulfur metabolic process	1.242e-08	3.9793e-07
isopentenyl diphosphate biosynthetic process	1.3247e-08	4.0871e-07
isopentenyl diphosphate metabolic process	1.3247e-08	4.0871e-07
tetrapyrrole binding	2.2971e-08	6.9581e-07
chloroplast organization	2.7386e-08	8.1472e-07
gene expression	3.6856e-08	1.0772e-06
large ribosomal subunit	3.8252e-08	1.0987e-06
macromolecule biosynthetic process	3.9004e-08	1.1014e-06
sulfur amino acid metabolic process	4.8944e-08	1.359e-06
ribonucleoprotein complex biogenesis	5.2649e-08	1.4379e-06
cellular macromolecule biosynthetic process	5.5993e-08	1.5046e-06
cellular nitrogen compound biosynthetic process	7.5736e-08	1.9997e-06
isoprenoid biosynthetic process	7.6818e-08	1.9997e-06
cytoplasm	1.1697e-07	2.9981e-06
cytosolic small ribosomal subunit	1.4331e-07	3.6174e-06
monosaccharide metabolic process	1.6449e-07	4.0902e-06
cysteine biosynthetic process	1.7948e-07	4.3972e-06
GMP biosynthetic process	2.1657e-07	5.229e-06
response to abiotic stimulus	3.4049e-07	8.1037e-06
sulfur compound biosynthetic process	3.9008e-07	9.1532e-06
response to light intensity	5.1191e-07	1.1845e-05
cellular protein metabolic process	5.7924e-07	1.3219e-05
cysteine metabolic process	5.9837e-07	1.3471e-05
isoprenoid metabolic process	6.3067e-07	1.4009e-05
small ribosomal subunit	6.5832e-07	1.4431e-05
cellular aldehyde metabolic process	8.5542e-07	1.8508e-05
sulfur amino acid biosynthetic process	1.0994e-06	2.3483e-05
primary metabolic process	1.5822e-06	3.3367e-05
cytosolic large ribosomal subunit	1.6566e-06	3.4499e-05
small molecule biosynthetic process	1.7255e-06	3.549e-05
photosystem II	1.7688e-06	3.5504e-05
chlorophyll biosynthetic process	1.7688e-06	3.5504e-05
serine family amino acid biosynthetic process	2.5179e-06	4.9939e-05
apoplast	3.0878e-06	6.0521e-05
response to high light intensity	3.5245e-06	6.8276e-05
metabolic process	3.7491e-06	7.1793e-05
pyruvate metabolic process	3.7961e-06	7.1866e-05
photosystem II assembly	4.1521e-06	7.7723e-05
cellular process	4.4148e-06	8.1723e-05
cellular carbohydrate metabolic process	5.2165e-06	9.5502e-05
macromolecular complex	6.2514e-06	0.0001132
regulation of proton transport	7.2442e-06	0.00012839
GMP metabolic process	7.2442e-06	0.00012839
heterocycle metabolic process	7.6081e-06	0.00013342
glucose metabolic process	1.0417e-05	0.00018078
pigment metabolic process	1.1752e-05	0.00020184
pigment biosynthetic process	1.2448e-05	0.00021161
protein metabolic process	1.6192e-05	0.00027248
alcohol metabolic process	1.8709e-05	0.00031169
tetrapyrrole biosynthetic process	1.9976e-05	0.0003295
ribosomal subunit assembly	2.1022e-05	0.00034337
chlorophyll metabolic process	2.1628e-05	0.00034982
serine family amino acid metabolic process	2.3051e-05	0.00036926
regulation of photosynthesis, light reaction	2.6028e-05	0.00041297
tetrapyrrole metabolic process	3.0441e-05	0.00047844
regulation of protein amino acid dephosphorylation	3.6693e-05	0.00057132
hexose metabolic process	5.5772e-05	0.00086034
regulation of photosynthesis	6.9169e-05	0.0010476
carbon fixation	6.9169e-05	0.0010476
plastid ribosome	7.2649e-05	0.0010904
small molecule metabolic process	7.4017e-05	0.0010913
purine ribonucleotide biosynthetic process	7.3959e-05	0.0010913
cellular ketone metabolic process	7.8299e-05	0.0011055
establishment of plastid localization	7.7938e-05	0.0011055
chloroplast relocation	7.7938e-05	0.0011055
plastid localization	7.7938e-05	0.0011055
rRNA processing	7.7211e-05	0.0011055
carboxylic acid metabolic process	8.1275e-05	0.0011284
oxoacid metabolic process	8.1275e-05	0.0011284
organic acid metabolic process	9.3758e-05	0.0012909
ribosomal small subunit biogenesis	9.5009e-05	0.0012974
rRNA metabolic process	9.8735e-05	0.0013373
carboxylic acid biosynthetic process	0.00010725	0.001441
organic acid biosynthetic process	0.00010959	0.0014607
glucose catabolic process	0.00011146	0.0014737
cellular carbohydrate catabolic process	0.0001166	0.0015295
photosynthesis, dark reaction	0.00012567	0.0015861
hexose catabolic process	0.00012494	0.0015861
reductive pentose-phosphate cycle	0.00012567	0.0015861
negative regulation of photosynthesis, light reaction	0.00012567	0.0015861
photoinhibition	0.00012567	0.0015861
intracellular organelle	0.00013347	0.0016719
plastid membrane organization	0.00013649	0.0016844
thylakoid membrane organization	0.00013649	0.0016844
ribosome assembly	0.00014495	0.0017756
stromule	0.00014944	0.0018173
non-membrane-bounded organelle	0.0001583	0.0018877
phospholipid biosynthetic process	0.00015863	0.0018877
intracellular non-membrane-bounded organelle	0.0001583	0.0018877
monosaccharide catabolic process	0.00016804	0.0019855
ribosomal small subunit assembly	0.00016952	0.0019889
ribonucleotide biosynthetic process	0.00018063	0.0021044
cellular amino acid biosynthetic process	0.00019082	0.0022077
disulfide oxidoreductase activity	0.00021126	0.0024273
carbohydrate metabolic process	0.00021507	0.0024542
ovule development	0.00023087	0.0026166
organelle	0.00025764	0.0029002
ribonucleotide metabolic process	0.00026934	0.0030115
purine ribonucleoside monophosphate biosynthetic process	0.00029219	0.0032452
photosystem I reaction center	0.00029468	0.0032513
alcohol catabolic process	0.00030389	0.0033308
purine nucleoside monophosphate biosynthetic process	0.00031491	0.0034291
purine ribonucleotide metabolic process	0.00033361	0.003609
purine nucleotide biosynthetic process	0.00037308	0.00401
NADPH regeneration	0.0003945	0.0042131
regulation of generation of precursor metabolites and energy	0.00040671	0.0043157
thylakoid light-harvesting complex	0.00041612	0.0043877
porphyrin biosynthetic process	0.00047057	0.0049306
oxidoreduction coenzyme metabolic process	0.00047442	0.0049399
response to blue light	0.0004821	0.0049887
monocarboxylic acid metabolic process	0.00052307	0.0053792
carbohydrate biosynthetic process	0.00054062	0.0055256
PSII associated light-harvesting complex II catabolic process	0.00056558	0.0056087
ribonucleoside monophosphate metabolic process	0.0005591	0.0056087
porphyrin metabolic process	0.0005591	0.0056087
photosynthetic electron transport in photosystem I	0.00056558	0.0056087
light-harvesting complex	0.00056558	0.0056087
NADP metabolic process	0.0006584	0.0064905
response to disaccharide stimulus	0.0007249	0.0070624
response to sucrose stimulus	0.0007249	0.0070624
lipid biosynthetic process	0.00075377	0.007301
gynoecium development	0.00076752	0.0073147
carpel development	0.00076752	0.0073147
intracellular part	0.00076943	0.0073147
ribonucleoside monophosphate biosynthetic process	0.00077274	0.0073147
cellular amino acid metabolic process	0.00078199	0.0073267
carbohydrate catabolic process	0.0007828	0.0073267
amine biosynthetic process	0.00089219	0.0083038
purine ribonucleoside monophosphate metabolic process	0.00091458	0.0084649
cellular macromolecule metabolic process	0.00094109	0.0086622
response to carbohydrate stimulus	0.0009495	0.0086916
purine nucleoside monophosphate metabolic process	0.00097057	0.0088359
organic substance metabolic process	0.0010136	0.0091776
cellular macromolecular complex assembly	0.0012743	0.011476
translation elongation factor activity	0.0013357	0.011964
plastid large ribosomal subunit	0.0014269	0.012713
pentose-phosphate shunt	0.0014421	0.01278
regulation of dephosphorylation	0.0015115	0.013324
heterocycle biosynthetic process	0.0015449	0.013546
purine nucleotide metabolic process	0.0015683	0.01368
nucleotide metabolic process	0.0016517	0.014258
nucleoside phosphate metabolic process	0.0016517	0.014258
chloroplast membrane	0.0018118	0.0154
plastid membrane	0.0018118	0.0154
oxygen evolving complex	0.0018118	0.0154
ribonucleoprotein complex assembly	0.0018969	0.016041
thylakoid lumen	0.0021748	0.018207
molybdopterin cofactor binding	0.0021748	0.018207
ncRNA processing	0.0021881	0.018227
photosystem II repair	0.0023537	0.018852
floral whorl development	0.0023081	0.018852
cellular amino acid and derivative metabolic process	0.0023338	0.018852
cofactor metabolic process	0.0023134	0.018852
protein disulfide oxidoreductase activity	0.0022795	0.018852
UDP-glucose:glycoprotein glucosyltransferase activity	0.0023537	0.018852
chloroplast thylakoid lumen	0.0023537	0.018852
plastid thylakoid lumen	0.0023537	0.018852
pyridine nucleotide metabolic process	0.002478	0.019658
nicotinamide nucleotide metabolic process	0.002478	0.019658
CoA carboxylase activity	0.0025799	0.019991
organophosphate metabolic process	0.0025479	0.019991
hydrogen peroxide catabolic process	0.0025565	0.019991
protein targeting to chloroplast	0.0025799	0.019991
cell redox homeostasis	0.002577	0.019991
cofactor biosynthetic process	0.0027017	0.020838
small molecule catabolic process	0.0027907	0.021425
response to red light	0.0030286	0.023145
organelle assembly	0.0030716	0.02326
amine metabolic process	0.0030706	0.02326
cellular amine metabolic process	0.0032272	0.024328
ligase activity, forming carbon-carbon bonds	0.0035223	0.026197
nitrate reductase (NADPH) activity	0.0035223	0.026197
propionyl-CoA carboxylase activity	0.0034942	0.026197
translation factor activity, nucleic acid binding	0.0036767	0.027224
oxidoreductase activity, acting on sulfur group of donors	0.0037012	0.027284
establishment of organelle localization	0.0037278	0.027359
nitric oxide metabolic process	0.0040624	0.029299
pyridoxal phosphate biosynthetic process	0.0040624	0.029299
nitric oxide biosynthetic process	0.0040624	0.029299
nitrate reductase activity	0.0040624	0.029299
intracellular	0.0041885	0.030077
phospholipid metabolic process	0.0042361	0.030289
nucleobase, nucleoside and nucleotide metabolic process	0.0043554	0.031009
oxidoreductase activity, acting on other nitrogenous compounds as donors, with NAD or NADP as acceptor	0.0046501	0.032688
pyridoxal phosphate metabolic process	0.0046501	0.032688
response to far red light	0.0046501	0.032688
macromolecule metabolic process	0.0047034	0.032924
magnesium chelatase activity	0.0048416	0.03375
translational elongation	0.0048956	0.033984
post-embryonic organ development	0.0050244	0.034733
floral organ development	0.0056626	0.038744
hydrogen peroxide metabolic process	0.0056626	0.038744
cellular macromolecular complex subunit organization	0.0056743	0.038744
oxidation reduction	0.0059124	0.040204
stomatal complex morphogenesis	0.005973	0.040288
vitamin B6 biosynthetic process	0.005973	0.040288
cellular carbohydrate biosynthetic process	0.0061154	0.041081
photosystem II antenna complex	0.0063893	0.041908
nucleobase, nucleoside, nucleotide and nucleic acid biosynthetic process	0.0062919	0.041908
ligase activity, forming nitrogen-metal bonds	0.0063893	0.041908
ligase activity, forming nitrogen-metal bonds, forming coordination complexes	0.0063893	0.041908
nucleobase, nucleoside and nucleotide biosynthetic process	0.0062919	0.041908
PSII associated light-harvesting complex II	0.0063893	0.041908
nucleoside monophosphate metabolic process	0.0065727	0.042942
stomatal complex development	0.0067102	0.04333
terpenoid biosynthetic process	0.0066965	0.04333
vitamin B6 metabolic process	0.0067102	0.04333
nucleotide biosynthetic process	0.0067733	0.043569
ribosomal large subunit biogenesis	0.006957	0.044578
cellular component biogenesis	0.0070343	0.044901
cellular response to hydrogen peroxide	0.00709	0.045084
regulation of ion transport	0.0074913	0.047324
regulation of lipid metabolic process	0.0074991	0.047324
carotenoid biosynthetic process	0.0076139	0.047687
tetraterpenoid biosynthetic process	0.0076139	0.047687

## Sheet: DEGs of HM
Supplementary Table S6. The GO functional enrichment of the DEGs in H (30°C) vs M (20°C)
Upregulated in H					Upregulated in M
GO Term	P-value	FDR			GO Term	P-value	FDR
DNA integration	2.2236e-07	0.00033688			chloroplast	2.6214e-35	4.1969e-32
cellular respiration	1.702e-06	0.00085949			plastid	8.0946e-35	6.4797e-32
energy derivation by oxidation of organic compounds	1.6191e-06	0.00085949			plastid part	4.2413e-34	1.6976e-31
electron transport chain	5.5361e-06	0.0020968			chloroplast part	3.7178e-34	1.6976e-31
respiratory electron transport chain	7.5601e-06	0.0022907			chloroplast envelope	7.8901e-31	2.5264e-28
S-adenosylmethionine-dependent methyltransferase activity	1.9401e-05	0.0048986			plastid envelope	3.0048e-30	8.0177e-28
generation of precursor metabolites and energy	5.2737e-05	0.011414			ribosome	3.5198e-30	8.0502e-28
membrane-bounded organelle	9.5106e-05	0.018011			translation	2.5294e-28	5.062e-26
citrate metabolic process	0.0001588	0.026731			structural constituent of ribosome	4.5147e-28	8.0311e-26
NADH dehydrogenase (quinone) activity	0.00031769	0.028951			thylakoid	2.0808e-27	3.3314e-25
ATP synthesis coupled electron transport	0.00021603	0.028951			ribonucleoprotein complex	3.7899e-26	5.5161e-24
intracellular membrane-bounded organelle	0.00021613	0.028951			structural molecule activity	6.663e-26	8.8896e-24
oxidative phosphorylation	0.00026986	0.028951			photosynthesis	9.7063e-25	1.1954e-22
mitochondrion	0.00028306	0.028951			cytosolic ribosome	5.1515e-24	5.8911e-22
defense response	0.00032487	0.028951			thylakoid part	8.1708e-24	8.721e-22
oxidoreductase activity, acting on diphenols and related substances as donors	0.00031507	0.028951			ribosomal subunit	1.3605e-23	1.3614e-21
NADH dehydrogenase (ubiquinone) activity	0.00031769	0.028951			cellular biosynthetic process	1.9754e-23	1.8604e-21
aerobic electron transport chain	0.00035906	0.030221			biosynthetic process	1.6269e-22	1.447e-20
NADH dehydrogenase activity	0.00040325	0.032154			photosynthetic membrane	2.5855e-22	2.1786e-20
respiratory chain	0.00048087	0.036426			chloroplast thylakoid	5.0406e-22	3.8429e-20
positive regulation of inflammatory response	0.00059538	0.039217			plastid thylakoid	5.0406e-22	3.8429e-20
positive regulation of chemokine production	0.00059538	0.039217			organelle subcompartment	2.6349e-20	1.9175e-18
response to exogenous dsRNA	0.00059538	0.039217			thylakoid membrane	2.9318e-19	2.0408e-17
oxidoreductase activity	0.00064253	0.04056			plastid thylakoid membrane	1.2618e-18	8.0809e-17
					chloroplast thylakoid membrane	1.2618e-18	8.0809e-17
					cytosolic part	1.8046e-18	1.1112e-16
					photosynthesis, light reaction	4.5716e-18	2.7108e-16
					large ribosomal subunit	4.608e-17	2.6348e-15
					cytoplasmic part	1.5345e-16	8.4717e-15
					macromolecular complex	2.2217e-16	1.1856e-14
					gene expression	2.4291e-16	1.2545e-14
					plastid stroma	4.2131e-16	2.044e-14
					chloroplast stroma	4.2131e-16	2.044e-14
					cellular macromolecule biosynthetic process	6.2524e-16	2.9441e-14
					macromolecule biosynthetic process	1.2227e-15	5.5929e-14
					cytosolic large ribosomal subunit	5.1561e-15	2.293e-13
					intracellular organelle part	8.4204e-15	3.6435e-13
					organelle part	1.4976e-14	6.3098e-13
					non-membrane-bounded organelle	2.7106e-14	1.0849e-12
					intracellular non-membrane-bounded organelle	2.7106e-14	1.0849e-12
					organelle envelope	3.8543e-14	1.5051e-12
					envelope	1.6909e-13	6.4457e-12
					photosystem	3.0777e-13	1.1459e-11
					cytoplasm	7.7657e-13	2.8257e-11
					plastoglobule	1.4198e-12	5.0513e-11
					ribosome biogenesis	2.1123e-12	7.3519e-11
					ribonucleoprotein complex biogenesis	3.5486e-12	1.2088e-10
					pigment binding	1.3941e-11	4.5549e-10
					photosynthesis, light harvesting in photosystem I	1.3941e-11	4.5549e-10
					cellular protein metabolic process	4.6417e-11	1.4863e-09
					photosystem I	5.8938e-11	1.8146e-09
					photosynthesis, light harvesting	5.8938e-11	1.8146e-09
					cellular metabolic process	1.2365e-10	3.735e-09
					intracellular organelle	3.2974e-10	9.7761e-09
					generation of precursor metabolites and energy	3.6683e-10	1.0678e-08
					chlorophyll binding	4.5153e-10	1.2909e-08
					organelle	9.78e-10	2.747e-08
					intracellular part	2.0929e-09	5.7772e-08
					protein-chromophore linkage	3.3659e-09	9.1335e-08
					protein metabolic process	4.5371e-09	1.2107e-07
					sulfur metabolic process	1.7176e-08	4.5079e-07
					glyceraldehyde-3-phosphate metabolic process	1.7937e-08	4.6319e-07
					intracellular	1.8702e-08	4.7527e-07
					cysteine biosynthetic process	2.4991e-08	6.2518e-07
					cytosolic small ribosomal subunit	2.9786e-08	7.3366e-07
					response to light stimulus	4.0299e-08	9.7756e-07
					sulfur amino acid biosynthetic process	4.2512e-08	1.0158e-06
					sulfur amino acid metabolic process	6.2113e-08	1.4624e-06
					cysteine metabolic process	9.3816e-08	2.1768e-06
					ribosomal subunit assembly	9.9396e-08	2.2733e-06
					sulfur compound biosynthetic process	1.0729e-07	2.4194e-06
					isopentenyl diphosphate biosynthetic process, mevalonate-independent pathway	1.2463e-07	2.7713e-06
					isopentenyl diphosphate biosynthetic process	1.5804e-07	3.3737e-06
					primary metabolic process	1.5587e-07	3.3737e-06
					isopentenyl diphosphate metabolic process	1.5804e-07	3.3737e-06
					small ribosomal subunit	1.7638e-07	3.7157e-06
					response to radiation	3.8838e-07	8.0752e-06
					regulation of proton transport	4.4173e-07	9.0668e-06
					serine family amino acid biosynthetic process	4.5538e-07	9.2286e-06
					isoprenoid biosynthetic process	5.9309e-07	1.1869e-05
					plastid organization	8.6236e-07	1.7045e-05
					plastid ribosome	9.0412e-07	1.7652e-05
					cellular process	1.0719e-06	2.0676e-05
					ribosome assembly	1.3432e-06	2.56e-05
					cellular macromolecule metabolic process	1.7305e-06	3.2594e-05
					photosystem II	1.9876e-06	3.7002e-05
					cellular nitrogen compound biosynthetic process	2.0454e-06	3.764e-05
					monosaccharide metabolic process	2.6168e-06	4.7608e-05
					isoprenoid metabolic process	4.0635e-06	7.3097e-05
					photosystem II assembly	4.602e-06	8.0085e-05
					chloroplast organization	4.5027e-06	8.0085e-05
					pyruvate metabolic process	4.5936e-06	8.0085e-05
					establishment of plastid localization	5.2483e-06	8.8448e-05
					chloroplast relocation	5.2483e-06	8.8448e-05
					plastid localization	5.2483e-06	8.8448e-05
					serine family amino acid metabolic process	5.7157e-06	9.5321e-05
					ribonucleoprotein complex assembly	6.3479e-06	0.00010477
					small molecule biosynthetic process	1.3656e-05	0.0002231
					plastid large ribosomal subunit	1.5585e-05	0.00025204
					alcohol metabolic process	2.4934e-05	0.0003992
					IMP dehydrogenase activity	2.7673e-05	0.00043865
					cellular aldehyde metabolic process	2.9194e-05	0.00045824
					metabolic process	2.9482e-05	0.00045826
					macromolecule metabolic process	3.291e-05	0.00050663
					response to carbohydrate stimulus	3.9746e-05	0.00060604
					cellular macromolecular complex assembly	4.6351e-05	0.00069353
					RNA binding	4.5933e-05	0.00069353
					tetrapyrrole binding	5.2064e-05	0.00077181
					cellular component biogenesis	6.584e-05	0.00096706
					carbon fixation	7.3497e-05	0.0010697
					response to disaccharide stimulus	8.2589e-05	0.0011806
					response to sucrose stimulus	8.2589e-05	0.0011806
					organelle assembly	8.8849e-05	0.0012588
					ribosomal large subunit biogenesis	8.9698e-05	0.0012597
					rRNA processing	9.4278e-05	0.0013125
					response to abiotic stimulus	9.5166e-05	0.0013135
					ribosomal small subunit biogenesis	0.00010588	0.0014489
					rRNA metabolic process	0.00012034	0.0016327
					photosynthesis, dark reaction	0.00013162	0.0017561
					reductive pentose-phosphate cycle	0.00013162	0.0017561
					tetrapyrrole biosynthetic process	0.00013293	0.0017589
					ribosomal large subunit assembly	0.00014286	0.0018747
					glucose metabolic process	0.00014598	0.0019001
					heterocycle metabolic process	0.0001546	0.0019961
					CoA carboxylase activity	0.0001587	0.0020006
					GMP biosynthetic process	0.0001587	0.0020006
					stromule	0.0001587	0.0020006
					translation factor activity, nucleic acid binding	0.00016454	0.002058
					tetrapyrrole metabolic process	0.00017553	0.0021785
					ribosomal small subunit assembly	0.00018452	0.0022724
					chlorophyll biosynthetic process	0.00020486	0.0025036
					cytosol	0.00021738	0.0026366
					cellular ketone metabolic process	0.00022718	0.0027347
					cellular amino acid biosynthetic process	0.00023309	0.0027723
					carboxylic acid metabolic process	0.0002355	0.0027723
					oxoacid metabolic process	0.0002355	0.0027723
					ligase activity, forming carbon-carbon bonds	0.00024508	0.002864
					cellular carbohydrate metabolic process	0.00024939	0.0028933
					organic acid metabolic process	0.00026921	0.0031007
					apoplast	0.00030452	0.0034824
					photosystem I reaction center	0.00030854	0.0035033
					cellular macromolecular complex subunit organization	0.00033136	0.003736
					carboxylic acid biosynthetic process	0.00033765	0.0037802
					organic acid biosynthetic process	0.00034446	0.0038298
					purine ribonucleotide biosynthetic process	0.00035815	0.0039545
					lipid biosynthetic process	0.00036228	0.0039726
					amine biosynthetic process	0.00041981	0.0045722
					thylakoid light-harvesting complex	0.00043561	0.0047122
					response to blue light	0.00051136	0.0054946
					photosynthetic electron transport in photosystem I	0.00059196	0.0062763
					light-harvesting complex	0.00059196	0.0062763
					hexose metabolic process	0.00059988	0.0062914
					regulation of protein amino acid dephosphorylation	0.00060123	0.0062914
					translation initiation factor activity	0.00060856	0.0063267
					small molecule metabolic process	0.00063127	0.0065204
					carbohydrate biosynthetic process	0.00064033	0.0065716
					monocarboxylic acid metabolic process	0.00065414	0.0066706
					phospholipid biosynthetic process	0.00066683	0.0067569
					ribonucleotide biosynthetic process	0.00071485	0.007198
					establishment of organelle localization	0.00078437	0.0078486
					translational initiation	0.00092149	0.0091634
					macromolecular complex assembly	0.00095842	0.0094718
					disulfide oxidoreductase activity	0.0010395	0.01021
					organic substance metabolic process	0.0010741	0.010485
					response to red or far red light	0.0011268	0.010934
					salicylic acid metabolic process	0.001224	0.011665
					salicylic acid biosynthetic process	0.001224	0.011665
					chlorophyll metabolic process	0.0012111	0.011665
					box C/D snoRNP complex	0.0012607	0.011943
					pigment metabolic process	0.0013454	0.012671
					purine ribonucleotide metabolic process	0.0013573	0.012708
					GMP metabolic process	0.001388	0.01292
					purine nucleotide biosynthetic process	0.0014256	0.013193
					cell	0.0014514	0.013355
					pigment biosynthetic process	0.0017727	0.016218
					response to light intensity	0.0018042	0.016412
					chloroplast membrane	0.0018946	0.016945
					plastid membrane	0.0018946	0.016945
					oxygen evolving complex	0.0018946	0.016945
					nucleic acid binding	0.0020458	0.018196
					regulation of ion transport	0.0021163	0.01872
					organelle localization	0.0021561	0.018863
					NADPH regeneration	0.0021561	0.018863
					thylakoid lumen	0.0022737	0.019784
					chloroplast thylakoid lumen	0.0024274	0.020782
					plastid thylakoid lumen	0.0024274	0.020782
					response to high light intensity	0.0024041	0.020782
					porphyrin biosynthetic process	0.0025012	0.021265
					protein disulfide oxidoreductase activity	0.0025104	0.021265
					cellular carbohydrate biosynthetic process	0.0025524	0.021507
					porphyrin metabolic process	0.0026173	0.021825
					ncRNA processing	0.0026078	0.021825
					rRNA binding	0.0026399	0.021898
					ribonucleotide metabolic process	0.0028292	0.023349
					cell redox homeostasis	0.0029056	0.023856
					eukaryotic translation initiation factor 3 complex	0.0029904	0.024426
					response to red light	0.0031652	0.025723
					NADP metabolic process	0.0033176	0.026826
					propionyl-CoA carboxylase activity	0.003603	0.028987
					macromolecular complex subunit organization	0.00384	0.030739
					oxidoreductase activity, acting on sulfur group of donors	0.004131	0.032904
					cellular amino acid metabolic process	0.0042114	0.033379
					regulation of hydrogen peroxide metabolic process	0.0042441	0.033472
					glucose catabolic process	0.004566	0.035834
					heterocycle biosynthetic process	0.0048249	0.037681
					response to far red light	0.0048572	0.037749
					hexose catabolic process	0.004948	0.038269
					magnesium chelatase activity	0.0049915	0.03842
					purine nucleotide metabolic process	0.0050661	0.038808
					regulation of oxygen and reactive oxygen species metabolic process	0.0055211	0.042091
					ncRNA metabolic process	0.0056504	0.042873
					monosaccharide catabolic process	0.0060916	0.046003
					photosystem II antenna complex	0.006586	0.048816
					ligase activity, forming nitrogen-metal bonds	0.006586	0.048816
					ligase activity, forming nitrogen-metal bonds, forming coordination complexes	0.006586	0.048816
					PSII associated light-harvesting complex II	0.006586	0.048816

## Sheet: DEGs of HL
Supplementary Table S6. The GO functional enrichment of the DEGs in H (30°C) vs L (10°C)
Upregulated in H					Upregulated in L (non-detected)
GO Term	P-value	FDR			GO Term	P-value	FDR
DNA integration	9.7474e-09	6.8281e-06			-
citrate metabolic process	5.2176e-09	6.8281e-06
citrate (Si)-synthase activity	1.8323e-07	8.5568e-05
GMP biosynthetic process	1.6546e-06	0.00057951
transferase activity, transferring acyl groups, acyl groups converted into alkyl on transfer	1.416e-05	0.0037818
GMP metabolic process	1.6196e-05	0.0037818
S-adenosylmethionine-dependent methyltransferase activity	2.6163e-05	0.0052363
aerobic respiration	5.9652e-05	0.010447
cellular respiration	6.8325e-05	0.010636
energy derivation by oxidation of organic compounds	0.00021534	0.030169
nucleoside monophosphate biosynthetic process	0.00033805	0.043055
regulation of cell shape	0.00039572	0.0462
tricarboxylic acid cycle	0.00047535	0.047251
acetyl-CoA catabolic process	0.00047535	0.047251
positive regulation of protein maturation by peptide bond cleavage	0.0005059	0.047251
coenzyme catabolic process	0.00056472	0.049448
