# Supplementary material for: Genome-wide transcriptome analysis revealed organelle specific responses to temperature variations in algae
Source: Sci Rep. 2016 Nov 24;6:37770. doi: 10.1038/srep37770 (PMC5121895; doi:10.1038/srep37770)
Supplement: Supplementary Table 7 [file srep37770-s5.xls]

## Sheet: Table. S7
Supplementary Table S7. The gene list of each cluster
Cluster I	Cluster II	Cluster III	Cluster IV	Cluster V	Cluster VI
TR91326_c0_g1	TR8069_c0_g1	TR57820_c0_g1	TR97090_c0_g1	TR511_c0_g1	TR98592_c0_g1
TR86389_c0_g1	TR77206_c1_g1	TR48870_c0_g1	TR94868_c1_g1	TR35563_c0_g4	TR91407_c1_g1
TR85936_c0_g1	TR65233_c0_g2	TR4689_c0_g2	TR94848_c1_g1	TR275472_c0_g1	TR43601_c0_g1
TR83493_c0_g1	TR63954_c0_g1	TR34450_c0_g1	TR94846_c0_g1	TR273591_c0_g1	TR32203_c0_g2
TR8179_c0_g1	TR5957_c0_g1	TR33348_c0_g1	TR94843_c1_g1	TR271006_c0_g1	TR30825_c0_g1
TR80597_c0_g1	TR5636_c0_g1	TR277983_c0_g5	TR76184_c0_g2	TR264536_c1_g1	TR30026_c0_g1
TR79567_c0_g1	TR54803_c0_g1	TR277977_c0_g3	TR65235_c0_g2	TR264325_c0_g4	TR278082_c0_g1
TR77369_c0_g1	TR54789_c0_g2	TR276916_c1_g1	TR65235_c0_g1	TR264059_c0_g1	TR276790_c0_g1
TR74210_c0_g1	TR48286_c0_g1	TR275119_c1_g1	TR59764_c0_g1	TR261387_c0_g18	TR275447_c0_g1
TR65072_c0_g2	TR46915_c0_g1	TR274929_c0_g1	TR58320_c0_g1	TR261352_c0_g1	TR275425_c0_g1
TR64174_c0_g2	TR3783_c0_g1	TR274698_c0_g1	TR57769_c0_g1	TR261312_c0_g1	TR275026_c0_g1
TR5795_c0_g1	TR33728_c0_g1	TR270628_c0_g1	TR56974_c0_g1	TR258657_c1_g1	TR270821_c1_g1
TR49170_c0_g1	TR276249_c0_g1	TR269841_c0_g1	TR55933_c0_g1	TR256118_c1_g1	TR270084_c0_g2
TR40425_c0_g1	TR275849_c0_g1	TR264273_c0_g30	TR55626_c0_g1	TR253925_c0_g1	TR269880_c0_g1
TR38937_c0_g1	TR274352_c0_g1	TR264273_c0_g16	TR55128_c0_g1	TR253032_c0_g1	TR269691_c0_g1
TR33822_c0_g1	TR273234_c0_g2	TR264044_c0_g1	TR55096_c0_g1	TR246837_c0_g1	TR269664_c1_g1
TR30723_c0_g1	TR272240_c0_g1	TR261850_c0_g1	TR55075_c1_g1	TR246626_c1_g1	TR269492_c0_g1
TR273554_c0_g1	TR269545_c0_g1	TR261387_c0_g37	TR54785_c0_g1	TR246520_c0_g1	TR269149_c0_g1
TR273020_c0_g3	TR267473_c0_g3	TR261375_c0_g6	TR54766_c0_g1	TR244291_c1_g2	TR266879_c0_g1
TR270165_c0_g1	TR267135_c0_g1	TR261375_c0_g5	TR54001_c0_g1	TR243803_c0_g1	TR266581_c0_g1
TR269676_c0_g2	TR265238_c3_g1	TR260030_c0_g1	TR52453_c0_g1	TR242495_c0_g1	TR264310_c2_g2
TR267593_c0_g2	TR263546_c0_g1	TR255915_c0_g2	TR49837_c1_g1	TR231781_c0_g1	TR264293_c0_g3
TR263675_c0_g2	TR262578_c0_g1	TR255877_c0_g1	TR49756_c0_g1	TR230454_c0_g1	TR261387_c0_g50
TR263373_c1_g1	TR260009_c3_g3	TR255735_c0_g1	TR49021_c0_g1	TR226407_c0_g1	TR261387_c0_g45
TR262781_c0_g1	TR259648_c0_g1	TR254207_c0_g1	TR46930_c1_g1	TR215458_c1_g2	TR261349_c5_g2
TR262383_c0_g1	TR257854_c1_g1	TR250737_c1_g6	TR46885_c0_g1	TR214409_c0_g1	TR261178_c0_g1
TR262247_c0_g1	TR257704_c0_g1	TR24926_c0_g3	TR44513_c0_g1	TR207969_c0_g1	TR260371_c1_g1
TR261387_c0_g41	TR256610_c0_g1	TR248297_c0_g1	TR35975_c0_g1	TR206236_c1_g1	TR259997_c0_g1
TR261387_c0_g3	TR256188_c6_g1	TR247579_c0_g2	TR35922_c1_g1	TR205020_c0_g1	TR259091_c0_g1
TR260394_c1_g1	TR254881_c0_g1	TR246559_c0_g1	TR33236_c0_g1	TR204700_c0_g8	TR256937_c0_g2
TR257528_c0_g1	TR254519_c1_g2	TR243479_c0_g1	TR32346_c0_g1	TR204479_c0_g16	TR252966_c1_g1
TR255423_c1_g1	TR254464_c0_g1	TR242990_c0_g5	TR32308_c0_g1	TR196800_c2_g1	TR252748_c1_g1
TR254700_c0_g1	TR253317_c0_g1	TR242298_c0_g2	TR30188_c0_g1	TR194474_c0_g1	TR251380_c0_g1
TR253116_c0_g3	TR253102_c6_g1	TR239291_c1_g1	TR278072_c0_g1	TR193902_c0_g1	TR251338_c0_g1
TR252932_c0_g2	TR251251_c0_g2	TR239076_c0_g1	TR278014_c0_g1	TR104795_c0_g1	TR250572_c0_g2
TR251218_c0_g1	TR251224_c0_g1	TR238913_c0_g2	TR275047_c1_g1		TR249114_c1_g1
TR250907_c0_g2	TR250770_c7_g3	TR237378_c0_g2	TR275009_c1_g1		TR249032_c0_g1
TR250743_c0_g1	TR247222_c0_g1	TR237065_c0_g3	TR272926_c2_g1		TR246931_c3_g1
TR250618_c0_g4	TR246278_c2_g1	TR236125_c1_g1	TR272792_c0_g1		TR246657_c0_g1
TR250011_c0_g1	TR245506_c0_g1	TR234684_c1_g1	TR272474_c1_g2		TR246452_c1_g1
TR249901_c0_g2	TR243403_c1_g1	TR233373_c1_g1	TR272231_c0_g1		TR244169_c0_g4
TR248202_c2_g2	TR242852_c0_g1	TR233097_c0_g1	TR272165_c0_g1		TR243453_c0_g2
TR246938_c0_g1	TR242238_c2_g1	TR232809_c0_g1	TR272144_c0_g1		TR24310_c0_g1
TR245678_c0_g4	TR240004_c0_g2	TR231503_c0_g2	TR271605_c1_g3		TR242255_c8_g7
TR243889_c0_g2	TR239999_c1_g2	TR230498_c1_g1	TR271330_c2_g1		TR241949_c0_g1
TR241799_c0_g1	TR238946_c1_g1	TR228926_c0_g2	TR271214_c1_g3		TR241370_c0_g1
TR241744_c0_g1	TR237194_c1_g3	TR226522_c0_g2	TR269289_c0_g1		TR24026_c0_g1
TR240867_c0_g2	TR232027_c1_g1	TR225562_c0_g2	TR269162_c0_g1		TR239279_c0_g1
TR239504_c0_g1	TR231541_c0_g1	TR225138_c0_g1	TR268326_c0_g1		TR238919_c0_g4
TR236340_c1_g1	TR231089_c1_g1	TR224125_c0_g1	TR268022_c1_g7		TR238367_c1_g1
TR236296_c1_g1	TR230595_c0_g1	TR222602_c0_g1	TR267258_c0_g1		TR237904_c0_g1
TR234476_c0_g2	TR227420_c0_g1	TR221461_c0_g1	TR266737_c0_g1		TR237853_c0_g5
TR233798_c0_g2	TR226727_c3_g1	TR221234_c0_g9	TR266597_c0_g1		TR237853_c0_g2
TR233692_c0_g1	TR226451_c1_g1	TR221234_c0_g3	TR266374_c1_g1		TR237756_c0_g1
TR233580_c0_g4	TR226413_c2_g2	TR220633_c1_g1	TR266009_c0_g1		TR237365_c1_g1
TR233566_c0_g1	TR225328_c0_g4	TR219395_c0_g8	TR263698_c1_g1		TR236611_c0_g1
TR23060_c0_g1	TR223722_c1_g1	TR217330_c1_g1	TR262393_c2_g3		TR236324_c0_g3
TR230362_c1_g1	TR222618_c0_g16	TR215838_c3_g2	TR261882_c0_g1		TR235206_c1_g1
TR230356_c2_g7	TR222616_c0_g1	TR215632_c0_g4	TR261153_c1_g1		TR235016_c0_g1
TR23026_c0_g1	TR222512_c0_g1	TR214621_c0_g1	TR260963_c0_g1		TR234974_c0_g2
TR228428_c0_g2	TR221943_c4_g8	TR213633_c0_g1	TR259754_c0_g1		TR234728_c0_g1
TR22818_c0_g1	TR219317_c0_g1	TR213479_c1_g1	TR259188_c0_g2		TR232079_c0_g1
TR226866_c0_g7	TR218271_c1_g1	TR211070_c2_g1	TR258845_c1_g1		TR231580_c0_g1
TR225480_c0_g2	TR215661_c1_g1	TR210657_c0_g1	TR256172_c3_g1		TR230380_c0_g16
TR224581_c0_g1	TR215566_c0_g1	TR209513_c2_g1	TR255926_c2_g1		TR228115_c1_g1
TR223398_c0_g2	TR215128_c1_g1	TR209133_c0_g1	TR255702_c0_g1		TR228100_c0_g1
TR223341_c0_g1	TR215125_c0_g2	TR208990_c0_g1	TR255380_c0_g2		TR227659_c0_g2
TR222787_c0_g1	TR210646_c5_g1	TR207434_c1_g2	TR254853_c1_g1		TR226750_c1_g1
TR222522_c0_g1	TR209692_c0_g1	TR205442_c0_g1	TR254846_c1_g1		TR226446_c0_g3
TR222389_c0_g4	TR207475_c1_g1	TR205164_c0_g1	TR254785_c1_g1		TR223224_c1_g1
TR221215_c0_g1	TR205397_c1_g1	TR205106_c1_g1	TR254450_c0_g1		TR222908_c0_g1
TR220555_c0_g2	TR204976_c1_g1	TR202838_c0_g1	TR253291_c0_g1		TR222527_c0_g2
TR220490_c2_g3	TR203592_c1_g1	TR202483_c0_g1	TR252792_c0_g1		TR221891_c1_g1
TR217676_c0_g1	TR200587_c1_g1	TR201951_c1_g1	TR252495_c0_g1		TR221889_c1_g1
TR217288_c1_g1	TR199561_c0_g1	TR201876_c1_g1	TR252410_c0_g1		TR221250_c0_g1
TR216818_c1_g1	TR197753_c0_g1	TR200892_c0_g2	TR251994_c0_g1		TR220828_c1_g1
TR214492_c0_g1	TR197712_c2_g1	TR198532_c0_g1	TR251370_c3_g1		TR220671_c0_g2
TR213522_c0_g1	TR197043_c0_g1	TR197775_c1_g1	TR250770_c6_g1		TR220638_c0_g17
TR213059_c0_g3	TR196506_c2_g1	TR197664_c1_g1	TR248504_c0_g1		TR219916_c0_g1
TR211836_c0_g1	TR194496_c0_g1	TR194831_c1_g1	TR246261_c0_g10		TR219514_c0_g1
TR211358_c10_g14	TR193161_c0_g2	TR194814_c0_g1	TR246258_c2_g1		TR218834_c0_g6
TR210623_c0_g1	TR192818_c0_g1	TR193584_c0_g6	TR245139_c0_g2		TR214109_c0_g1
TR210025_c0_g1	TR192530_c0_g2	TR192394_c0_g1	TR244357_c1_g2		TR213906_c0_g2
TR209280_c0_g1	TR15383_c0_g1	TR192198_c0_g1	TR244287_c1_g4		TR213392_c0_g1
TR207734_c0_g2	TR153680_c0_g1	TR192182_c0_g1	TR24404_c0_g1		TR209500_c1_g1
TR207442_c2_g3	TR149086_c0_g1	TR192170_c0_g1	TR243800_c0_g2		TR208808_c1_g1
TR207442_c2_g2	TR13430_c0_g1	TR191805_c0_g1	TR243428_c1_g1		TR207826_c0_g1
TR207440_c4_g4	TR131_c0_g1	TR160054_c0_g1	TR241141_c0_g1		TR207724_c1_g1
TR207440_c4_g1	TR104606_c0_g1	TR157520_c0_g1	TR241093_c0_g1		TR206199_c0_g1
TR207412_c1_g1		TR143065_c0_g1	TR239968_c1_g1		TR204479_c0_g15
TR206983_c0_g1		TR106340_c0_g1	TR239512_c2_g1		TR204448_c1_g1
TR203949_c0_g1			TR238966_c0_g2		TR204278_c0_g1
TR202190_c0_g5			TR238893_c2_g3		TR204229_c1_g1
TR201951_c1_g9			TR238306_c1_g1		TR204210_c0_g8
TR200280_c0_g1			TR238253_c0_g1		TR202600_c0_g2
TR196508_c0_g1			TR237974_c0_g1		TR202504_c0_g1
TR196222_c0_g1			TR237854_c0_g1		TR202458_c0_g1
TR195108_c0_g1			TR237348_c0_g1		TR201223_c0_g1
TR194525_c0_g2			TR237065_c0_g1		TR198311_c0_g1
TR194338_c0_g2			TR235963_c0_g1		TR196807_c0_g12
TR193998_c0_g1			TR235804_c0_g1		TR196531_c0_g2
TR193363_c0_g2			TR235354_c0_g1		TR196504_c0_g3
TR192498_c0_g6			TR234731_c0_g1		TR195845_c0_g1
TR192498_c0_g2			TR234450_c0_g1		TR195068_c0_g1
TR192398_c1_g4			TR234406_c0_g1		TR193584_c0_g3
TR192191_c4_g3			TR233383_c1_g1		TR193248_c1_g7
TR191767_c0_g1			TR233379_c1_g1		TR192398_c1_g27
TR187067_c0_g1			TR232960_c1_g1		TR192321_c2_g1
TR185307_c0_g1			TR231999_c0_g1		TR177603_c0_g1
TR179815_c0_g1			TR231961_c1_g1		TR1667_c0_g1
TR174360_c0_g1			TR230604_c0_g3		TR146464_c0_g1
TR174026_c0_g1			TR229927_c1_g1
TR170467_c0_g1			TR229752_c0_g1
TR166919_c0_g1			TR226310_c0_g1
TR15219_c0_g1			TR224591_c0_g1
TR149974_c0_g1			TR224512_c0_g1
TR147348_c0_g1			TR224453_c2_g1
TR146911_c0_g1			TR224144_c0_g1
TR14658_c0_g1			TR223388_c1_g1
TR146198_c0_g1			TR223228_c0_g1
TR145427_c0_g1			TR222409_c1_g1
TR14021_c0_g1			TR222288_c1_g1
TR138178_c0_g1			TR221943_c4_g5
TR127295_c0_g1			TR221906_c1_g1
TR124594_c0_g1			TR221152_c1_g1
TR122476_c0_g1			TR221127_c1_g1
TR122092_c0_g1			TR220861_c2_g1
TR121707_c0_g1			TR220859_c0_g1
TR113980_c0_g1			TR220632_c2_g1
TR107832_c0_g1			TR220583_c0_g1
TR107284_c0_g1			TR220345_c0_g1
TR105612_c0_g1			TR219034_c1_g1
TR101170_c0_g1			TR218943_c0_g1
TR10011_c0_g2			TR218932_c1_g1
			TR218573_c1_g1
			TR218562_c0_g1
			TR216734_c1_g1
			TR215830_c8_g3
			TR214536_c1_g1
			TR214156_c1_g2
			TR214126_c0_g1
			TR213646_c0_g1
			TR213015_c0_g2
			TR212704_c1_g1
			TR212586_c1_g1
			TR212536_c0_g1
			TR211201_c0_g1
			TR210861_c0_g1
			TR210814_c1_g2
			TR209806_c0_g2
			TR209772_c1_g1
			TR208791_c2_g1
			TR208639_c0_g1
			TR208365_c1_g1
			TR208336_c1_g1
			TR207330_c0_g9
			TR206164_c1_g1
			TR205377_c0_g1
			TR204986_c1_g1
			TR204567_c2_g1
			TR204254_c1_g2
			TR203495_c0_g1
			TR202865_c11_g2
			TR201219_c1_g1
			TR201039_c0_g1
			TR200963_c0_g1
			TR199742_c0_g1
			TR199700_c0_g1
			TR199608_c0_g2
			TR199343_c0_g1
			TR198958_c0_g1
			TR198734_c1_g1
			TR197149_c0_g1
			TR196809_c0_g2
			TR196569_c0_g1
			TR195450_c0_g1
			TR193691_c1_g1
			TR193039_c0_g1
			TR192861_c0_g2
			TR192855_c0_g4
			TR192552_c1_g1
			TR191424_c1_g1
			TR191271_c0_g1
			TR190688_c0_g1
			TR190476_c1_g1
			TR187452_c3_g1
			TR187451_c1_g1
			TR187419_c0_g1
			TR15771_c0_g3
			TR15771_c0_g10
			TR15418_c0_g1
			TR149089_c0_g1
			TR149042_c1_g2
			TR131904_c0_g1
			TR12110_c0_g1
			TR11892_c0_g1
			TR11312_c0_g1
