# Supplementary material for: Genome-wide transcriptome analysis revealed organelle specific responses to temperature variations in algae
Source: Sci Rep. 2016 Nov 24;6:37770. doi: 10.1038/srep37770 (PMC5121895; doi:10.1038/srep37770)
Supplement: Supplementary Table 8 [file srep37770-s6.xls]

## Sheet: Cluster I
Supplementary Table S8. The GO functional enrichment of cluster I
GO Term	P-value	FDR
DNA integration	4.2719e-08	5.8568e-05
cellular respiration	1.0223e-06	0.00070078
energy derivation by oxidation of organic compounds	5.1143e-06	0.0023372
membrane-bounded organelle	8.4401e-06	0.0028929
intracellular membrane-bounded organelle	1.16e-05	0.0031807
respiratory electron transport chain	2.1573e-05	0.0049295
electron transport chain	6.7866e-05	0.009593
ATP synthesis coupled electron transport	6.9971e-05	0.009593
oxidative phosphorylation	6.039e-05	0.009593
mitochondrion	6.9812e-05	0.009593
citrate metabolic process	7.8086e-05	0.0097323
NADH dehydrogenase (quinone) activity	0.00010375	0.010941
NADH dehydrogenase (ubiquinone) activity	0.00010375	0.010941
S-adenosylmethionine-dependent methyltransferase activity	0.00011894	0.011648
NADH dehydrogenase activity	0.00013241	0.012102
organelle	0.000279	0.023907
oxidoreductase activity, acting on NADH or NADPH, quinone or similar compound as acceptor	0.0003764	0.025685
positive regulation of inflammatory response	0.00036957	0.025685
intracellular organelle	0.00039342	0.025685
positive regulation of chemokine production	0.00036957	0.025685
response to exogenous dsRNA	0.00036957	0.025685

## Sheet: Cluster II
Supplementary Table S8. The GO functional enrichment of cluster II
GO Term	P-value	FDR
ribonucleoprotein complex	3.5634e-12	3.3353e-09
ribosome	8.6203e-11	4.0343e-08
translation	1.0498e-09	1.9652e-07
structural molecule activity	6.5253e-10	1.9652e-07
structural constituent of ribosome	8.9527e-10	1.9652e-07
macromolecular complex	4.5235e-08	7.0566e-06
cytosolic large ribosomal subunit	8.9352e-08	1.1948e-05
cytosolic ribosome	1.2597e-07	1.4738e-05
large ribosomal subunit	3.1033e-07	3.2274e-05
non-membrane-bounded organelle	4.3714e-07	3.7197e-05
intracellular non-membrane-bounded organelle	4.3714e-07	3.7197e-05
chloroplast	6.0703e-07	4.7348e-05
plastid	7.6117e-07	5.4804e-05
cellular biosynthetic process	7.127e-06	0.00047469
cellular macromolecule biosynthetic process	7.6072e-06	0.00047469
cytosolic part	9.1246e-06	0.00051446
macromolecule biosynthetic process	9.3439e-06	0.00051446
plastid part	2.0131e-05	0.00084358
ribosomal subunit	1.8481e-05	0.00084358
biosynthetic process	1.6324e-05	0.00084358
chloroplast part	1.9697e-05	0.00084358
chloroplast stroma	2.0729e-05	0.00084358
plastid stroma	2.0729e-05	0.00084358
gene expression	3.6833e-05	0.0014365
cytoplasmic part	5.2188e-05	0.0019539
chloroplast envelope	6.5121e-05	0.0023444
intracellular organelle	7.8965e-05	0.0026832
plastid envelope	8.0266e-05	0.0026832
organelle	0.00011554	0.003729
intracellular	0.00012749	0.0038493
intracellular part	0.00012495	0.0038493
thylakoid	0.0001476	0.0043173
cytoplasm	0.00015746	0.0044661
cellular protein metabolic process	0.000303	0.0083415
protein metabolic process	0.0011621	0.031078
intracellular organelle part	0.0012891	0.033517
organelle part	0.0014711	0.037214
cellular metabolic process	0.0016542	0.040744
box C/D snoRNP complex	0.00204	0.04896

## Sheet: Cluster III
Supplementary Table S8. The GO functional enrichment of cluster III
GO Term	P-value	FDR
chloroplast part	1.8985e-07	8.1904e-05
plastid part	1.9512e-07	8.1904e-05
plastid	3.2926e-07	8.1904e-05
chloroplast	2.6175e-07	8.1904e-05
chloroplast thylakoid membrane	5.5205e-06	0.00046651
photosynthesis, light harvesting	5.4126e-06	0.00046651
negative regulation of photosynthesis, light reaction	3.1207e-06	0.00046651
plastid thylakoid membrane	5.5205e-06	0.00046651
photosynthesis	4.7265e-06	0.00046651
photoinhibition	3.1207e-06	0.00046651
chloroplast envelope	4.4025e-06	0.00046651
plastid envelope	5.6262e-06	0.00046651
thylakoid membrane	7.4392e-06	0.00056939
thylakoid	1.1509e-05	0.00081797
photosynthetic membrane	1.6786e-05	0.0010704
regulation of photosynthesis, light reaction	1.9297e-05	0.0010704
plastid thylakoid	1.9365e-05	0.0010704
chloroplast thylakoid	1.9365e-05	0.0010704
thylakoid part	2.4663e-05	0.0012916
regulation of photosynthesis	3.9521e-05	0.0019661
organelle subcompartment	4.5341e-05	0.0021281
photosynthesis, light reaction	4.7053e-05	0.0021281
plastid organization	0.0001151	0.0049795
regulation of generation of precursor metabolites and energy	0.00014985	0.0062127
photosystem II repair	0.00020231	0.0077421
UDP-glucose:glycoprotein glucosyltransferase activity	0.00020231	0.0077421
response to radiation	0.00024653	0.0090018
response to abiotic stimulus	0.00025332	0.0090018
tetrapyrrole binding	0.00031066	0.010659
envelope	0.00041269	0.013687
generation of precursor metabolites and energy	0.0004355	0.013978
response to light intensity	0.00050354	0.015657
response to light stimulus	0.00060982	0.018387
isopentenyl diphosphate biosynthetic process, mevalonate-independent pathway	0.00065999	0.019314
isopentenyl diphosphate biosynthetic process	0.00071902	0.019873
isopentenyl diphosphate metabolic process	0.00071902	0.019873
glyceraldehyde-3-phosphate metabolic process	0.0007499	0.020166
PSII associated light-harvesting complex II catabolic process	0.0010932	0.025856
cellular metabolic process	0.0011151	0.025856
organelle envelope	0.0010725	0.025856
photosystem	0.0011121	0.025856
isoprenoid biosynthetic process	0.0010857	0.025856
plastid stroma	0.0011434	0.025856
chloroplast stroma	0.0011434	0.025856
cellular aldehyde metabolic process	0.0013303	0.028775
IMP dehydrogenase activity	0.0013079	0.028775
pigment binding	0.0015187	0.031482
photosynthesis, light harvesting in photosystem I	0.0015187	0.031482
plastid membrane organization	0.0016084	0.032007
thylakoid membrane organization	0.0016084	0.032007
plastoglobule	0.0017976	0.03507
oxidation reduction	0.0020521	0.039266
photosystem I	0.0021064	0.039545
isoprenoid metabolic process	0.0022125	0.040767
response to high light intensity	0.0024464	0.044257
chloroplast organization	0.0025668	0.045606
molybdopterin cofactor binding	0.0026558	0.04636

## Sheet: Cluster IV
Supplementary Table S8. The GO functional enrichment of cluster IV
GO Term	P-value	FDR
plastid part	8.825e-31	5.9524e-28
chloroplast part	7.9281e-31	5.9524e-28
chloroplast	4.0558e-30	1.8238e-27
plastid	9.7759e-30	3.2969e-27
chloroplast envelope	9.5477e-28	2.576e-25
plastid envelope	2.8373e-27	6.3792e-25
photosynthesis	4.7013e-25	9.0601e-23
thylakoid	1.1395e-24	1.9214e-22
thylakoid part	9.5248e-24	1.4277e-21
photosynthetic membrane	6.1752e-22	8.3304e-20
chloroplast thylakoid	1.1049e-21	1.242e-19
plastid thylakoid	1.1049e-21	1.242e-19
ribosome	1.1998e-20	1.245e-18
organelle subcompartment	3.5068e-20	3.379e-18
translation	6.3597e-20	5.7195e-18
ribosomal subunit	1.0586e-19	8.9257e-18
structural constituent of ribosome	1.4615e-19	1.1598e-17
thylakoid membrane	1.5915e-19	1.1928e-17
cellular biosynthetic process	2.8553e-19	2.0273e-17
biosynthetic process	9.1853e-19	6.1515e-17
plastid thylakoid membrane	1.0032e-18	6.1515e-17
chloroplast thylakoid membrane	1.0032e-18	6.1515e-17
photosynthesis, light reaction	5.4273e-18	3.1832e-16
cytosolic ribosome	1.301e-17	7.3126e-16
structural molecule activity	2.5157e-17	1.3575e-15
ribonucleoprotein complex	1.2563e-15	6.5181e-14
cytosolic part	5.0078e-14	2.502e-12
photosystem	2.6051e-13	1.2551e-11
cytoplasmic part	5.1271e-13	2.385e-11
organelle envelope	5.8961e-13	2.6513e-11
intracellular organelle part	6.1282e-13	2.6668e-11
organelle part	9.5731e-13	4.0357e-11
gene expression	1.2601e-12	5.1513e-11
envelope	1.9571e-12	7.7651e-11
plastid stroma	7.3979e-12	2.7722e-10
chloroplast stroma	7.3979e-12	2.7722e-10
plastoglobule	1.0722e-11	3.9092e-10
ribosome biogenesis	1.1282e-11	4.0052e-10
cellular macromolecule biosynthetic process	1.7519e-11	6.0599e-10
photosystem I	2.0356e-11	6.8652e-10
macromolecule biosynthetic process	2.7857e-11	9.1655e-10
large ribosomal subunit	3.9328e-11	1.2632e-09
pigment binding	1.4183e-10	4.3484e-09
photosynthesis, light harvesting in photosystem I	1.4183e-10	4.3484e-09
ribonucleoprotein complex biogenesis	2.2469e-10	6.7356e-09
generation of precursor metabolites and energy	3.9134e-10	1.1477e-08
photosynthesis, light harvesting	4.6444e-10	1.333e-08
macromolecular complex	5.5312e-10	1.5545e-08
cytosolic small ribosomal subunit	9.8536e-10	2.7128e-08
cytoplasm	1.0593e-09	2.8579e-08
chlorophyll binding	2.503e-09	6.6207e-08
small ribosomal subunit	3.0479e-09	7.907e-08
non-membrane-bounded organelle	8.3062e-09	2.075e-07
intracellular non-membrane-bounded organelle	8.3062e-09	2.075e-07
cytosolic large ribosomal subunit	1.0638e-08	2.6091e-07
protein-chromophore linkage	1.3323e-08	3.2095e-07
cellular metabolic process	1.553e-08	3.6755e-07
cellular protein metabolic process	3.2815e-08	7.6322e-07
cysteine biosynthetic process	4.2125e-08	9.6317e-07
sulfur amino acid metabolic process	7.4629e-08	1.6779e-06
sulfur amino acid biosynthetic process	8.3923e-08	1.8559e-06
response to light stimulus	8.8709e-08	1.9301e-06
cysteine metabolic process	1.3155e-07	2.8169e-06
sulfur metabolic process	1.4596e-07	3.0766e-06
plastid organization	2.3652e-07	4.9087e-06
sulfur compound biosynthetic process	3.0537e-07	6.2416e-06
photosystem II assembly	4.0039e-07	8.0617e-06
serine family amino acid biosynthetic process	5.1634e-07	1.0243e-05
response to radiation	5.9736e-07	1.1679e-05
glyceraldehyde-3-phosphate metabolic process	6.3476e-07	1.2233e-05
ribosomal subunit assembly	7.285e-07	1.3841e-05
intracellular organelle	7.7853e-07	1.4587e-05
protein metabolic process	8.6414e-07	1.5969e-05
regulation of proton transport	9.5575e-07	1.7423e-05
cellular nitrogen compound biosynthetic process	1.2115e-06	2.1791e-05
organelle	1.5884e-06	2.8195e-05
primary metabolic process	1.8191e-06	3.187e-05
photosystem II	1.9874e-06	3.4372e-05
monosaccharide metabolic process	3.068e-06	5.2389e-05
intracellular part	3.1475e-06	5.3075e-05
chloroplast organization	4.1e-06	6.8283e-05
isopentenyl diphosphate biosynthetic process, mevalonate-independent pathway	5.1179e-06	8.4195e-05
ribosome assembly	5.8145e-06	9.4503e-05
isopentenyl diphosphate biosynthetic process	6.0712e-06	9.6354e-05
isopentenyl diphosphate metabolic process	6.0712e-06	9.6354e-05
IMP dehydrogenase activity	6.5476e-06	0.00010271
ribosomal small subunit biogenesis	7.7806e-06	0.00012064
rRNA processing	1.1667e-05	0.00017885
small molecule biosynthetic process	1.1911e-05	0.00018054
establishment of plastid localization	1.4615e-05	0.0002143
chloroplast relocation	1.4615e-05	0.0002143
plastid localization	1.4615e-05	0.0002143
rRNA metabolic process	1.4834e-05	0.00021517
tetrapyrrole binding	1.6596e-05	0.00023817
carbon fixation	1.7594e-05	0.00024984
serine family amino acid metabolic process	1.8625e-05	0.00026172
isoprenoid biosynthetic process	1.979e-05	0.00027523
intracellular	2.3143e-05	0.00031856
glucose metabolic process	2.3848e-05	0.00032496
ribosomal small subunit assembly	2.4387e-05	0.00032898
plastid ribosome	2.5566e-05	0.00034147
chlorophyll biosynthetic process	2.7187e-05	0.00035956
cellular process	2.8907e-05	0.0003786
GMP biosynthetic process	3.8437e-05	0.00049382
stromule	3.8437e-05	0.00049382
apoplast	4.1085e-05	0.00052286
photosynthesis, dark reaction	4.4378e-05	0.00055431
reductive pentose-phosphate cycle	4.4378e-05	0.00055431
cellular macromolecule metabolic process	4.6817e-05	0.00057941
tetrapyrrole metabolic process	5.2099e-05	0.00063893
pyruvate metabolic process	5.306e-05	0.00064485
tetrapyrrole biosynthetic process	5.7392e-05	0.00069126
carboxylic acid biosynthetic process	7.1239e-05	0.00085046
organic acid biosynthetic process	7.261e-05	0.00085921
heterocycle metabolic process	7.7993e-05	0.00090788
cellular amino acid biosynthetic process	7.8741e-05	0.00090788
isoprenoid metabolic process	7.8197e-05	0.00090788
alcohol metabolic process	8.288e-05	0.0009475
cellular ketone metabolic process	9.3267e-05	0.0010485
pigment metabolic process	9.3079e-05	0.0010485
hexose metabolic process	9.5423e-05	0.0010639
photosystem I reaction center	0.00010479	0.0011587
carboxylic acid metabolic process	0.00011969	0.0013021
oxoacid metabolic process	0.00011969	0.0013021
response to blue light	0.00012676	0.001368
organic acid metabolic process	0.00013474	0.0014426
response to disaccharide stimulus	0.00014502	0.0015284
response to sucrose stimulus	0.00014502	0.0015284
thylakoid light-harvesting complex	0.00014849	0.0015525
regulation of protein amino acid dephosphorylation	0.00014961	0.0015525
pigment biosynthetic process	0.00015959	0.0016434
cellular aldehyde metabolic process	0.00016509	0.0016872
organelle assembly	0.00017285	0.0017532
chlorophyll metabolic process	0.00017516	0.0017634
cellular macromolecular complex assembly	0.00018102	0.0018088
photosynthetic electron transport in photosystem I	0.00020252	0.0019797
response to abiotic stimulus	0.00020053	0.0019797
light-harvesting complex	0.00020252	0.0019797
metabolic process	0.00020676	0.0020066
ribonucleoprotein complex assembly	0.00021112	0.0020343
NADPH regeneration	0.00025151	0.0024063
ncRNA processing	0.00026181	0.0024872
response to light intensity	0.00026738	0.0025224
organic substance metabolic process	0.00027143	0.0025428
cellular carbohydrate metabolic process	0.00030925	0.0028771
small molecule metabolic process	0.00032846	0.0030189
amine biosynthetic process	0.00032897	0.0030189
GMP metabolic process	0.00035347	0.0032002
ribonucleotide biosynthetic process	0.00035338	0.0032002
cellular component biogenesis	0.00036063	0.0032432
purine ribonucleotide biosynthetic process	0.00037621	0.003361
macromolecule metabolic process	0.00039896	0.0035408
NADP metabolic process	0.00040162	0.003541
carbohydrate biosynthetic process	0.00047126	0.0041081
response to high light intensity	0.00047202	0.0041081
cytosol	0.00056396	0.0048457
response to carbohydrate stimulus	0.00056199	0.0048457
establishment of organelle localization	0.00063088	0.0053864
chloroplast membrane	0.00066004	0.0055649
plastid membrane	0.00066004	0.0055649
RNA binding	0.00066458	0.0055685
plastid large ribosomal subunit	0.00071188	0.005928
thylakoid lumen	0.00079501	0.0065796
cellular macromolecular complex subunit organization	0.00083783	0.0068916
ncRNA metabolic process	0.00084485	0.0069073
purine nucleotide biosynthetic process	0.00090159	0.0073268
CoA carboxylase activity	0.00094632	0.0076443
glucose catabolic process	0.00095299	0.0076523
ribosomal large subunit biogenesis	0.00099214	0.0079195
hexose catabolic process	0.0010346	0.0082098
regulation of ion transport	0.0010766	0.0084933
response to red light	0.0011147	0.0087427
pentose-phosphate shunt	0.0011772	0.0090798
chloroplast thylakoid lumen	0.0011779	0.0090798
plastid thylakoid lumen	0.0011779	0.0090798
purine ribonucleotide metabolic process	0.0011907	0.0091262
monocarboxylic acid metabolic process	0.0012426	0.0094706
ribonucleotide metabolic process	0.0012591	0.0095421
monosaccharide catabolic process	0.0012805	0.0096505
ligase activity, forming carbon-carbon bonds	0.0013009	0.0097493
porphyrin metabolic process	0.0013127	0.0097833
pyridine nucleotide metabolic process	0.0013644	0.010058
nicotinamide nucleotide metabolic process	0.0013644	0.010058
organelle localization	0.0015592	0.011431
cellular carbohydrate catabolic process	0.0016264	0.01186
response to far red light	0.0017292	0.012541
propionyl-CoA carboxylase activity	0.001754	0.012653
porphyrin biosynthetic process	0.0017823	0.012789
translation factor activity, nucleic acid binding	0.0018202	0.012992
macromolecular complex assembly	0.0019333	0.013727
alcohol catabolic process	0.0019627	0.013863
disulfide oxidoreductase activity	0.0019741	0.01387
cellular amino acid metabolic process	0.0019847	0.013872
heterocycle biosynthetic process	0.0020773	0.014444
purine ribonucleoside monophosphate biosynthetic process	0.0020999	0.014527
purine nucleoside monophosphate biosynthetic process	0.002215	0.015245
oxidoreduction coenzyme metabolic process	0.0022908	0.015687
magnesium chelatase activity	0.0024379	0.01661
ribonucleoside monophosphate biosynthetic process	0.0025985	0.017615
purine nucleotide metabolic process	0.0028483	0.019212
regulation of dephosphorylation	0.0029193	0.019593
photosystem II antenna complex	0.0032271	0.021236
ligase activity, forming nitrogen-metal bonds	0.0032271	0.021236
ligase activity, forming nitrogen-metal bonds, forming coordination complexes	0.0032271	0.021236
PSII associated light-harvesting complex II	0.0032271	0.021236
nucleic acid binding	0.0037738	0.024646
cellular carbohydrate biosynthetic process	0.0037818	0.024646
translation elongation factor activity	0.0039443	0.025581
ribosomal large subunit assembly	0.0041599	0.02685
salicylic acid metabolic process	0.0042742	0.027327
salicylic acid biosynthetic process	0.0042742	0.027327
purine ribonucleoside monophosphate metabolic process	0.0047412	0.030028
lipid biosynthetic process	0.0047289	0.030028
purine nucleoside monophosphate metabolic process	0.0049473	0.031121
nucleotide metabolic process	0.004983	0.031121
nucleoside phosphate metabolic process	0.004983	0.031121
response to red or far red light	0.0051595	0.032075
macromolecular complex subunit organization	0.0058406	0.036142
protein disulfide oxidoreductase activity	0.0059379	0.036576
carbohydrate catabolic process	0.0059862	0.036706
cellular amine metabolic process	0.0060357	0.036842
ribonucleoside monophosphate metabolic process	0.006132	0.037261
voltage-gated anion channel activity	0.0062027	0.037522
phospholipid biosynthetic process	0.0065361	0.039362
nucleobase, nucleoside and nucleotide metabolic process	0.0067385	0.040401
phosphoenolpyruvate carboxykinase (ATP) activity	0.0073897	0.043915
cellular glucan metabolic process	0.0073689	0.043915
carbohydrate metabolic process	0.0074643	0.044164
hydrogen peroxide catabolic process	0.0077332	0.045555
cell redox homeostasis	0.0080177	0.047026

## Sheet: Cluster V
Supplementary Table S8. The GO functional enrichment of cluster V
GO Term	P-value	FDR
plastid	0.00026461	0.027626
photosynthesis	0.00031693	0.027626
cellular polysaccharide metabolic process	0.00014053	0.027626
chloroplast	0.00023886	0.027626
response to radiation	0.00024668	0.027626
response to light stimulus	0.00013169	0.027626
thylakoid	0.00050207	0.037512
response to abiotic stimulus	0.00060922	0.039828
cellular glucan metabolic process	0.00069818	0.040572
polysaccharide metabolic process	0.00096504	0.045883
glucan metabolic process	0.00089895	0.045883

## Sheet: Cluster VI
Supplementary Table S8. The GO functional enrichment of cluster VI
GO Term	P-value	FDR
cytosolic ribosome	8.2495e-13	8.4475e-10
ribosome	3.268e-11	9.7832e-09
ribosomal subunit	2.2348e-11	9.7832e-09
cytosolic part	4.7769e-11	9.7832e-09
structural constituent of ribosome	4.3884e-11	9.7832e-09
cytosolic large ribosomal subunit	6.1012e-10	1.0413e-07
ribonucleoprotein complex	7.3373e-10	1.0733e-07
structural molecule activity	1.5418e-09	1.9735e-07
large ribosomal subunit	5.1074e-09	5.811e-07
translation	3.1372e-07	3.2125e-05
macromolecular complex	9.6716e-07	9.0034e-05
non-membrane-bounded organelle	3.0355e-06	0.0002391
intracellular non-membrane-bounded organelle	3.0355e-06	0.0002391
intracellular organelle part	3.5867e-06	0.00026234
organelle part	4.4152e-06	0.00030141
cellular biosynthetic process	7.1146e-06	0.00045533
biosynthetic process	1.7502e-05	0.0010542
gene expression	4.4265e-05	0.0025182
cellular macromolecule biosynthetic process	5.0554e-05	0.0027246
macromolecule biosynthetic process	6.1769e-05	0.0031626
cytosolic small ribosomal subunit	0.0001845	0.0089966
intracellular organelle	0.00037146	0.01729
intracellular part	0.00054635	0.020721
organelle	0.00054058	0.020721
cytoplasmic part	0.00053791	0.020721
ribosome biogenesis	0.00049325	0.020721
cytoplasm	0.00047308	0.020721
cellular zinc ion homeostasis	0.00090415	0.031926
zinc ion homeostasis	0.00090415	0.031926
ribonucleoprotein complex biogenesis	0.0012254	0.040476
purine ribonucleoside triphosphate metabolic process	0.0012247	0.040476
small ribosomal subunit	0.0013951	0.044644
